# Supplementary material for: A dual role of EZH2 in regulating A-to-I RNA editing and mRNA stability through ADAR
Source: Nat Commun. 2026 Mar 26;17:4421. doi: 10.1038/s41467-026-71207-3 (PMC13184275; doi:10.1038/s41467-026-71207-3)
Supplement: Supplementary file 3 — Supplementary Data 1 [file 41467_2026_71207_MOESM3_ESM.xls]

## Sheet: EZH2-affected sites
ID	ref	editing	shCTRL_rep1_cov	shCTRL_rep1_ratio	shCTRL_rep2_cov	shCTRL_rep2_ratio	shCTRL_rep3_cov	shCTRL_rep3_ratio	shCTRL_rep4_cov	shCTRL_rep4_ratio	EZH2_rep1_cov	EZH2_rep1_ratio	EZH2_rep2_cov	EZH2_rep2_ratio	EZH2_rep3_cov	EZH2_rep3_ratio	EZH2_rep4_cov	EZH2_rep4_ratio	Total_CTRL	Total_EZH2	p_values	diff	Annotation	Gene Name
chr10_101992267	T	TC	15	0	36	0	27	0.04	42	0.02	11	0	24	0.21	48	0.08	28	0.21	0.06	0.5	0.0249427	0.11	3' UTR (NM_001303404, exon 13 of 13)	CHUK
chr10_12163648	A	AG	41	0.02	56	0.04	76	0.04	24	0	45	0	44	0	39	0	9	0.67	0.1	0.67	0.046217	0.1425	3' UTR (NM_018706, exon 17 of 17)	SEC61A2
chr10_15117873	T	TC	54	0.11	59	0.12	86	0.21	35	0.09	25	0.32	13	0.15	84	0.23	38	0.55	0.53	1.25	0.0359227	0.18	3' UTR (NM_001039844, exon 4 of 4)	ACBD7
chr10_17451447	A	AG	90	0.02	120	0.02	61	0.03	37	0	95	0.06	95	0.01	79	0.03	25	0.28	0.07	0.38	0.0477447	0.0775	intron (NR_144322, intron 2 of 6)	ST8SIA6-AS1
chr10_17451667	A	AG	112	0.01	107	0.02	96	0	76	0	90	0.1	91	0.13	85	0.05	28	0	0.03	0.28	0.0150192	0.0625	intron (NR_144322, intron 2 of 6)	ST8SIA6-AS1
chr10_43917424	A	AG	38	0	29	0.03	17	0	22	0	14	0.43	15	0.13	16	0	17	0	0.03	0.56	0.0404616	0.1325	Intergenic	HNRNPF
chr10_70240418	T	TC	44	0.02	48	0.02	21	0	19	0	58	0.16	70	0.09	14	0.07	5	0	0.04	0.32	0.0161716	0.07	Intergenic	DNA2
chr10_75537896	A	AG	22	0.09	10	0.1	17	0.59	28	0.04	56	0.34	58	0.33	11	0.18	12	0.25	0.82	1.1	0.0330975	0.07	Intergenic	CHCHD1
chr10_76995589	T	TC	15	0	22	0	14	0.14	17	0	9	0	18	0	21	0	30	0.93	0.14	0.93	0.0113848	0.1975	intron (NM_144589, intron 1 of 6)	COMTD1
chr10_88968175	T	TC	28	0.14	28	0.11	42	0.22	31	0.23	23	0.48	17	0.47	53	0.25	13	0.46	0.7	1.66	0.0168853	0.24	Intergenic	NUTM2A
chr1_100440574	T	TC	35	0.03	51	0	22	0	20	0	39	0.08	28	0.04	13	0.08	5	1	0.03	1.2	0.00324171	0.2925	intron (NM_001271685, intron 1 of 7)	SLC35A3
chr1_10436926	T	TC	157	0.05	141	0.04	103	0.07	53	0.04	233	0.12	216	0.13	90	0	33	0.37	0.2	0.62	0.00917732	0.105	3' UTR (NM_015074, exon 47 of 47)	PGD
chr1_10440678	A	AG	97	0.02	131	0	158	0.02	70	0.03	151	0.03	146	0.09	91	0.08	73	0.1	0.07	0.3	0.0120459	0.0575	3' UTR (NM_015074, exon 47 of 47)	PGD
chr11_119533740	A	AG	37	0	45	0	147	0.01	26	0.08	21	0	39	0	422	0	8	0.88	0.09	0.88	0.0232754	0.1975	3' UTR (NM_002855, exon 6 of 6)	NECTIN1
chr11_18301219	A	AG	42	0	33	0	39	0	48	0.06	76	0.04	47	0	15	0.07	23	0.52	0.06	0.63	0.0396806	0.1425	3' UTR (NM_181508, exon 22 of 22)	SAA1
chr1_1253782	A	AG	55	0	32	0	36	0.03	55	0	55	0	55	0	44	0.09	12	0.67	0.03	0.76	0.00545499	0.1825	intron (NM_001256463, intron 2 of 14)	MIR6727
chr1_145689723	A	AG	61	0.03	70	0.03	25	0	60	0.02	76	0	69	0.07	79	0.09	32	0.31	0.08	0.47	0.0363215	0.0975	TTS (NM_014455)	CD160
chr1_145689812	A	AG	79	0.06	87	0.06	37	0	81	0.05	104	0.12	94	0.09	126	0.06	54	0.26	0.17	0.53	0.0466299	0.09	TTS (NM_014455)	CD160
chr1_151847110	T	TC	178	0.06	142	0.04	84	0.02	69	0.01	86	0.1	118	0.13	137	0.09	33	0.18	0.13	0.5	0.00417969	0.0925	3' UTR (NM_053055, exon 6 of 6)	THEM5
chr11_61617320	A	AG	61	0.79	53	0.74	58	0.84	14	0.86	110	0.89	123	0.88	14	1	7	1	3.23	3.77	0.0270695	0.135	intron (NM_004265, intron 5 of 11)	FADS2
chr11_62506790	A	AG	35	0.03	42	0.05	30	0	27	0	52	0.1	49	0.12	30	0.1	8	0	0.08	0.32	0.0266731	0.06	TTS (NM_001318814)	TTC9C
chr11_65139625	T	TC	50	0.4	29	0.45	22	0.45	11	0.73	30	0.4	49	0.43	12	0.67	22	1	2.03	2.5	0.0430724	0.1175	Intergenic	SLC25A45
chr11_66450703	T	TC	100	0.06	115	0.05	84	0.04	34	0.03	52	0	52	0	45	0.11	37	0.3	0.18	0.41	0.0311315	0.0575	Intergenic	RBM4B
chr11_72001771	T	TC	31	0.03	36	0	20	0	54	0.02	15	0	20	0.05	48	0.08	16	0.5	0.05	0.63	0.0211744	0.145	Intergenic	PHOX2A
chr11_784182	A	AG	47	0.04	63	0.02	32	0	23	0	8	0	17	0.12	30	0.07	28	0.21	0.06	0.4	0.0377439	0.085	non-coding (NR_126342, exon 4 of 4)	CEND1
chr1_179044096	A	AG	72	0	60	0.03	36	0.03	43	0.02	62	0.08	90	0.03	55	0.07	75	0.12	0.08	0.3	0.0479596	0.055	3' UTR (NM_001324311, exon 8 of 8)	TOR3A
chr1_184761162	T	TC	99	0.03	82	0.04	42	0.05	23	0	19	0.05	17	0	50	0.04	24	0.33	0.12	0.42	0.0489623	0.075	3' UTR (NM_052966, exon 14 of 14)	EDEM3
chr11_8704818	T	TC	28	0	17	0	10	0.1	10	0.1	16	0	8	0	20	0.3	7	1	0.2	1.3	0.0251652	0.275	promoter-TSS (NR_002580)	RPL27A
chr11_94149010	T	TC	41	0.02	32	0	31	0.03	41	0.05	36	0.03	25	0	19	0	16	0.69	0.1	0.72	0.0219625	0.155	Intergenic	GPR83
chr11_94150299	T	TC	14	0.07	23	0	30	0.03	15	0	14	0.07	11	0.09	10	0.1	8	0.88	0.1	1.14	0.0131232	0.26	TTS (NM_005590)	GPR83
chr1_201485111	A	AG	94	0.15	106	0.22	30	0.2	16	0.12	60	0.28	31	0.1	31	0.19	6	1	0.69	1.57	0.0160482	0.22	Intergenic	RPS10P7
chr1_201486322	A	AG	81	0.15	138	0.12	36	0.08	47	0.06	62	0.13	70	0.14	37	0.05	27	0.52	0.41	0.84	0.0462599	0.1075	Intergenic	RPS10P7
chr1_201486440	A	AG	103	0.07	130	0.03	21	0.14	43	0.02	34	0.18	43	0.19	21	0.14	10	0	0.26	0.51	0.0497761	0.0625	Intergenic	RPS10P7
chr1_201486657	A	AG	39	0	38	0.03	32	0	13	0	19	0	12	0	5	0	11	0.64	0.03	0.64	0.0132456	0.1525	Intergenic	RPS10P7
chr1_201486720	A	AG	47	0.02	30	0.17	23	0	12	0	18	0	17	0.18	8	0	11	0.91	0.19	1.09	0.0470487	0.225	Intergenic	RPS10P7
chr12_21622647	A	AG	75	0.2	50	0.22	115	0.16	70	0.2	53	0.17	47	0.06	29	0.45	34	0.5	0.78	1.18	0.0183522	0.1	3' UTR (NM_032941, exon 16 of 16)	RECQL
chr1_225976265	A	AG	69	0.19	50	0.06	32	0.12	19	0.11	48	0.17	29	0.1	13	0.08	14	0.93	0.48	1.28	0.0277793	0.2	intron (NM_001130440, intron 3 of 3)	SRP9
chr12_2994880	A	AG	50	0.38	49	0.27	16	0.44	18	0.5	17	0.35	28	0.54	9	0.22	16	1	1.59	2.11	0.0305894	0.13	intron (NM_001257098, intron 2 of 2)	TULP3
chr12_2994882	A	AG	49	0.04	50	0.06	15	0	20	0.05	17	0.18	29	0.17	9	0	14	0.5	0.15	0.85	0.0226846	0.175	intron (NM_001257098, intron 2 of 2)	TULP3
chr12_44181659	A	AG	55	0.05	33	0.03	36	0.03	57	0.04	33	0.09	51	0.12	46	0.02	17	0.47	0.15	0.7	0.0237794	0.1375	3' UTR (NM_001114182, exon 13 of 13)	TWF1
chr12_48438138	T	TC	22	0.05	16	0	74	0.01	40	0	25	0.08	32	0.09	30	0.1	27	0.04	0.06	0.31	0.0304856	0.0625	non-coding (NR_051992, exon 19 of 19)	COL2A1
chr12_49316890	T	TC	99	0.01	93	0	157	0.02	194	0.02	28	0	22	0.32	153	0.03	70	0.01	0.05	0.36	0.0297258	0.0775	TTS (NM_001143782)	FKBP11
chr12_49747174	A	AG	44	0.5	44	0.45	62	0.47	70	0.49	17	0.65	13	0.85	40	0.25	60	0.37	1.91	2.12	0.0294525	0.0525	3' UTR (NM_001304944, exon 4 of 4)	DNAJC22
chr12_69159309	A	AG	11	0	14	0	37	0.03	16	0.06	9	0	10	0	43	0.02	30	0.6	0.09	0.62	0.042504	0.1325	3' UTR (NM_018656, exon 5 of 5)	SLC35E3
chr1_27678712	A	AG	18	0.11	14	0	25	0.24	49	0.06	18	0.44	19	0.74	99	0.35	31	0.55	0.41	2.08	0.005241	0.4175	intron (NM_001193308, intron 13 of 14)	SYTL1
chr1_27679457	A	AG	26	0	25	0	26	0.04	11	0.09	7	0	20	0.1	10	0.2	40	0.2	0.13	0.5	0.0419289	0.0925	intron (NM_001193308, intron 13 of 14)	SYTL1
chr1_28869363	A	AG	27	0	21	0	85	0.05	21	0	13	0.15	6	0.83	151	0.05	24	0	0.05	1.03	0.0224902	0.245	Intergenic	TRNAU1AP
chr1_28869368	A	AG	27	0.11	21	0.1	84	0.18	23	0.13	13	0.38	7	0.43	155	0.26	22	0.14	0.52	1.21	0.0484271	0.1725	Intergenic	TRNAU1AP
chr13_32653055	T	TC	116	0	79	0.03	72	0	48	0	10	0	11	0	51	0	17	0.35	0.03	0.35	0.0348511	0.08	exon (NM_023037, exon 2 of 61)	FRY-AS1
chr13_50487390	T	TC	54	0.11	40	0.05	35	0.11	26	0.08	37	0.03	59	0.12	40	0.17	20	0.7	0.35	1.02	0.019697	0.1675	non-coding (NR_023351, exon 3 of 3)	CTAGE10P
chr1_35583377	A	AG	59	0.17	74	0.11	14	0.14	31	0.1	54	0.15	43	0.07	19	0	14	0.64	0.52	0.86	0.0335192	0.085	Intergenic	ZMYM1
chr1_35583382	A	AG	60	0	73	0.01	13	0	29	0.03	55	0	62	0	18	0	17	0.53	0.04	0.53	0.0357867	0.1225	Intergenic	ZMYM1
chr1_35583389	A	AG	87	0.01	73	0.03	14	0	29	0	53	0	62	0	22	0	17	0.47	0.04	0.47	0.0446652	0.1075	Intergenic	ZMYM1
chr1_36067760	T	TC	93	0.19	83	0.19	44	0.45	92	0.2	158	0.34	154	0.32	79	0.35	73	0.33	1.03	1.34	0.0232826	0.0775	3' UTR (NM_001199780, exon 5 of 5)	TFAP2E
chr1_36067876	T	TC	100	0.03	90	0.03	13	0	35	0.03	170	0	177	0	21	0.1	28	0.36	0.09	0.46	0.0441347	0.0925	3' UTR (NM_001199780, exon 5 of 5)	TFAP2E
chr14_102813770	T	TC	77	0.45	78	0.38	40	0.54	27	0.26	59	0.25	50	0.34	30	0.4	24	1	1.63	1.99	0.0303533	0.09	TTS (NM_032630)	TECPR2
chr14_105882226	T	TC	47	0	47	0	30	0.03	39	0	17	0	15	0.07	25	0.08	42	0.12	0.03	0.27	0.0352028	0.06	Intergenic	LOC100507437
chr14_105882738	T	TC	52	0.17	40	0.17	37	0.24	26	0.12	22	0.18	10	0.5	49	0.27	28	0.79	0.7	1.74	0.00986549	0.26	Intergenic	LOC100507437
chr14_21928881	T	TC	39	0	24	0	23	0.04	19	0	56	0.05	64	0.05	12	0	15	0.53	0.04	0.63	0.0316857	0.1475	non-coding (NR_028074, exon 8 of 8)	RAB2B
chr14_21929044	T	TC	10	0.5	16	0.5	12	0.58	24	0.42	16	0.38	34	0.53	10	0.4	21	1	2	2.31	0.0357907	0.0775	non-coding (NR_028074, exon 8 of 8)	RAB2B
chr1_43247121	A	AG	13	0.31	24	0.29	12	0.25	13	0.15	21	0.67	10	0.2	7	0.71	5	1	1	2.58	0.0119805	0.395	intron (NR_133055, intron 2 of 2)	LOC105378683
chr14_39870871	A	AG	62	0	66	0	57	0	40	0.03	92	0	105	0	50	0.02	18	0.44	0.03	0.46	0.0210814	0.1075	exon (NM_203301, exon 3 of 4)	FBXO33
chr14_50794002	A	AG	54	0.02	41	0	36	0.03	21	0	59	0	49	0	59	0	14	0.57	0.05	0.57	0.0381122	0.13	Intergenic
chr1_45975269	A	AG	67	0.12	69	0.09	11	0.09	28	0.18	27	0.22	30	0.23	45	0.16	17	0.59	0.48	1.2	0.0345511	0.18	3' UTR (NM_015506, exon 4 of 4)	MMACHC
chr1_46075685	A	AG	91	0.03	60	0	18	0	11	0	43	0.12	29	0.07	8	0.12	6	0	0.03	0.31	0.0410071	0.07	intron (NM_002482, intron 6 of 14)	CCDC17
chr1_46163387	T	TC	71	0.01	44	0.07	67	0.04	35	0	65	0	68	0	77	0.06	14	0.79	0.12	0.85	0.0229696	0.1825	intron (NM_001145349, intron 9 of 9)	TMEM69
chr1_46163481	T	TC	140	0.01	117	0.01	89	0.01	48	0	163	0.01	169	0.02	180	0.03	35	0.26	0.03	0.32	0.0182121	0.0725	TTS (NM_005897)	TMEM69
chr14_92582532	A	AG	1065	0	1427	0	540	0	982	0.03	1325	0.01	1132	0.02	2207	0.02	1245	0.02	0.03	0.07	0.0139779	0.01	TTS (NM_004545)	NDUFB1
chr15_41591342	A	AG	280	0.71	334	0.75	125	0.65	87	0.64	131	0.82	128	0.8	43	0.72	45	0.76	2.75	3.1	0.0475654	0.0875	non-coding (NR_026757, exon 4 of 4)	OIP5-AS1
chr15_41594585	A	AG	138	0.02	180	0.03	137	0.11	112	0.03	138	0.09	135	0.1	67	0.07	82	0.15	0.19	0.41	0.0289105	0.055	Intergenic	OIP5-AS1
chr15_41686319	T	TC	33	0	30	0.03	40	0	18	0	18	0.11	29	0	28	0	7	0.71	0.03	0.82	0.0189029	0.1975	non-coding (NR_045620, exon 4 of 6)	NDUFAF1
chr15_41686364	T	TC	32	0.06	33	0.03	22	0.05	23	0.17	17	0.41	39	0.21	18	0.22	10	1	0.31	1.84	0.00693404	0.3825	non-coding (NR_045620, exon 4 of 6)	NDUFAF1
chr15_69745363	T	TC	23	0	29	0	12	0	15	0.13	9	0	13	0	31	0.19	28	0.82	0.13	1.01	0.0180392	0.22	intron (NM_213725, intron 1 of 2)	RPLP1
chr15_90441096	T	TC	24	0.12	31	0	18	0.17	52	0	19	0.21	11	0.18	19	0.16	29	0.21	0.29	0.76	0.0188744	0.1175	3' UTR (NM_001282380, exon 6 of 6)	AP3S2
chr15_90444654	T	TC	56	0.16	56	0.23	58	0.21	47	0.13	9	0.33	19	0.53	53	0.25	15	0.4	0.73	1.51	0.025565	0.195	3' UTR (NM_001282380, exon 6 of 6)	AP3S2
chr15_90444668	T	TC	62	0	68	0.04	65	0	55	0	9	0.11	18	0.44	54	0.02	14	0	0.04	0.57	0.0218821	0.1325	3' UTR (NM_001282380, exon 6 of 6)	AP3S2
chr16_10625370	T	TC	22	0	25	0	28	0.04	34	0	12	0	14	0.21	19	0.05	10	1	0.04	1.26	0.000478	0.305	3' UTR (NM_001424, exon 5 of 5)	EMP2
chr16_15504353	A	AG	38	0	44	0.05	10	0	52	0.04	19	0.16	20	0	50	0.12	37	0.16	0.09	0.44	0.043154	0.0875	TTS (NM_001128423)	MPV17L
chr16_22545368	T	TC	207	0.01	142	0	135	0.02	12	0	47	0.09	23	0	9	0	19	0.47	0.03	0.56	0.00814561	0.1325	exon (NM_001135865, exon 7 of 7)	OTOAP1
chr16_28297987	T	TC	37	0	24	0.04	30	0	14	0	13	0.23	7	0.57	11	0.09	16	0	0.04	0.89	0.0169103	0.2125	Intergenic	SBK1
chr16_30932839	T	TC	19	0.05	18	0.56	14	0.5	13	0	11	0.27	18	0.44	28	0.36	9	0.44	1.11	1.51	0.0377363	0.1	non-coding (NR_024348, exon 1 of 1)	FBXL19
chr16_31134055	A	AG	53	0.06	40	0.05	12	0	37	0.08	43	0.14	34	0.12	57	0.07	29	0.66	0.19	0.99	0.0155004	0.2	intron (NM_182958, intron 3 of 9)	KAT8
chr16_31465937	T	TC	48	0.06	48	0.08	16	0	10	0	30	0	23	0	9	0.11	6	1	0.14	1.11	0.0265218	0.2425	Intergenic	ARMC5
chr1_6582149	T	TC	66	0.03	71	0.01	28	0	30	0	56	0.09	85	0	46	0.04	28	0.39	0.04	0.52	0.0254761	0.12	3' UTR (NM_024654, exon 12 of 12)	PLEKHG5
chr1_6582425	T	TC	41	0.05	67	0.06	22	0.05	27	0.04	36	0.11	49	0.08	40	0.03	18	0.56	0.2	0.78	0.02277	0.145	3' UTR (NM_024654, exon 12 of 12)	PLEKHG5
chr16_88784367	T	TC	212	0.05	227	0.04	137	0.04	14	0.07	255	0.05	252	0.02	33	0.03	17	0.41	0.2	0.51	0.0183564	0.0775	intron (NM_001142864, intron 44 of 50)	MIR4722
chr16_88784415	T	TC	243	0.19	234	0.18	78	0.26	39	0.18	259	0.2	270	0.18	50	0.32	31	0.58	0.81	1.28	0.0256334	0.1175	intron (NM_001142864, intron 44 of 50)	MIR4722
chr16_89646159	A	AG	100	0.03	113	0.03	87	0.03	11	0	33	0	28	0.18	20	0.1	12	0.17	0.09	0.45	0.0403583	0.09	intron (NM_014427, intron 3 of 16)	CPNE7
chr16_89647185	A	AG	147	0.01	107	0.01	121	0.01	13	0	59	0.07	29	0	56	0.02	8	0.62	0.03	0.71	0.00416275	0.17	intron (NM_014427, intron 3 of 16)	CPNE7
chr17_29285710	T	TC	17	0	13	0.08	24	0.04	20	0	5	0	9	0.11	58	0.12	36	0.17	0.12	0.4	0.0430718	0.07	non-coding (NR_144488, exon 10 of 10)	RNF135
chr17_3512323	T	TC	56	0.05	91	0.01	126	0.01	105	0.02	53	0.11	86	0.12	67	0.04	75	0.05	0.09	0.32	0.0196703	0.0575	3' UTR (NM_013276, exon 7 of 7)	TRPV1
chr17_38247530	T	TC	73	0.01	87	0.01	209	0.02	47	0	119	0.02	129	0	112	0.19	25	0.32	0.04	0.53	0.00701079	0.1225	intron (NM_001190918, intron 9 of 9)	NR1D1
chr17_4046700	A	AG	62	0.16	54	0.13	41	0.15	24	0.04	48	0.12	67	0.16	37	0.19	18	0.67	0.48	1.14	0.0398781	0.165	promoter-TSS (NM_001254755)	CYB5D2
chr17_41133087	A	AG	95	0.04	64	0	97	0.05	81	0.01	146	0.05	127	0.12	54	0.09	36	0.14	0.1	0.4	0.037261	0.075	promoter-TSS (NM_001136042)	RUNDC1
chr17_42433542	A	AG	42	0	57	0	62	0	29	0.03	58	0	61	0	44	0	50	0.46	0.03	0.46	0.0126911	0.1075	exon (NM_198475, exon 5 of 8)	FAM171A2
chr17_44107618	A	AG	60	0.02	43	0.02	11	0	20	0	53	0	37	0.05	39	0	19	0.68	0.04	0.73	0.00909271	0.1725	3' UTR (NM_001193466, exon 15 of 15)	STH
chr17_46941688	A	AG	26	0	29	0.1	42	0.02	17	0	64	0.03	42	0	10	0	8	1	0.12	1.03	0.0249632	0.2275	3' UTR (NM_001261390, exon 14 of 14)	ATP5MC1
chr17_49042216	T	TC	68	0.15	46	0.07	17	0.12	26	0.31	41	0.17	31	0.16	12	0.33	10	1	0.65	1.66	0.0474917	0.2525	3' UTR (NM_003971, exon 29 of 29)	SPAG9
chr17_57280848	A	AG	42	0	31	0	31	0.06	96	0.18	14	0.14	13	0.15	34	0.12	46	0.11	0.24	0.52	0.0495956	0.07	3' UTR (NM_018304, exon 10 of 10)	SMG8
chr17_60551882	T	TC	64	0	48	0	21	0.1	15	0.07	23	0	24	0	51	0	7	1	0.17	1	0.0431541	0.2075	Intergenic	TLK2
chr17_641516	A	AG	25	0	19	0.05	12	0	23	0	14	0.57	12	0	44	0.05	8	0	0.05	0.62	0.0484558	0.1425	intron (NM_001318006, intron 3 of 3)	TLCD3A
chr17_66111294	A	AG	26	0.04	19	0.05	16	0	16	0	12	0.17	23	0.09	6	0.17	20	0.55	0.09	0.98	0.0184965	0.2225	intron (NR_027418, intron 4 of 5)	LINC00674
chr17_73885939	T	TC	108	0.13	94	0.21	87	0.17	98	0.13	55	0.2	36	0.22	69	0.29	70	0.36	0.64	1.07	0.0301121	0.1075	3' UTR (NM_001256124, exon 5 of 5)	TRIM65
chr17_78294209	A	AG	27	0.33	12	0.42	11	0.18	16	0.19	57	0.42	29	0.59	5	0	13	0.92	1.12	1.93	0.0484632	0.2025	3' UTR (NM_020954, exon 17 of 17)	RNF213
chr17_79826574	A	AG	583	0	688	0	2106	0	720	0.06	1357	0	1260	0	3833	0	188	0.35	0.06	0.35	0.0471772	0.0725	exon (NM_001301242, exon 7 of 7)	ARHGDIA
chr18_20876517	T	TC	48	0	53	0	75	0.03	86	0	25	0	47	0.13	40	0	34	0.26	0.03	0.39	0.0249983	0.09	non-coding (NR_134875, exon 14 of 14)	CABLES1
chr18_47918787	A	AG	37	0.03	32	0	67	0	50	0.02	8	0.5	9	0.22	37	0	17	0	0.05	0.72	0.0231896	0.1675	3' UTR (NM_001039535, exon 7 of 7)	SKA1
chr19_11040806	A	AG	105	0.1	96	0.11	93	0.15	72	0.08	101	0.16	119	0.07	190	0.07	61	0.49	0.44	0.79	0.0220199	0.0875	3' UTR (NM_138358, exon 2 of 2)	YIPF2
chr19_11041441	A	AG	36	0.14	44	0.09	19	0.11	17	0.06	113	0.04	75	0.05	17	0.06	10	0.9	0.4	1.05	0.0224052	0.1625	TTS (NM_138358)	YIPF2
chr19_13883527	A	AG	61	0.05	50	0.06	33	0	43	0.05	59	0.1	63	0.14	36	0.14	26	0.08	0.16	0.46	0.0253215	0.075	non-coding (NR_138051, exon 7 of 7)	C19orf53
chr19_13883897	A	AG	146	0.03	163	0.09	50	0.04	123	0.03	231	0.09	278	0.11	95	0.12	96	0.18	0.19	0.5	0.0161144	0.0775	non-coding (NR_138051, exon 7 of 7)	C19orf53
chr19_1586865	T	TC	100	0.24	92	0.18	53	0.25	39	0.28	65	0.28	105	0.12	71	0.23	50	0.62	0.95	1.25	0.0346939	0.075	intron (NM_001281454, intron 1 of 6)	MBD3
chr19_1587519	T	TC	139	0.01	141	0.01	69	0.01	77	0	130	0.01	136	0.01	166	0.02	55	0.2	0.03	0.24	0.0338813	0.0525	intron (NM_001281454, intron 1 of 6)	MBD3
chr19_1590114	T	TC	179	0.28	171	0.32	19	0.47	81	0.32	139	0.45	164	0.43	70	0.33	38	0.39	1.39	1.6	0.0435889	0.0525	intron (NM_001281454, intron 1 of 6)	MBD3
chr19_1590173	T	TC	180	0.28	161	0.31	27	0.3	32	0.25	138	0.29	149	0.18	36	0.22	30	1	1.14	1.69	0.000601963	0.1375	intron (NM_001281454, intron 1 of 6)	MBD3
chr19_1590251	T	TC	108	0.01	117	0.03	23	0.04	39	0	87	0.06	129	0.09	64	0.03	29	0.28	0.08	0.46	0.049161	0.095	intron (NM_001281454, intron 1 of 6)	MBD3
chr19_16662704	T	TC	211	0.07	217	0.06	177	0.07	81	0.11	172	0.01	180	0.03	46	0.04	21	0.52	0.31	0.6	0.00713944	0.0725	3' UTR (NM_024881, exon 6 of 6)	CHERP
chr19_18474630	T	TC	133	0	132	0	48	0	56	0.04	223	0	145	0	32	0	51	0.29	0.04	0.29	0.0493701	0.0625	non-coding (NR_138029, exon 6 of 6)	GDF15
chr19_18476211	A	AG	197	0.07	164	0.12	21	0.14	20	0.05	317	0.16	243	0.11	19	0.16	19	0.79	0.38	1.22	0.013425	0.21	non-coding (NR_138029, exon 6 of 6)	GDF15
chr19_21307921	A	AG	25	0.04	15	0	31	0	19	0	6	0	7	0.71	36	0	12	0	0.04	0.71	0.0449995	0.1675	TTS (NM_182515)	ZNF431
chr19_21366514	A	AG	33	0	38	0	34	0.03	33	0	27	0	33	0	8	0	20	0.44	0.03	0.44	0.0282052	0.1025	exon (NM_001319127, exon 6 of 6)	ZNF431
chr19_21366515	T	TC	32	0	35	0	34	0.03	29	0	27	0.07	32	0.12	9	0.11	18	0.47	0.03	0.77	0.00571521	0.185	exon (NM_001319127, exon 6 of 6)	ZNF431
chr19_21368461	T	TC	32	0	20	0.05	12	0	10	0	20	0.15	16	0	14	0	7	0.86	0.05	1.01	0.0189053	0.24	3' UTR (NM_001319127, exon 6 of 6)	ZNF431
chr19_21988086	T	TC	12	0	15	0	24	0.04	14	0	12	0.17	13	0.15	13	0	21	0.43	0.04	0.75	0.03592	0.1775	3' UTR (NM_003423, exon 4 of 4)	ZNF43
chr1_92975180	T	TC	28	0.14	28	0.11	14	0	22	0	30	0.17	51	0.02	17	0	13	1	0.25	1.19	0.0307972	0.235	3' UTR (NM_001308248, exon 19 of 19)	GFI1
chr19_3542677	T	TC	53	0.15	65	0.2	35	0.17	35	0.2	19	0.42	23	0.22	52	0.31	25	0.44	0.72	1.39	0.0148879	0.1675	intron (NM_001135580, intron 1 of 3)	C19orf71
chr19_3542727	T	TC	57	0.11	70	0.11	36	0.14	30	0.17	39	0.13	43	0	55	0.22	25	0.4	0.53	0.75	0.0357207	0.055	intron (NM_001135580, intron 1 of 3)	C19orf71
chr19_36811658	T	TC	152	0.05	189	0.07	78	0.04	59	0.02	128	0.15	115	0.04	37	0.14	45	0.2	0.18	0.53	0.03235	0.0875	non-coding (NR_038278, exon 6 of 6)	LOC100134317
chr19_39982592	A	AG	28	0.11	38	0.18	36	0.11	27	0	27	0.11	24	0.04	134	0.16	21	1	0.4	1.31	0.0231892	0.2275	3' UTR (NM_001329559, exon 10 of 10)	DLL3
chr19_49993487	A	AG	44	0.09	31	0.13	94	0.01	78	0.37	27	0.22	32	0.47	61	0.33	61	0.43	0.6	1.45	0.0182763	0.2125	promoter-TSS (NR_000020)	SNORD32A
chr19_52535747	T	TC	35	0	36	0.03	55	0	10	0	52	0	25	0	28	0.07	10	0.5	0.03	0.57	0.0483257	0.135	3' UTR (NM_014650, exon 5 of 5)	ZNF614
chr19_52568060	A	AG	69	0.17	68	0.1	34	0.09	13	0.08	63	0.25	53	0.19	11	0.27	10	0.6	0.44	1.31	0.0262187	0.2175	3' UTR (NM_001321349, exon 5 of 5)	ZNF432
chr19_53914646	A	AG	44	0	50	0.04	37	0	36	0	27	0.07	36	0.14	53	0.02	32	0.22	0.04	0.45	0.0415784	0.1025	3' UTR (NM_001040185, exon 4 of 4)	ZNF765
chr19_5691467	A	AG	26	0.42	47	0.36	89	0.45	72	0.58	23	0.61	44	0.33	82	0.49	109	0.94	1.81	2.37	0.0474524	0.14	TTS (NM_004793)	RPL36
chr19_57817005	A	AG	65	0.08	67	0.12	21	0.29	39	0.08	35	0.37	42	0.26	19	0.32	49	0.27	0.57	1.22	0.00953937	0.1625	Intergenic	ZNF543
chr19_58371741	A	AG	67	0.04	80	0	13	0.08	17	0	78	0.03	65	0.08	17	0.12	9	0.78	0.12	1.01	0.0385519	0.2225	3' UTR (NM_001204817, exon 3 of 3)	UBE2CP5
chr19_58373279	A	AG	70	0.04	69	0.07	14	0	25	0	82	0.12	66	0.11	13	0.23	9	0	0.11	0.46	0.0454601	0.0875	3' UTR (NM_001204817, exon 3 of 3)	UBE2CP5
chr19_58373402	A	AG	76	0	55	0	19	0.05	17	0	87	0.01	64	0.08	11	0.09	15	0.4	0.05	0.58	0.0349832	0.1325	3' UTR (NM_001204817, exon 3 of 3)	UBE2CP5
chr19_8922003	T	TC	85	0	67	0.01	57	0.07	35	0	61	0	73	0	18	0	34	0.59	0.08	0.59	0.038944	0.1275	exon (NM_001304350, exon 5 of 5)	ZNF558
chr19_9675047	T	TC	150	0.03	106	0.01	68	0.04	31	0	169	0.06	207	0.05	24	0.04	19	0.42	0.08	0.57	0.0288023	0.1225	Intergenic	ZNF121
chr20_18468474	T	TC	206	0.07	190	0.08	47	0.02	108	0.08	26	0.12	33	0.39	157	0.05	124	0.07	0.25	0.63	0.0236079	0.095	3' UTR (NM_006606, exon 5 of 5)	RBBP9
chr20_32250543	A	AG	39	0.41	42	0.33	63	0.3	17	0.18	21	0.29	53	0.23	17	0.12	12	1	1.22	1.64	0.0141955	0.105	intron (NM_080825, intron 1 of 1)	C20orf144
chr20_32250563	T	TC	50	0.12	35	0.2	42	0.1	10	0.1	38	0.11	36	0.08	15	0	12	1	0.52	1.19	0.011255	0.1675	intron (NM_080825, intron 1 of 1)	C20orf144
chr20_34638791	T	TC	1020	0.01	990	0	1073	0	244	0.04	918	0	953	0	256	0	166	0.34	0.05	0.34	0.0280141	0.0725	promoter-TSS (NR_027451)	NORAD
chr20_35409827	T	TC	113	0.11	108	0.14	19	0.21	41	0.05	23	0.13	30	0.31	8	0.29	16	0.31	0.51	1.04	0.0483706	0.1325	3' UTR (NM_080627, exon 15 of 15)	DSN1
chr20_35410369	T	TC	81	0.32	77	0.38	24	0.42	61	0.33	15	0.67	8	0.25	46	0.41	23	0.78	1.45	2.11	0.0147234	0.165	3' UTR (NM_080627, exon 15 of 15)	DSN1
chr20_35410405	T	TC	91	0.36	91	0.33	23	0.57	36	0.44	24	0.08	8	0.38	23	0.61	6	1	1.7	2.07	0.0293884	0.0925	3' UTR (NM_080627, exon 15 of 15)	DSN1
chr20_3849448	A	AG	79	0.06	117	0.11	23	0.09	33	0.12	35	0.11	32	0.25	18	0.22	12	0.58	0.38	1.16	0.0164444	0.195	non-coding (NR_037921, exon 6 of 6)	PANK2
chr20_3849483	A	AG	115	0.01	108	0	23	0.04	33	0	61	0	62	0	28	0.11	20	0.55	0.05	0.66	0.00816523	0.1525	non-coding (NR_037921, exon 6 of 6)	PANK2
chr20_3850356	A	AG	172	0.13	114	0.12	27	0.11	42	0.07	140	0.11	152	0.16	27	0.19	19	0.74	0.43	1.2	0.00583194	0.1925	non-coding (NR_037921, exon 6 of 6)	PANK2
chr20_48789744	A	AG	27	0.15	15	0.33	23	0.26	20	0.2	7	0	10	0.4	8	0.25	7	1	0.94	1.65	0.0238224	0.1775	intron (NR_109943, intron 2 of 2)	LINC01273
chr21_44331274	A	AG	51	0.06	48	0.08	11	0	23	0.09	43	0.23	77	0.05	17	0	8	0.75	0.23	1.03	0.0281751	0.2	Intergenic	ERVH48-1
chr21_44331652	A	AG	86	0.16	59	0.22	11	0.18	54	0.19	79	0.13	87	0.1	32	0.12	10	0.9	0.75	1.25	0.0100896	0.125	Intergenic	ERVH48-1
chr21_44474331	A	AG	39	0.15	38	0.11	98	0.05	12	0	50	0.04	50	0.1	11	0.18	9	1	0.31	1.32	0.0221515	0.2525	intron (NM_001178008, intron 16 of 16)	CBS
chr2_172179841	T	TC	40	0.03	33	0.03	57	0.02	14	0	17	0.06	28	0.11	32	0.16	12	0.5	0.08	0.83	0.00978274	0.1875	non-coding (NR_135568, exon 7 of 7)	TLK1
chr2_178480416	T	TC	28	0	32	0	10	0	11	0.09	38	0	43	0	15	0.07	6	1	0.09	1.07	0.0241675	0.245	3' UTR (NM_152275, exon 1 of 1)	TTC30A
chr2_217366786	A	AG	52	0	71	0	18	0	23	0.04	57	0.05	49	0.02	21	0.05	16	0.38	0.04	0.5	0.0463769	0.115	TTS (NM_000998)	RPL37A
chr22_18379744	A	AG	52	0	49	0	46	0	38	0.03	40	0	65	0	181	0.01	13	0.54	0.03	0.55	0.0241433	0.13	exon (NM_015241, exon 8 of 32)	MICAL3
chr22_18571281	A	AG	102	0.01	101	0.03	56	0.02	59	0.03	111	0.05	92	0	29	0	34	0.32	0.09	0.37	0.0430461	0.07	3' UTR (NM_001199319, exon 5 of 5)	PEX26
chr22_20052926	A	AG	93	0.04	74	0.04	114	0.1	78	0.12	92	0.16	119	0.17	115	0.15	44	0.2	0.3	0.68	0.00569238	0.095	non-coding (NR_104274, exon 7 of 7)	DGCR8
chr22_20132987	T	TC	54	0	66	0.03	148	0.01	94	0.02	41	0.02	48	0.06	68	0.04	73	0.21	0.06	0.33	0.0357532	0.0675	3' UTR (NM_013373, exon 11 of 11)	CCDC188
chr22_29657351	T	TC	33	0.03	16	0.06	30	0.1	19	0.05	11	0.55	14	0.14	13	0.23	20	0.55	0.24	1.47	0.00601477	0.3075	non-coding (NR_138044, exon 4 of 7)	RHBDD3
chr22_29657394	T	TC	37	0	32	0	19	0.11	14	0	20	0.25	15	0	17	0.18	15	0.53	0.11	0.96	0.0353697	0.2125	non-coding (NR_138044, exon 4 of 7)	RHBDD3
chr22_41325406	A	AG	53	0	91	0.01	18	0.06	30	0	63	0.13	58	0.09	29	0.07	7	0	0.07	0.29	0.0125667	0.055	3' UTR (NM_022098, exon 10 of 10)	RBX1
chr22_45534714	T	TC	57	0	66	0.02	43	0	61	0.03	39	0	76	0	11	0	5	1	0.05	1	0.012871	0.2375	non-coding (NR_038957, exon 2 of 3)	NUP50-DT
chr2_32237040	A	AG	13	0.08	16	0	35	0.03	42	0	9	0.33	12	0.58	40	0.03	7	0	0.11	0.94	0.0269132	0.2075	promoter-TSS (NR_126034)	MEMO1
chr2_32237064	A	AG	25	0.12	39	0.08	43	0.05	40	0.07	18	0.11	16	0.31	48	0.17	13	0.62	0.32	1.21	0.013072	0.2225	promoter-TSS (NR_126034)	MEMO1
chr2_3591441	T	TC	41	0.1	28	0.07	27	0.11	21	0	51	0.2	41	0.22	61	0.15	15	0.27	0.28	0.84	0.0214332	0.14	Intergenic	RNASEH1
chr2_99812414	A	AG	253	0.23	229	0.28	257	0.28	183	0.22	171	0.36	159	0.35	274	0.31	106	0.34	1.01	1.36	0.00761254	0.0875	3' UTR (NM_145212, exon 6 of 6)	MRPL30
chr3_100084094	T	TC	110	0.01	114	0	91	0.01	97	0.1	123	0.05	112	0.06	198	0.11	143	0.13	0.12	0.35	0.0407461	0.0575	3' UTR (NM_014820, exon 12 of 12)	NIT2
chr3_10192747	A	AG	92	0.26	64	0.25	12	0.25	67	0.31	111	0.35	81	0.2	28	0.21	47	0.64	1.07	1.4	0.046646	0.0825	3' UTR (NM_000551, exon 3 of 3)	VHL
chr3_127316904	T	TC	36	0	57	0.11	92	0.2	51	0.1	18	0.17	19	0.37	41	0.27	39	0.33	0.41	1.14	0.0149925	0.1825	promoter-TSS (NR_073375)	MCM2
chr3_127316916	T	TC	34	0.03	53	0.02	86	0.02	54	0	18	0	13	0	40	0.03	36	0.36	0.07	0.39	0.03692	0.08	promoter-TSS (NR_073375)	MCM2
chr3_15114421	T	TC	79	0	78	0.01	23	0.04	35	0	66	0.11	83	0.05	75	0.04	26	0.46	0.05	0.66	0.0123992	0.1525	3' UTR (NM_001302378, exon 13 of 13)	MRPS25
chr3_15293096	T	TC	154	0.01	184	0.02	78	0	83	0.02	165	0.01	127	0.03	133	0.02	85	0.2	0.05	0.26	0.0488143	0.0525	3' UTR (NM_014296, exon 21 of 21)	SH3BP5-AS1
chr3_155660834	A	AG	34	0.18	26	0.12	26	0.23	47	0.19	42	0.33	52	0.31	37	0.24	21	0.57	0.72	1.45	0.0271155	0.1825	Intergenic	GMPS
chr3_179117102	T	TC	82	0.07	82	0.07	109	0.06	125	0.11	13	0.62	18	0	91	0.11	68	0	0.31	0.73	0.0125131	0.105	3' UTR (NM_021629, exon 10 of 10)	MFN1
chr3_197265290	T	TC	65	0.09	88	0.05	29	0.03	11	0.09	51	0	58	0.09	50	0.02	6	1	0.26	1.11	0.0225121	0.2125	intron (NM_004051, intron 2 of 6)	BDH1
chr3_38459579	A	AG	21	0.05	14	0.14	10	0.1	13	0.15	14	0.43	6	0	8	0	9	1	0.44	1.43	0.0180003	0.2475	Intergenic	ACVR2B
chr3_65425591	T	TC	26	0.23	40	0.07	49	0.24	27	0.3	38	0.26	47	0.3	38	0.53	8	1	0.84	2.09	0.0458529	0.3125	exon (NM_004742, exon 9 of 23)	MAGI1-AS1
chr3_93847431	A	AG	35	0.09	33	0.03	25	0.08	13	0.08	18	0	42	0.21	32	0.03	10	0.8	0.28	1.04	0.0280088	0.19	Intergenic	DHFR2
chr4_165996942	A	AG	15	0	29	0	26	0.04	32	0.03	43	0.12	18	0	47	0	21	0.57	0.07	0.69	0.029718	0.155	TTS (NM_001100389)	TMEM192
chr4_24908295	T	TC	27	0.04	21	0	16	0	12	0	11	0.09	13	0.31	7	0.14	18	0.17	0.04	0.71	0.00781861	0.1675	intron (NM_173463, intron 1 of 12)	CCDC149
chr4_39551976	T	TC	88	0.07	70	0.07	63	0.11	43	0.16	71	0.06	87	0.06	17	0	11	0.64	0.41	0.76	0.0477896	0.0875	3' UTR (NM_001317897, exon 5 of 5)	UGDH-AS1
chr4_52888877	A	AG	43	0.05	47	0	31	0	60	0	14	0	24	0.08	50	0.04	18	0.39	0.05	0.51	0.0436299	0.115	3' UTR (NM_000232, exon 6 of 6)	LRRC66
chr5_130495709	T	TC	75	0.07	80	0.04	37	0.05	27	0	50	0.04	36	0.28	33	0.03	23	0.35	0.16	0.7	0.0389046	0.135	intron (NM_005340, intron 2 of 2)	HINT1
chr5_132030899	T	TC	35	0.03	35	0.06	15	0	20	0.05	49	0.02	32	0	23	0.09	6	1	0.14	1.11	0.0178369	0.2425	3' UTR (NM_007054, exon 17 of 17)	LOC105379176
chr5_132030929	T	TC	29	0.07	33	0	13	0	17	0	38	0	24	0	23	0.04	6	1	0.07	1.04	0.0290488	0.2425	3' UTR (NM_007054, exon 17 of 17)	LOC105379176
chr5_14715382	A	AG	72	0.12	74	0.03	41	0	44	0	50	0.12	69	0.13	38	0.13	41	0.12	0.15	0.5	0.00680376	0.0875	intron (NR_046285, intron 1 of 1)	LOC100130744
chr5_69743811	A	AG	80	0.14	62	0.15	133	0.14	53	0.17	80	0.1	134	0.07	118	0.25	20	0.55	0.6	0.97	0.0156414	0.0925	non-coding (NR_033417, exon 15 of 15)	GTF2H2B
chr5_70649194	T	TC	45	0.69	69	0.67	15	0.47	22	0.64	63	0.79	82	0.83	32	0.94	23	0.52	2.47	3.08	0.0436712	0.1525	non-coding (NR_134268, exon 3 of 3)	PMCHL2
chr6_111218862	A	AG	16	0.06	34	0.21	19	0.16	23	0.13	44	0.45	27	0.19	11	0.18	16	0.94	0.56	1.76	0.0112102	0.3	Intergenic	AMD1
chr6_150045825	T	TC	87	0.05	96	0.02	109	0.05	91	0.02	50	0.02	45	0.16	71	0.07	66	0.15	0.14	0.4	0.0393797	0.065	non-coding (NR_104456, exon 9 of 9)	LATS1
chr6_150045918	T	TC	153	0.26	123	0.2	167	0.23	94	0.29	99	0.34	61	0.3	194	0.31	77	0.42	0.98	1.37	0.019257	0.0975	3' UTR (NM_198887, exon 8 of 8)	LATS1
chr6_29692094	T	TC	23	0.04	43	0.09	143	0.06	41	0.05	17	0	23	0	26	0.04	31	0.42	0.24	0.46	0.037955	0.055	exon (NM_018950, exon 3 of 7).5	HLA-F
chr6_31836478	T	TC	44	0.05	66	0.09	42	0.17	14	0	75	0.2	51	0.22	22	0.09	25	0.24	0.31	0.75	0.0428357	0.11	intron (NM_025257, intron 13 of 20).3	NEU1
chr6_36109196	A	AG	13	0.23	11	0.09	24	0.21	10	0.3	7	0	10	0.1	15	0.07	8	1	0.83	1.17	0.0498883	0.085	non-coding (NR_072996, exon 10 of 10)	MAPK13
chr6_36109370	A	AG	71	0.44	88	0.43	75	0.44	19	0.53	40	0.42	32	0.44	64	0.47	32	0.91	1.84	2.24	0.014021	0.1	non-coding (NR_072996, exon 10 of 10)	MAPK13
chr6_43582829	A	AG	101	0.02	77	0.03	60	0.03	32	0	97	0.05	88	0.06	52	0.02	22	0.32	0.08	0.45	0.0381415	0.0925	3' UTR (NM_001291969, exon 9 of 9)	GTPBP2
chr6_43582895	A	AG	99	0.05	116	0.05	68	0.07	14	0	103	0.08	92	0.05	33	0.09	28	0.39	0.17	0.61	0.0328621	0.11	3' UTR (NM_001291969, exon 9 of 9)	GTPBP2
chr6_43582910	A	AG	88	0.01	95	0	94	0.02	24	0	90	0	76	0	25	0	34	0.32	0.03	0.32	0.0483855	0.0725	3' UTR (NM_001291969, exon 9 of 9)	GTPBP2
chr6_71298923	A	AG	134	0.1	133	0.12	82	0.11	60	0.12	177	0.09	180	0.08	95	0.05	40	0.62	0.45	0.84	0.00387199	0.0975	TTS (NM_145267)	SDHAF4
chr6_76628725	A	AG	108	0.06	92	0.13	92	0.12	38	0.05	88	0.12	104	0.2	60	0.13	28	0.61	0.36	1.06	0.0307009	0.175	3' UTR (NM_001300899, exon 33 of 33)	IMPG1
chr7_128167108	T	TC	70	0.1	53	0	22	0.05	18	0	36	0.11	35	0.14	87	0.15	11	0.27	0.15	0.67	0.0104608	0.13	Intergenic	METTL2B
chr7_129840817	T	TC	24	0	36	0	15	0.07	44	0	17	0.18	20	0.15	36	0.03	21	0.14	0.07	0.5	0.0291189	0.1075	intron (NM_032842, intron 5 of 14)	TMEM209
chr7_44615504	T	TC	40	0.23	44	0.25	23	0.13	13	0.23	42	0.52	62	0.5	14	0.14	18	0	0.84	1.16	0.0369497	0.08	Intergenic	DDX56
chr7_44872427	T	TC	270	0.38	267	0.38	46	0.48	93	0.46	66	0.35	65	0.35	103	0.41	29	0.9	1.7	2.01	0.0113013	0.0775	TTS (NM_012412)	H2AFV
chr7_56079465	A	AG	166	0.1	103	0	93	0	128	0.26	31	0.32	36	0.47	65	0.35	27	0.67	0.36	1.81	0.00603905	0.3625	exon (NM_004577, exon 8 of 8)	PSPH
chr7_6012571	T	TC	29	0.07	28	0.07	44	0.02	23	0	31	0.1	34	0.06	25	0.04	11	1	0.16	1.2	0.00475147	0.26	non-coding (NR_136154, exon 15 of 15)	RSPH10B2
chr7_99077837	A	AG	90	0.02	82	0.05	23	0	14	0	37	0	32	0	13	0.08	8	0.88	0.07	0.96	0.0114476	0.2225	intron (NM_213603, intron 3 of 4)	ZNF789
chr7_99566431	T	TC	120	0.86	79	0.84	34	0.91	20	0.8	85	0.98	67	0.81	14	1	21	1	3.41	3.79	0.0184836	0.095	intron (NM_001185, intron 2 of 3)	AZGP1
chr7_99679950	T	TC	13	0.15	33	0.09	34	0	25	0	9	0	5	0	14	0	17	1	0.24	1	0.0133095	0.19	promoter-TSS (NM_001318135)	ZNF3
chr7_99705988	A	AG	15	0	24	0	17	0.12	11	0	18	0.06	10	0	12	0.17	11	0.82	0.12	1.05	0.0375422	0.2325	intron (NM_005641, intron 13 of 14)	MCM7
chr8_101727778	A	AG	3400	0.01	3190	0.01	4747	0	3064	0.03	2867	0.02	2816	0.02	4633	0.04	2662	0.03	0.05	0.11	0.0215094	0.015	exon (NM_002568, exon 4 of 15)	PABPC1
chr8_11701458	T	TC	63	0.05	61	0.1	37	0.19	37	0.05	74	0.15	118	0.12	78	0.29	30	0.66	0.39	1.22	0.049875	0.2075	3' UTR (NM_147780, exon 12 of 12)	CTSB
chr8_141532827	A	AG	36	0	45	0.04	21	0	50	0	43	0	73	0.14	94	0.14	61	0.23	0.04	0.51	0.0457421	0.1175	Intergenic	CHRAC1
chr8_144672830	T	TC	147	0.03	142	0.01	95	0.01	70	0	74	0.03	86	0.07	109	0.03	51	0.24	0.05	0.37	0.0302877	0.08	5' UTR (NM_032378, exon 2 of 10)	EEF1D
chr8_23540113	T	TC	70	0	73	0	53	0.02	13	0.17	12	0	9	0	5	0.4	10	0.67	0.19	1.07	0.0220757	0.22	intron (NM_006167, intron 1 of 1)	NKX3-1
chr8_41400086	A	AG	45	0	31	0	169	0.02	128	0.02	26	0	10	0.4	153	0.03	26	0.04	0.04	0.47	0.041959	0.1075	3' UTR (NM_032336, exon 8 of 8)	GINS4
chr8_58907157	T	TC	59	0	71	0	37	0	68	0.04	9	0	9	0	707	0	60	0.47	0.04	0.47	0.0166354	0.1075	promoter-TSS (NM_147189)	FAM110B
chr8_62491651	A	AG	11	1	10	1	43	0.98	16	0.75	42	1	47	1	11	1	6	1	3.73	4	0.0480493	0.0675	intron (NM_004318, intron 15 of 24)	ASPH
chr8_99055911	T	TC	70	0.46	65	0.46	20	0.55	36	0.56	38	0.42	44	0.57	59	0.41	85	0.88	2.03	2.28	0.0316982	0.0625	intron (NM_000989, intron 3 of 4)	SNORA72
chr8_99055914	T	TC	71	0.48	70	0.59	19	0.63	36	0.72	36	0.5	42	0.67	62	0.5	82	1	2.42	2.67	0.0394666	0.0625	intron (NM_000989, intron 3 of 4)	SNORA72
chr9_116055820	A	AG	58	0.21	30	0.23	19	0.26	91	0.19	39	0.44	25	0.48	74	0.2	81	0.01	0.89	1.13	0.0152303	0.06	TTS (NM_001244926)	RNF183
chr9_131068759	T	TC	39	0.03	43	0	12	0	11	0	40	0.2	64	0.06	61	0.03	11	0.27	0.03	0.56	0.0332526	0.1325	Intergenic	TRUB2
chr9_132272542	A	AG	33	0.03	47	0.02	15	0.07	13	0	31	0.13	24	0.08	7	0.14	13	0.77	0.12	1.12	0.00863915	0.25	intron (NR_038955, intron 4 of 4)	LINC00963
chr9_133581450	A	AG	56	0.11	69	0.06	22	0	48	0.19	64	0.16	33	0.3	43	0.4	14	0.36	0.36	1.22	0.0300017	0.215	Intergenic	ABL1
chr9_133581545	A	AG	57	0.02	43	0.05	19	0.05	51	0.02	31	0	40	0	22	0.09	19	0.47	0.14	0.56	0.0481851	0.105	Intergenic	ABL1
chr9_134366293	T	TC	37	0	41	0	21	0.05	13	0	38	0	52	0	49	0	17	0.71	0.05	0.71	0.0169766	0.165	TTS (NR_002914).2	SNORD62B
chr9_140510767	A	AG	49	0.18	36	0.11	24	0.17	12	0.08	26	0.12	31	0.1	12	0.42	5	1	0.54	1.64	0.0163109	0.275	TTS (NM_001317968)	ARRDC1-AS1
chr9_140510769	A	AG	48	0	26	0.04	24	0.04	12	0.08	28	0	32	0.09	12	0.25	5	1	0.16	1.34	0.0193435	0.295	TTS (NM_001317968)	ARRDC1-AS1
chr9_15460736	T	TC	12	0.08	18	0	51	0	17	0	29	0	28	0	32	0	9	1	0.08	1	0.00701342	0.23	3' UTR (NM_001039697, exon 9 of 9)	SNAPC3
chr9_21331508	A	AG	89	0.01	68	0	78	0.04	140	0.03	62	0.03	72	0.07	83	0.12	93	0.14	0.08	0.36	0.0182604	0.07	3' UTR (NM_018847, exon 1 of 1)	KLHL9
chrX_118673328	T	TC	97	0.51	62	0.52	27	0.44	104	0.55	71	0.41	70	0.49	98	0.64	52	0.83	2.02	2.37	0.0334434	0.0875	3' UTR (NM_001170570, exon 6 of 6)	CXorf56
chrX_123785796	A	AG	68	0	86	0.01	30	0	31	0.03	61	0	81	0	40	0.03	19	0.53	0.04	0.56	0.0184999	0.13	exon (NM_001163278, exon 8 of 32)	SH2D1A
chrX_1504051	T	TC	25	0.32	39	0.26	11	0.18	23	0.3	24	0.62	12	0.5	15	0.53	10	0.3	1.06	1.95	0.0180993	0.2225	TTS (NM_001636)	SLC25A6
chrX_218079	A	AG	36	0.03	26	0	23	0	38	0	529	0.01	558	0.04	37	0.08	15	0.47	0.03	0.6	0.0304486	0.1425	3' UTR (NM_018390, exon 7 of 7)	GTPBP6
chrX_44563168	A	AG	27	0.33	22	0.5	10	0.6	24	0.58	7	0.86	19	0.63	13	0.69	14	0.86	2.01	3.04	0.0419873	0.2575	Intergenic	DUSP21
chrX_54587219	A	AG	33	0.36	52	0.44	11	0.18	17	0.29	30	0.4	28	0.25	7	0.71	10	1	1.27	2.36	0.0264846	0.2725	3' UTR (NM_001184819, exon 16 of 16)	GNL3L
chrX_54587350	A	AG	31	0.42	31	0.42	16	0.31	35	0.29	29	0.62	14	0.43	18	0.61	23	0.48	1.44	2.14	0.0475871	0.175	3' UTR (NM_001184819, exon 16 of 16)	GNL3L
chrX_54587393	A	AG	35	0.03	20	0	17	0	54	0.04	18	0	24	0	43	0	7	0.86	0.07	0.86	0.0265989	0.1975	3' UTR (NM_001184819, exon 16 of 16)	GNL3L
chrX_54591015	A	AG	92	0.11	106	0.08	26	0.08	34	0.06	51	0.04	41	0.1	22	0.05	19	0.58	0.33	0.77	0.020161	0.11	3' UTR (NM_001184819, exon 16 of 16)	GNL3L
chrX_73218977	A	AG	52	0.02	33	0	89	0.01	39	0	77	0	45	0	49	0	45	0.33	0.03	0.33	0.033563	0.075	intron (NR_024582, intron 3 of 4)	JPX
chrX_84344284	A	AG	67	0.06	70	0.04	52	0.06	48	0.04	141	0.05	87	0.05	25	0.16	42	0.31	0.2	0.57	0.0379538	0.0925	3' UTR (NM_198450, exon 9 of 9)	SATL1
chr10_102244681	A	AG	15	0.27	16	0	17	0	43	0	9	0	10	0	76	0	72	0	0.27	0	0.0360875	-0.0675	Intergenic	WNT8B
chr10_104500107	A	AG	21	0.57	18	0.72	10	0.6	13	0.62	8	0.25	12	0.42	12	0.42	7	0	2.51	1.09	0.0128889	-0.355	Intergenic	WBP1L
chr10_105208708	T	TC	20	0.4	15	0.27	22	0.45	10	0.4	7	0	16	0	8	0.38	27	0.15	1.52	0.53	0.0137932	-0.2475	intron (NR_024552, intron 3 of 3)	CALHM2
chr10_118591949	T	TC	53	0.02	31	0	12	0.25	15	0.53	30	0	29	0	13	0	15	0	0.8	0	0.00329583	-0.2	intron (NM_001330164, intron 2 of 12)	ENO4
chr10_121356028	T	TC	53	0	41	0	318	0.48	530	0	87	0	66	0.03	663	0.01	382	0.02	0.48	0.06	0.0035926	-0.105	non-coding (NR_136661, exon 1 of 11)	TIAL1
chr10_121356033	A	AG	54	0.02	44	0	348	0.57	554	0.01	63	0	62	0	721	0	395	0.01	0.6	0.01	0.000131195	-0.1475	non-coding (NR_136661, exon 1 of 11)	TIAL1
chr10_121356048	A	AG	24	0	20	0	255	0.39	596	0	42	0	52	0	828	0	442	0	0.39	0	1.02332e-05	-0.0975	non-coding (NR_136661, exon 1 of 11)	TIAL1
chr10_126450991	T	TC	43	0.02	45	0.04	38	0	29	0.17	47	0	34	0	65	0	25	0	0.23	0	0.0201972	-0.0575	exon (NM_001304467, exon 6 of 7)	FAM53B
chr10_126451072	T	TC	43	0	46	0	48	0.02	19	0.21	67	0	43	0	33	0	21	0	0.23	0	0.0435386	-0.0575	exon (NM_001304467, exon 6 of 7)	FAM53B
chr10_15118639	T	TC	48	0.25	23	0.26	29	0.48	30	0.23	11	0.09	13	0	36	0.19	12	0	1.22	0.28	0.0260772	-0.235	3' UTR (NM_001039844, exon 4 of 4)	ACBD7
chr10_459856	A	AG	61	0	76	0	56	0	29	0.21	100	0	94	0	29	0	15	0	0.21	0	0.0257235	-0.0525	exon (NM_014974, exon 8 of 37)
chr10_46321959	A	AG	33	0	62	0	20	0	15	0.47	66	0	52	0	12	0	17	0	0.47	0	0.0104944	-0.1175	exon (NM_001276343, exon 8 of 8)	AGAP4
chr10_75255588	T	TC	12	0	10	0	31	0.58	91	0	27	0	29	0	111	0	79	0	0.58	0	0.000195842	-0.145	promoter-TSS (NR_132103)	PPP3CB-AS1
chr10_75539574	T	TC	20	0	33	0.03	66	0	20	0.3	118	0.01	104	0	24	0	24	0	0.33	0.01	0.0242433	-0.08	Intergenic	CHCHD1
chr10_82282081	A	AG	35	0.06	43	0.14	72	0.04	47	0.11	72	0.08	84	0	75	0	41	0	0.35	0.08	0.0490524	-0.0675	3' UTR (NM_001128309, exon 6 of 6)	TSPAN14
chr10_94111697	T	TC	58	0.26	61	0.15	76	0.29	21	0.19	75	0.25	51	0.04	37	0.05	24	0	0.89	0.34	0.0315481	-0.1375	3' UTR (NM_017824, exon 6 of 6)	2023-03-05
chr10_97917026	A	AG	29	0	40	0	49	0	30	0.23	35	0	43	0	45	0	13	0	0.23	0	0.0344174	-0.0575	exon (NM_001278525, exon 6 of 7)	ZNF518A
chr1_100489996	A	AG	97	0.77	66	0.91	57	0.89	53	0.91	41	0.49	33	0.7	67	0.79	21	0.62	3.48	2.6	0.0231286	-0.22	3' UTR (NM_001271685, exon 8 of 8)	MFSD14A
chr1_100490000	A	AG	103	0.08	69	0.23	90	0.08	54	0.2	42	0	33	0	68	0.07	15	0	0.59	0.07	0.0282552	-0.13	3' UTR (NM_001271685, exon 8 of 8)	MFSD14A
chr1_100490303	A	AG	34	0.53	35	0.37	28	0.46	29	0.52	19	0.32	18	0.33	11	0.27	22	0.18	1.88	1.1	0.0301873	-0.195	3' UTR (NM_001271685, exon 8 of 8)	MFSD14A
chr1_100984562	T	TC	24	0	26	0.19	10	0	34	0.12	13	0	7	0	32	0	26	0	0.31	0	0.0437898	-0.0775	3' UTR (NM_001319210, exon 17 of 17)	GPR88
chr1_10517313	T	TC	155	0.14	155	0.16	257	0.14	143	0.19	110	0.05	107	0.03	141	0.11	73	0.07	0.63	0.26	0.00294523	-0.0925	Intergenic	CORT
chr1_10517352	A	AG	146	0.04	153	0.09	206	0.06	179	0.13	80	0.01	73	0.03	137	0.03	70	0	0.32	0.07	0.013973	-0.0625	Intergenic	CORT
chr1_10519888	T	TC	199	0.15	195	0.17	429	0.15	242	0.1	123	0.11	98	0.1	132	0.1	79	0	0.57	0.31	0.0282092	-0.065	TTS (NM_004401)	CORT
chr1_10519912	T	TC	186	0.14	162	0.12	390	0.11	175	0.15	82	0.07	98	0.11	177	0.05	61	0	0.52	0.23	0.00729899	-0.0725	TTS (NM_004401)	CORT
chr1_109475543	A	AG	13	0.38	10	0.1	18	0.28	16	0	6	0	9	0	18	0	11	0	0.76	0	0.0199151	-0.19	3' UTR (NM_001321039, exon 16 of 16)	CLCC1
chr11_118863403	T	TC	36	0.14	28	0.29	16	0.31	26	0.38	11	0	5	0	12	0.33	33	0	1.12	0.33	0.0436173	-0.1975	Intergenic	CCDC84
chr11_118863430	A	AG	21	0.1	27	0.04	15	0.07	20	0.15	10	0	5	0	13	0	21	0	0.36	0	0.0347373	-0.09	Intergenic	CCDC84
chr11_118864846	T	TC	28	0.04	15	0.27	13	0.15	22	0	14	0	9	0	23	0	14	0	0.46	0	0.0452375	-0.115	Intergenic	CCDC84
chr11_118864863	T	TC	39	0.13	30	0.2	12	0.33	28	0.18	14	0.07	17	0	23	0.09	15	0	0.84	0.16	0.0161896	-0.17	Intergenic	CCDC84
chr11_118864903	T	TC	50	0.28	36	0.22	15	0.2	30	0.27	17	0	25	0.12	25	0	18	0	0.97	0.12	0.00106669	-0.2125	Intergenic	CCDC84
chr11_124750461	T	TC	128	0.2	149	0.15	219	0.13	81	0.06	30	0.03	27	0.11	37	0	29	0	0.54	0.14	0.0292737	-0.1	exon (NM_022370, exon 27 of 28)	ROBO3
chr11_126216667	A	AG	23	0.13	17	0	24	0.08	15	0.2	43	0	37	0	25	0.04	16	0	0.41	0.04	0.0388646	-0.0925	intron (NR_033839, intron 1 of 1)	GSEC
chr11_126216862	A	AG	34	0.41	26	0.46	26	0.54	17	0.59	45	0.36	29	0.24	53	0.28	23	0.09	2	0.97	0.0107928	-0.2575	intron (NR_033839, intron 1 of 1)	GSEC
chr11_126216865	A	AG	32	0.31	26	0.38	26	0.42	24	0.21	46	0.13	28	0.14	50	0.2	27	0	1.32	0.47	0.0156456	-0.2125	intron (NR_033839, intron 1 of 1)	GSEC
chr11_126219102	T	TC	22	0.09	40	0.05	13	0.08	22	0	31	0	33	0	17	0	24	0	0.22	0	0.0264925	-0.055	intron (NR_033839, intron 1 of 1)	GSEC
chr11_201698	A	AG	17	0	10	0	41	0	26	0.31	13	0	8	0	58	0	46	0	0.31	0	0.0188687	-0.0775	Intergenic	ODF3
chr11_23126041	A	AG	55	0.18	33	0.15	20	0.2	20	0.1	13	0.08	5	0	28	0.04	7	0	0.63	0.12	0.0378926	-0.1275	Intergenic	CCDC179
chr1_1252180	T	TC	94	0.37	117	0.39	37	0.27	16	0.25	139	0.35	98	0.31	19	0	7	0	1.28	0.66	0.0203048	-0.155	intron (NM_001256463, intron 2 of 14)	MIR6727
chr1_1252210	A	AG	105	0.08	133	0.08	38	0.05	11	0.45	169	0.05	131	0.02	22	0.05	17	0	0.66	0.12	0.0414345	-0.135	intron (NM_001256463, intron 2 of 14)	MIR6727
chr1_1252498	A	AG	94	0.11	116	0.03	61	0.13	16	0.06	163	0.01	125	0	26	0	29	0.03	0.33	0.04	0.0240306	-0.0725	intron (NM_001256463, intron 2 of 14)	MIR6727
chr11_31452684	A	AG	134	0.07	100	0.23	52	0.15	83	0.1	133	0.07	153	0.07	117	0.06	69	0.04	0.55	0.24	0.0222827	-0.0775	3' UTR (NM_181706, exon 5 of 5)	DNAJC24
chr11_31452789	A	AG	75	0.37	77	0.3	21	0.48	42	0.45	87	0.25	103	0.23	43	0.26	28	0.04	1.6	0.78	0.0171771	-0.205	3' UTR (NM_181706, exon 5 of 5)	DNAJC24
chr1_1418757	A	AG	51	0.06	27	0.11	62	0.15	17	0	21	0	30	0	13	0	12	0	0.32	0	0.016318	-0.08	intron (NM_001317238, intron 5 of 13)	ATAD3B
chr1_148595664	A	AG	45	0.04	47	0.11	49	0.06	40	0.03	38	0	24	0	22	0	27	0	0.24	0	0.00792617	-0.06	3' UTR (NM_173638, exon 19 of 19)	NBPF15
chr1_160965379	T	TC	89	0.48	74	0.43	12	0.17	24	0.33	46	0.2	29	0.24	22	0.14	48	0.31	1.41	0.89	0.0410909	-0.13	3' UTR (NM_016946, exon 10 of 10)	F11R
chr11_61114665	T	TC	20	0	19	0	18	0	11	0.55	31	0	32	0	17	0	11	0	0.55	0	0.0130882	-0.1375	3' UTR (NM_015533, exon 18 of 18)	CYB561A3
chr11_62506299	A	AG	51	0.2	54	0.3	38	0.24	17	0.29	41	0.12	71	0.08	21	0.19	17	0	1.03	0.39	0.0108893	-0.16	TTS (NM_001318814)	TTC9C
chr11_64538340	A	AG	142	0	133	0	18	0	12	0.58	171	0	146	0	23	0	13	0	0.58	0	0.000954795	-0.145	intron (NM_001346410, intron 2 of 11)	SF1
chr11_65543635	T	TC	20	0	29	0.1	15	0.07	20	0.25	16	0	6	0	35	0	17	0	0.42	0	0.0276728	-0.105	3' UTR (NM_138368, exon 2 of 2)	AP5B1
chr1_168220407	A	AG	91	0.45	74	0.46	37	0.46	24	0.33	40	0.3	32	0.19	24	0.25	7	0	1.7	0.74	0.00422953	-0.24	Intergenic	ANKRD36BP1
chr1_16892231	T	TC	98	0	89	0.03	35	0.06	98	0.13	50	0	38	0	33	0	47	0	0.22	0	0.0173928	-0.055	exon (NM_017940, exon 27 of 29)	MIR3675
chr1_16892913	A	AG	88	0.4	79	0.48	32	0.34	109	0.42	19	0.68	39	0.44	50	0	76	0.2	1.64	1.32	0.00272805	-0.08	exon (NM_017940, exon 26 of 29)	MIR3675
chr11_767886	T	TC	164	0.15	177	0.15	143	0.24	78	0.23	151	0.11	121	0.06	150	0.11	91	0.04	0.77	0.32	0.0077765	-0.1125	non-coding (NR_134867, exon 7 of 7)	GATD1
chr11_769742	T	TC	35	0.54	25	0.44	11	0.27	20	0.4	14	0	18	0	24	0.29	10	0.5	1.65	0.79	0.0177273	-0.215	non-coding (NR_134867, exon 7 of 7)	GATD1
chr1_184761126	T	TC	90	0.04	75	0.12	47	0.11	17	0.06	23	0.04	19	0	54	0	17	0	0.33	0.04	0.0260277	-0.0725	3' UTR (NM_052966, exon 14 of 14)	EDEM3
chr11_8708757	A	AG	16	0.12	26	0.12	26	0	66	0.06	25	0	23	0	68	0.01	30	0	0.3	0.01	0.0303257	-0.0725	3' UTR (NM_000990, exon 5 of 5)	SNORA3B
chr11_8708786	A	AG	19	0	18	0.17	24	0.04	42	0.17	17	0	20	0	54	0	36	0	0.38	0	0.00886247	-0.095	3' UTR (NM_000990, exon 5 of 5)	SNORA3B
chr11_8708796	A	AG	20	0	17	0.06	24	0.04	45	0.16	19	0	18	0	55	0	42	0	0.26	0	0.0185064	-0.065	3' UTR (NM_000990, exon 5 of 5)	SNORA3B
chr1_19589018	A	AG	63	0.13	79	0.18	121	0.18	41	0.2	68	0.19	38	0	156	0.1	20	0	0.69	0.29	0.0109317	-0.1	Intergenic	MRTO4
chr1_200801411	T	TC	27	0	17	0	21	0	12	0.25	52	0	31	0	37	0	41	0	0.25	0	0.0482048	-0.0625	exon (NM_001297708, exon 5 of 17)	GPR25
chr1_204525618	A	AG	48	0.08	60	0.05	11	0	15	0.13	79	0.03	59	0	18	0	7	0	0.26	0.03	0.0475402	-0.0575	3' UTR (NM_001278519, exon 5 of 5)	MDM4
chr1_204526595	A	AG	93	0.22	83	0.23	24	0.21	38	0.16	120	0.25	111	0.08	15	0.13	27	0	0.82	0.46	0.0324696	-0.09	3' UTR (NM_001278519, exon 5 of 5)	MDM4
chr1_20976014	T	TC	61	0.1	34	0.03	18	0	36	0.14	22	0	49	0	33	0	19	0	0.27	0	0.0124028	-0.0675	non-coding (NR_046507, exon 1 of 3)	PINK1-AS
chr1_20976095	T	TC	46	0.2	42	0.19	10	0.3	22	0.18	32	0.06	23	0	17	0.12	15	0	0.87	0.18	0.00589366	-0.1725	non-coding (NR_046507, exon 1 of 3)	PINK1-AS
chr1_211608170	A	AG	45	0.02	25	0.16	34	0.09	29	0	13	0	19	0	124	0	23	0	0.27	0	0.0212195	-0.0675	Intergenic	LINC00467
chr12_122215001	A	AG	39	0.26	29	0.55	17	0.35	32	0.34	45	0.24	53	0.19	33	0.21	19	0.05	1.5	0.69	0.0315992	-0.2025	TTS (NM_019034)	RHOF
chr12_122215150	A	AG	12	0.17	18	0.22	63	0.08	28	0	13	0	23	0	92	0.02	30	0	0.47	0.02	0.0455518	-0.1125	TTS (NM_019034)	RHOF
chr12_122216245	T	TC	30	0.13	29	0.03	62	0.11	30	0	28	0	23	0	29	0	16	0	0.27	0	0.0279315	-0.0675	3' UTR (NM_001080825, exon 12 of 12)	RHOF
chr12_124002106	T	TC	21	0.14	32	0.31	12	0.33	23	0.35	9	0	8	0.12	19	0.11	10	0.1	1.13	0.33	0.0285764	-0.2	intron (NM_001319243, intron 2 of 7)	RILPL1
chr12_124146095	A	AG	195	0.27	203	0.28	146	0.35	140	0.33	109	0.23	94	0.13	182	0.25	72	0.28	1.23	0.89	0.0461364	-0.085	3' UTR (NM_001271866, exon 11 of 11)	TCTN2
chr12_125511960	A	AG	78	0.18	94	0.18	41	0.1	108	0.18	22	0.05	28	0.11	39	0.08	71	0.1	0.64	0.34	0.0463604	-0.075	promoter-TSS (NR_110375)	THRIL
chr12_125512032	A	AG	49	0.18	32	0.16	24	0.29	92	0.2	9	0.33	23	0.09	52	0.1	80	0	0.83	0.52	0.0142793	-0.0775	promoter-TSS (NR_110375)	THRIL
chr12_125512101	A	AG	36	0.36	31	0.35	31	0.42	43	0.63	7	0.14	13	0.31	48	0.29	21	0	1.76	0.74	0.0458726	-0.255	promoter-TSS (NR_110375)	THRIL
chr12_125512507	A	AG	41	0.07	60	0.15	54	0.22	129	0.19	11	0	16	0.06	45	0.18	43	0	0.63	0.24	0.0434614	-0.0975	promoter-TSS (NR_110375)	THRIL
chr12_133346586	T	TC	273	0.15	259	0.1	50	0.12	91	0.15	254	0.09	260	0.09	67	0.06	29	0.03	0.52	0.27	0.0466522	-0.0625	3' UTR (NM_005895, exon 24 of 24)	ANKLE2
chr12_133780783	A	AG	70	0	50	0	32	0	43	0.21	31	0	40	0	32	0	23	0	0.21	0	0.0405088	-0.0525	exon (NM_003415, exon 6 of 6)	ZNF268
chr1_220231347	T	TC	149	0.23	136	0.16	86	0.23	185	0.19	121	0.14	181	0.16	131	0.11	143	0.14	0.81	0.55	0.0315277	-0.065	3' UTR (NM_001286151, exon 8 of 8)	EPRS
chr1_220231484	T	TC	150	0.36	156	0.26	158	0.27	118	0.25	175	0.23	179	0.21	164	0.21	51	0.16	1.14	0.81	0.0254536	-0.0825	3' UTR (NM_001286151, exon 8 of 8)	EPRS
chr12_27119213	A	AG	32	0	28	0	36	0	10	0.4	73	0	69	0	22	0	18	0	0.4	0	0.0200378	-0.1	3' UTR (NM_001171887, exon 6 of 6)	FGFR1OP2
chr12_27183162	A	AG	37	0	37	0	21	0.05	10	0.3	47	0	71	0	17	0	14	0	0.35	0	0.0482075	-0.0875	non-coding (NR_073464, exon 4 of 4)	MED21
chr12_27576536	A	AG	47	0.21	62	0.1	20	0.15	36	0.08	9	0	17	0	37	0.03	21	0	0.54	0.03	0.0074309	-0.1275	3' UTR (NM_001248002, exon 16 of 16)	ARNTL2-AS1
chr1_228333577	T	TC	33	0	35	0	60	0	21	0.25	68	0	59	0	29	0	6	0	0.25	0	0.0417721	-0.0625	intron (NM_001242840, intron 2 of 6)	GUK1
chr1_229400886	T	TC	122	0.16	125	0.12	101	0.14	167	0.15	48	0.15	77	0.13	119	0.08	77	0	0.57	0.36	0.013068	-0.0525	Intergenic	RAB4A
chr1_229403526	T	TC	124	0.19	110	0.11	26	0.08	43	0.05	50	0	64	0.03	57	0.02	51	0	0.43	0.05	0.0103994	-0.095	Intergenic	RAB4A
chr12_2996465	A	AG	15	0.33	10	0.3	18	0.33	14	0.64	6	0	5	0.2	7	0.14	11	0	1.6	0.34	0.0168979	-0.315	intron (NR_046432, intron 3 of 3)	TULP3
chr12_2997876	T	TC	56	0.07	79	0.11	146	0.03	173	0.02	50	0	42	0	88	0	32	0	0.23	0	0.00654112	-0.0575	non-coding (NR_046433, exon 2 of 2)	TULP3
chr1_241795478	T	TC	37	0	39	0	24	0	20	0.35	26	0	18	0	35	0	32	0	0.35	0	0.0221774	-0.0875	3' UTR (NM_001821, exon 1 of 1)	CHML
chr12_48733919	T	TC	14	0	11	0	12	0	19	0.21	33	0	49	0	51	0	11	0	0.21	0	0.0339321	-0.0525	3' UTR (NM_001172681, exon 6 of 6)	ZNF641
chr12_49525168	T	TC	11	0.09	22	0.05	33	0.12	663	0	9	0	13	0	427	0	262	0	0.26	0	0.00352993	-0.065	5' UTR (NM_006082, exon 1 of 4)	TUBA1B
chr12_49747289	A	AG	72	0.54	71	0.46	121	0.57	102	0.47	30	0.47	33	0.36	88	0.38	38	0.32	2.04	1.53	0.0211625	-0.1275	3' UTR (NM_001304944, exon 4 of 4)	DNAJC22
chr12_49747345	A	AG	44	0.11	46	0.11	91	0.27	87	0.23	26	0	23	0	95	0.06	35	0.09	0.72	0.15	0.0165831	-0.1425	3' UTR (NM_001304944, exon 4 of 4)	DNAJC22
chr12_49747720	A	AG	14	0.21	22	0.09	11	0.09	22	0.14	8	0	13	0	11	0	5	0	0.53	0	0.0168819	-0.1325	TTS (NM_001304944)	DNAJC22
chr12_51324323	A	AG	329	0.12	324	0.11	147	0.12	255	0.06	198	0.03	157	0.02	193	0.05	80	0	0.41	0.1	0.00519165	-0.0775	3' UTR (NM_014033, exon 2 of 2)	METTL7A
chr12_51324467	A	AG	356	0.15	361	0.17	234	0.15	191	0.16	257	0.12	200	0.12	198	0.13	83	0.01	0.63	0.38	0.00949292	-0.0625	3' UTR (NM_014033, exon 2 of 2)	METTL7A
chr12_53806239	A	AG	33	0	48	0	33	0	13	0.31	40	0	44	0	60	0	8	0	0.31	0	0.0427263	-0.0775	3' UTR (NM_001251825, exon 6 of 6)	AMHR2
chr12_57124562	T	TC	29	0.1	23	0.04	11	0.18	93	0.01	16	0	28	0	40	0	33	0	0.33	0	0.026277	-0.0825	TTS (NM_000946)	NACA
chr12_58142545	A	AG	45	0.02	85	0	23	0.09	18	0.28	64	0	68	0	13	0	15	0	0.39	0	0.012442	-0.0975	promoter-TSS (NR_106817)	MIR6759
chr12_64842864	A	AG	90	0.2	111	0.26	61	0.18	29	0.38	43	0.09	58	0.09	90	0.19	28	0	1.02	0.37	0.0209952	-0.1625	TTS (NM_007235)	TBK1
chr12_64842868	A	AG	98	0.09	116	0.09	67	0.09	31	0.06	42	0.05	60	0	92	0.05	25	0	0.33	0.1	0.0276563	-0.0575	TTS (NM_007235)	TBK1
chr12_66516889	A	AG	27	0	52	0	44	0.02	19	0.37	42	0	24	0	46	0	7	0	0.39	0	0.0179225	-0.0975	TTS (NM_032338)	LLPH-DT
chr12_69158838	A	AG	27	0	28	0	50	0.06	34	0.15	23	0	22	0	60	0	17	0	0.21	0	0.0478063	-0.0525	3' UTR (NM_018656, exon 5 of 5)	SLC35E3
chr12_69158889	A	AG	40	0.17	40	0.05	53	0.08	30	0.13	35	0.06	24	0	73	0.03	27	0	0.43	0.09	0.0324429	-0.085	3' UTR (NM_018656, exon 5 of 5)	SLC35E3
chr12_69237004	A	AG	629	0.18	743	0.17	91	0.23	162	0.19	362	0.06	392	0.15	80	0.01	187	0.08	0.77	0.3	0.000678747	-0.1175	3' UTR (NM_001278462, exon 6 of 6)	MDM2
chr12_69237010	A	AG	628	0.28	719	0.23	87	0.28	157	0.32	363	0.13	396	0.16	82	0.2	189	0.29	1.11	0.78	0.049886	-0.0825	3' UTR (NM_001278462, exon 6 of 6)	MDM2
chr12_69237043	A	AG	582	0.41	672	0.41	78	0.51	139	0.48	355	0.37	364	0.38	106	0.39	173	0.31	1.81	1.45	0.0192266	-0.09	3' UTR (NM_001278462, exon 6 of 6)	MDM2
chr12_69237519	A	AG	390	0.12	445	0.12	95	0.11	173	0.12	252	0.08	258	0.07	164	0.07	107	0.04	0.47	0.26	0.00297278	-0.0525	3' UTR (NM_001278462, exon 6 of 6)	MDM2
chr1_27202981	A	AG	10	0.2	14	0.07	21	0.1	18	0.28	16	0	25	0	19	0.05	9	0	0.65	0.05	0.0221862	-0.15	Intergenic	SFN
chr1_27205360	T	TC	25	0	31	0.06	10	0.2	10	0.2	52	0	57	0	21	0	7	0	0.46	0	0.011722	-0.115	TTS (NM_018066)	GPN2
chr12_75890088	T	TC	26	0.08	37	0.03	26	0.08	25	0.16	49	0.02	49	0.02	24	0	25	0	0.35	0.04	0.0394431	-0.0775	intron (NM_006851, intron 4 of 5)	KRR1
chr1_28825466	A	AG	82	0.44	68	0.44	43	0.4	45	0.56	82	0.33	66	0.27	49	0.39	27	0.37	1.84	1.36	0.0373118	-0.12	3' UTR (NM_001048183, exon 14 of 14)	RCC1
chr1_28825781	A	AG	26	0.69	25	0.52	13	0.69	35	0.6	26	0.77	12	0.83	10	0.2	9	0	2.5	1.8	0.0145469	-0.175	3' UTR (NM_001048183, exon 14 of 14)	RCC1
chr1_28867159	A	AG	78	0.26	54	0.2	31	0.42	63	0.38	14	0.07	18	0	53	0.23	15	0	1.26	0.3	0.0128051	-0.24	Intergenic	TRNAU1AP
chr1_28868199	A	AG	34	0.18	38	0.29	26	0.42	43	0.21	7	0.14	7	0.14	42	0.05	15	0	1.1	0.33	0.0146901	-0.1925	Intergenic	TRNAU1AP
chr1_28868662	A	AG	27	0.11	39	0.1	24	0.08	23	0.04	7	0	21	0	32	0.03	29	0	0.33	0.03	0.0324397	-0.075	Intergenic	TRNAU1AP
chr1_28868730	A	AG	32	0.12	32	0.16	17	0.29	46	0.11	9	0.11	32	0	26	0.08	32	0	0.68	0.19	0.0221601	-0.1225	Intergenic	TRNAU1AP
chr1_28869134	A	AG	41	0.1	42	0.17	22	0.05	45	0.11	8	0.12	17	0	24	0	16	0	0.43	0.12	0.034405	-0.0775	Intergenic	TRNAU1AP
chr1_28870448	T	TC	23	0.26	19	0.16	35	0.17	37	0.24	9	0	9	0.22	27	0.04	30	0	0.83	0.26	0.0105187	-0.1425	Intergenic	TRNAU1AP
chr1_28870892	A	AG	24	0.08	25	0.2	58	0.19	42	0.21	6	0.17	14	0.14	104	0.06	42	0.02	0.68	0.39	0.0283992	-0.0725	Intergenic	TRNAU1AP
chr1_29041994	A	AG	13	0	12	0	18	0.06	19	0.32	9	0	14	0	35	0	14	0	0.38	0	0.036499	-0.095	3' UTR (NM_006582, exon 10 of 10)	YTHDF2
chr12_93902913	A	AG	23	0.17	27	0.22	20	0.2	20	0.3	35	0.17	20	0	33	0.09	14	0	0.89	0.26	0.0282312	-0.1575	Intergenic	MRPL42
chr12_9466276	T	TC	63	0.24	76	0.05	124	0.03	53	0.36	52	0.08	26	0.08	46	0.11	51	0.08	0.68	0.35	0.0426453	-0.0825	non-coding (NR_024374, exon 22 of 22)	LOC642846
chr13_21346778	A	AG	25	0	22	0	10	0	21	0.43	11	0	12	0	15	0	8	0	0.43	0	0.0499098	-0.1075	intron (NM_001318939, intron 1 of 4)	EEF1AKMT1
chr13_21948502	T	TC	392	0.64	328	0.71	370	0.8	211	0.74	474	0.67	476	0.61	469	0.66	171	0.58	2.89	2.52	0.0426233	-0.0925	non-coding (NR_104487, exon 13 of 13)	LINC00539
chr13_21949038	T	TC	319	0.12	286	0.06	86	0.17	305	0.07	473	0.03	495	0.05	251	0.03	158	0.06	0.42	0.17	0.0152763	-0.0625	non-coding (NR_104487, exon 13 of 13)	LINC00539
chr13_21949161	T	TC	1048	0.46	1110	0.38	262	0.42	489	0.4	1426	0.29	1221	0.29	737	0.39	340	0.36	1.66	1.33	0.034969	-0.0825	non-coding (NR_104487, exon 13 of 13)	LINC00539
chr1_32801739	T	TC	207	0	239	0	369	0.86	1264	0	205	0	170	0	1201	0.25	2234	0	0.86	0.25	0.0452609	-0.1525	5' UTR (NM_023009, exon 1 of 2)	MARCKSL1
chr1_33149399	A	AG	25	0.12	26	0.12	16	0	25	0.16	38	0	47	0	43	0.02	9	0	0.4	0.02	0.0141036	-0.095	3' UTR (NM_005610, exon 12 of 12)	SYNC
chr13_32836711	A	AG	32	0	16	0	47	0	18	0.28	44	0	28	0	30	0	22	0	0.28	0	0.0379068	-0.07	intron (NM_023037, intron 53 of 60)	ZAR1L
chr13_32973161	A	AG	47	0.26	35	0.2	53	0.08	83	0.2	21	0.05	16	0.06	60	0.1	36	0	0.74	0.21	0.0486051	-0.1325	3' UTR (NM_000059, exon 27 of 27)	N4BP2L1
chr13_41635083	T	TC	63	0.08	79	0.08	54	0.17	13	0.08	92	0	61	0	26	0.08	10	0	0.41	0.08	0.0168702	-0.0825	promoter-TSS (NM_007187)	WBP4
chr1_35582225	A	AG	38	0.13	44	0.11	14	0	17	0	36	0	45	0	32	0	10	0	0.24	0	0.0176961	-0.06	TTS (NM_001289088)	ZMYM1
chr1_36065441	A	AG	17	0.29	16	0	43	0	50	0	29	0	40	0	65	0	46	0	0.29	0	0.0181194	-0.0725	3' UTR (NM_001199780, exon 5 of 5)	TFAP2E
chr1_36068210	T	TC	223	0.24	243	0.24	109	0.23	272	0.28	435	0.16	386	0.15	332	0.2	150	0.15	0.99	0.66	0.00223135	-0.0825	3' UTR (NM_001199780, exon 5 of 5)	PSMB2
chr13_82264409	T	TC	39	0	26	0.27	232	0	38	0	22	0	20	0	224	0	69	0	0.27	0	0.0141473	-0.0675	Intergenic	LINC00564
chr1_38326704	T	TC	60	0.1	58	0.14	38	0.05	41	0.07	51	0.04	41	0	67	0.03	36	0.03	0.36	0.1	0.0203521	-0.065	3' UTR (NM_001297434, exon 18 of 18)	MTF1
chr1_38327516	T	TC	39	0.1	47	0.04	15	0.07	27	0	52	0	55	0	12	0	32	0	0.21	0	0.0174686	-0.0525	3' UTR (NM_001297434, exon 18 of 18)	MTF1
chr14_102811991	T	TC	16	0.06	30	0.07	43	0.05	12	0.25	42	0	20	0	32	0	10	0	0.43	0	0.00733358	-0.1075	Intergenic	TECPR2
chr14_102812914	T	TC	21	0.29	17	0.12	10	0.3	12	0	15	0	12	0	9	0	18	0	0.71	0	0.011075	-0.1775	Intergenic	TECPR2
chr14_102814350	T	TC	59	0.07	95	0.09	28	0.07	16	0.12	47	0.02	47	0	19	0.05	13	0	0.35	0.07	0.0208744	-0.07	TTS (NM_032630)	TECPR2
chr14_35515616	A	AG	14	0.07	26	0.04	75	0.09	73	0.01	22	0	30	0	61	0	43	0	0.21	0	0.0166061	-0.0525	promoter-TSS (NM_173607)	FAM177A1
chr14_50099260	T	TC	35	0.06	25	0.16	18	0	21	0	24	0	25	0	58	0	14	0	0.22	0	0.0458577	-0.055	intron (NM_018139, intron 1 of 2)	DNAAF2
chr14_53242417	T	TC	127	0.09	131	0.15	168	0.15	430	0.1	34	0.06	41	0.1	624	0.07	299	0.03	0.49	0.26	0.0359253	-0.0575	TTS (NM_145251)	GNPNAT1
chr14_55834966	T	TC	63	0.1	51	0.06	45	0.2	13	0.15	60	0.03	64	0.02	16	0.06	10	0	0.51	0.11	0.0324282	-0.1	3' UTR (NM_014924, exon 10 of 10)	ATG14
chr1_45770929	A	AG	41	0.15	26	0.04	13	0.15	20	0.25	23	0	18	0	10	0.1	16	0	0.59	0.1	0.0403748	-0.1225	non-coding (NR_024270, exon 1 of 1)	LINC01144
chr14_59837982	T	TC	32	0	16	0.31	22	0	23	0	47	0	48	0	25	0	29	0	0.31	0	0.0203795	-0.0775	3' UTR (NM_001270520, exon 25 of 25)	GPR135
chr1_46161055	T	TC	41	0.05	39	0.1	61	0.08	14	0.14	64	0.02	46	0	37	0	12	0	0.37	0.02	0.00371798	-0.0875	TTS (NM_016486)	TMEM69
chr1_46161099	T	TC	33	0.18	27	0.22	46	0.37	23	0.22	35	0	31	0.19	20	0.15	15	0	0.99	0.34	0.0305845	-0.1625	TTS (NM_016486)	TMEM69
chr1_46163151	T	TC	92	0.14	75	0.13	22	0.09	39	0.15	109	0.04	78	0.1	43	0.07	33	0	0.51	0.21	0.0260476	-0.075	intron (NM_001145349, intron 9 of 9)	TMEM69
chr1_46164458	T	TC	68	0.07	47	0.13	97	0.11	25	0.16	42	0.02	63	0.06	33	0	34	0	0.47	0.08	0.00933368	-0.0975	TTS (NM_005897)	TMEM69
chr1_46164672	T	TC	68	0.09	60	0.08	42	0.1	33	0.12	65	0	69	0	44	0.05	15	0.07	0.39	0.12	0.00754071	-0.0675	3' UTR (NM_005897, exon 9 of 9)	TMEM69
chr14_66479870	A	AG	16	0.25	17	0	136	0.01	36	0	17	0	13	0	56	0	86	0	0.26	0	0.0428614	-0.065	Intergenic	CCDC196
chr1_46830294	A	AG	18	0.11	16	0.19	44	0	52	0	13	0	35	0	79	0	51	0	0.3	0	0.0232744	-0.075	non-coding (NR_045791, exon 5 of 5)	NSUN4
chr14_74032374	T	TC	35	0.14	29	0.1	15	0	28	0.14	18	0	15	0	12	0.08	28	0	0.38	0.08	0.0468473	-0.075	Intergenic	ACOT2
chr14_75202856	A	AG	122	0.08	150	0.09	75	0.07	99	0.11	92	0.03	134	0	249	0.07	149	0.01	0.35	0.11	0.00413921	-0.06	3' UTR (NM_015962, exon 8 of 8)	FCF1
chr14_92525908	T	TC	32	0.12	31	0.23	10	0.1	22	0.14	40	0.03	63	0.03	10	0	8	0	0.59	0.06	0.00666368	-0.1325	non-coding (NR_028456, exon 10 of 10)	TRIP11
chr15_28474854	T	TC	77	0	48	0	18	0	10	0.5	78	0	62	0	29	0	9	0	0.5	0	0.0101928	-0.125	exon (NM_004667, exon 32 of 93)	HERC2
chr15_28501356	A	AG	36	0.25	40	0.03	16	0	13	0	48	0	41	0	6	0	7	0	0.28	0	0.0343335	-0.07	exon (NM_004667, exon 18 of 93)	HERC2
chr15_40687361	A	AG	39	0.15	29	0.28	29	0.07	91	0.11	21	0.1	26	0.04	55	0.05	48	0.02	0.61	0.21	0.0450068	-0.1	TTS (NM_001142762)	IVD
chr15_42032385	A	AG	57	0	77	0.01	28	0	25	0.36	68	0	127	0	53	0	24	0	0.37	0	0.002148	-0.0925	exon (NM_001080541, exon 14 of 23)	MAPKBP1
chr15_44031777	T	TC	44	0.05	40	0.07	27	0.15	17	0.18	17	0	16	0	8	0	5	0	0.45	0	0.0218816	-0.1125	intron (NR_002318, intron 3 of 3)	CATSPER2P1
chr15_45775928	T	TC	621	0.15	635	0.15	114	0.23	142	0.18	207	0.1	221	0.16	93	0.1	99	0	0.71	0.36	0.00479473	-0.0875	3' UTR (NM_013309, exon 8 of 8)	HMGN2P46
chr15_45778154	T	TC	60	0.13	42	0.05	29	0.07	20	0	23	0	30	0	18	0	5	0	0.25	0	0.0363361	-0.0625	intron (NM_013309, intron 7 of 7)	HMGN2P46
chr16_10625050	A	AG	21	0.14	20	0.05	73	0.07	24	0	9	0	11	0	17	0	22	0	0.26	0	0.0454233	-0.065	3' UTR (NM_001424, exon 5 of 5)	EMP2
chr16_11928851	T	TC	29	0.17	32	0.06	11	0	24	0	31	0	30	0	34	0	23	0	0.23	0	0.032285	-0.0575	3' UTR (NM_015659, exon 9 of 9)	BCAR4
chr16_15504251	A	AG	15	0	30	0.13	16	0.06	39	0.03	11	0	17	0	68	0	23	0	0.22	0	0.0373163	-0.055	TTS (NM_001128423)	MPV17L
chr16_15504340	A	AG	33	0.12	42	0.17	10	0.1	62	0.16	23	0	18	0	52	0.1	42	0.02	0.55	0.12	0.0150573	-0.1075	TTS (NM_001128423)	MPV17L
chr16_15504942	A	AG	23	0.13	28	0.14	17	0.24	42	0.14	8	0	9	0	33	0.06	49	0.06	0.65	0.12	0.0419571	-0.1325	Intergenic	MPV17L
chr16_19129737	A	AG	20	0.15	21	0.05	10	0.2	12	0	9	0	17	0	13	0	9	0	0.4	0	0.0436719	-0.1	non-coding (NR_028028, exon 2 of 2)	ITPRIPL2
chr16_19715657	T	TC	25	0.04	18	0.06	22	0.05	32	0.09	11	0	10	0	30	0	19	0	0.24	0	0.035457	-0.06	Intergenic	IQCK
chr16_19715680	T	TC	23	0	15	0.13	19	0.05	32	0.09	8	0	9	0	23	0	30	0	0.27	0	0.0424642	-0.0675	Intergenic	IQCK
chr16_2012061	A	AG	798	0	982	0.01	195	0	34	0.22	735	0	605	0	68	0.01	18	0	0.23	0.01	0.0234061	-0.055	TTS (NM_002952)	SNORA10
chr16_24802401	T	TC	24	0	10	0	23	0	10	0.5	18	0	18	0	142	0	15	0	0.5	0	0.00760885	-0.125	exon (NM_014494, exon 6 of 25)	SLC5A11
chr16_2828702	A	AG	22	0.14	32	0.06	20	0.15	14	0	14	0	12	0	7	0	7	0	0.35	0	0.0460275	-0.0875	Intergenic	ELOB
chr16_31133234	A	AG	76	0.05	90	0.11	15	0.07	34	0.06	54	0.02	44	0	47	0	30	0	0.29	0.02	0.00613694	-0.0675	intron (NM_182958, intron 3 of 9)	KAT8
chr16_31134989	A	AG	44	0	47	0.04	16	0.06	12	0.17	33	0	39	0	20	0	48	0	0.27	0	0.0371201	-0.0675	intron (NM_182958, intron 3 of 9)	KAT8
chr16_31135095	A	AG	61	0.21	61	0.28	44	0.43	15	0.27	65	0.18	43	0.19	15	0.07	48	0.15	1.19	0.59	0.0363501	-0.15	intron (NM_182958, intron 3 of 9)	KAT8
chr16_31463447	T	TC	51	0.2	41	0.17	14	0.21	26	0.15	48	0.04	29	0.21	10	0	24	0	0.73	0.25	0.0198156	-0.12	Intergenic	ARMC5
chr16_3360658	A	AG	14	0	17	0	53	0	18	0.33	28	0	15	0	54	0	6	0	0.33	0	0.0342353	-0.0825	intron (NR_126069, intron 1 of 4)
chr16_4935834	A	AG	41	0	44	0.09	91	0	20	0.15	71	0	65	0	21	0	25	0	0.24	0	0.0259677	-0.06	exon (NM_002705, exon 22 of 22)	UBN1
chr16_54968239	A	AG	19	0	15	0	22	0	12	0.42	37	0	29	0	33	0	10	0	0.42	0	0.0202992	-0.105	3' UTR (NM_001252197, exon 3 of 3)	IRX5
chr16_66923332	A	AG	64	0.53	49	0.61	49	0.65	129	0.53	46	0.3	60	0.48	64	0.69	57	0.23	2.32	1.7	0.0285121	-0.155	3' UTR (NM_001329934, exon 2 of 2)	PDP2
chr16_66923765	A	AG	27	0.04	44	0.07	41	0.12	10	0	26	0	28	0	45	0.02	23	0	0.23	0.02	0.0436256	-0.0525	3' UTR (NM_001329934, exon 2 of 2)	PDP2
chr16_66923766	A	AG	27	0.37	49	0.33	30	0.23	13	0.38	27	0.11	29	0.03	42	0.21	23	0	1.31	0.35	0.00497819	-0.24	3' UTR (NM_001329934, exon 2 of 2)	PDP2
chr16_66924095	A	AG	18	0.06	32	0.16	47	0.17	31	0.06	12	0	20	0.05	28	0.04	20	0	0.45	0.09	0.0441649	-0.09	3' UTR (NM_001329934, exon 2 of 2)	PDP2
chr16_69357685	T	TC	84	0.02	88	0	15	0.07	40	0.15	58	0	63	0	10	0	14	0	0.24	0	0.0481579	-0.06	intron (NM_013245, intron 10 of 10)	PDF
chr16_69362024	T	TC	86	0.03	36	0.03	22	0	30	0.17	48	0	45	0	26	0	15	0	0.23	0	0.0310642	-0.0575	TTS (NM_032382)	PDF
chr16_70413663	A	AG	35	0.11	39	0.1	110	0.06	34	0.12	18	0	19	0.11	177	0.02	27	0	0.39	0.13	0.0289088	-0.065	3' UTR (NM_006927, exon 7 of 7)	DDX19A
chr16_71885741	T	TC	63	0	38	0	19	0	15	0.47	42	0	27	0	17	0	7	0	0.47	0	0.0213001	-0.1175	3' UTR (NM_001137675, exon 3 of 3)	ATXN1L
chr1_67874859	T	TC	72	0.15	51	0.1	97	0.13	79	0.24	45	0.09	44	0.02	87	0.07	56	0.04	0.62	0.22	0.0146554	-0.1	3' UTR (NM_015640, exon 8 of 8)	SERBP1
chr16_81063098	A	AG	91	0.36	83	0.54	119	0.48	101	0.36	173	0.29	161	0.34	32	0.22	33	0.27	1.74	1.12	0.0202582	-0.155	3' UTR (NM_001270474, exon 10 of 10)	ATMIN
chr16_81063345	A	AG	144	0.24	125	0.18	114	0.21	162	0.19	197	0.12	238	0.11	152	0.16	52	0.06	0.82	0.45	0.00550329	-0.0925	3' UTR (NM_001270474, exon 10 of 10)	ATMIN
chr16_81064629	A	AG	132	0.12	94	0.19	916	0.14	116	0.17	240	0.16	209	0.1	389	0.11	93	0	0.62	0.37	0.00877773	-0.0625	3' UTR (NM_001270474, exon 10 of 10)	ATMIN
chr16_89648152	A	AG	71	0.14	57	0.11	30	0.13	24	0	24	0	23	0	22	0	25	0	0.38	0	0.00438112	-0.095	intron (NM_014427, intron 3 of 16)	CPNE7
chr16_89806799	A	AG	53	0.08	46	0.02	78	0.04	16	0.25	29	0	42	0	47	0	22	0	0.39	0	0.00845781	-0.0975	TTS (NR_110128)	ZNF276
chr17_10583373	T	TC	15	0.33	16	0.38	16	0.25	11	0.18	20	0	29	0.34	21	0.05	18	0	1.14	0.39	0.0251509	-0.1875	TTS (NM_004589)	SCO1
chr17_1473320	T	TC	22	0.14	25	0.08	26	0	14	0	44	0	47	0	155	0	29	0	0.22	0	0.0115243	-0.055	3' UTR (NM_001284499, exon 10 of 10)	PITPNA
chr17_1478129	A	AG	35	0	40	0	23	0	13	0.23	95	0	57	0	60	0	22	0	0.23	0	0.0417374	-0.0575	3' UTR (NM_001284499, exon 10 of 10)	PITPNA
chr17_1608111	T	TC	53	0.64	66	0.67	46	0.67	13	0.62	15	0.33	19	0.47	14	0.29	18	0.17	2.6	1.26	0.000939353	-0.335	3' UTR (NM_001164407, exon 4 of 4)	TLCD2
chr17_2588429	T	TC	28	0	42	0	10	0	29	0.21	30	0	24	0	118	0	36	0	0.21	0	0.0186185	-0.0525	3' UTR (NM_000430, exon 11 of 11)	MIR6776
chr17_28963296	A	AG	25	0.16	25	0.16	19	0.26	15	0.27	25	0.12	17	0	18	0.17	25	0	0.85	0.29	0.0354595	-0.14	non-coding (NR_015341, exon 9 of 9)	SH3GL1P2
chr17_29861303	A	AG	23	0.3	26	0.5	43	0.51	18	0.44	97	0.31	113	0.21	23	0.17	27	0.37	1.75	1.06	0.0308984	-0.1725	promoter-TSS (NR_039877)	MIR4724
chr17_29862030	T	TC	21	0	13	0.08	22	0.05	37	0.08	36	0	40	0	22	0	9	0	0.21	0	0.0300007	-0.0525	TTS (NR_039877)	MIR4724
chr17_35441968	A	AG	273	0	251	0	30	0.03	26	0.19	224	0	256	0	21	0	31	0	0.22	0	0.00731546	-0.055	TTS (NM_198837)	MIR2909
chr17_35875658	T	TC	33	0.21	23	0.13	20	0.15	24	0.12	67	0.06	64	0.06	30	0.07	7	0	0.61	0.19	0.0332314	-0.105	3' UTR (NM_001163547, exon 20 of 20)	DUSP14
chr17_35875822	A	AG	47	0.02	40	0.03	12	0.17	13	0	44	0	55	0	48	0	6	0	0.22	0	0.0425224	-0.055	3' UTR (NM_001163547, exon 20 of 20)	DUSP14
chr17_37005839	T	TC	104	0.15	135	0.14	226	0.27	181	0.12	86	0.14	123	0.13	390	0.1	166	0.1	0.68	0.47	0.0476094	-0.0525	TTS (NM_000978)	SNORA21
chr17_40703621	T	TC	63	0.11	62	0.13	19	0.16	10	0.4	27	0	37	0.03	39	0.13	20	0	0.8	0.16	0.0272039	-0.16	promoter-TSS (NM_000413)	HSD17B1
chr17_41952920	A	AG	48	0	35	0	14	0.21	103	0.01	110	0	119	0	69	0	55	0	0.22	0	0.0226356	-0.055	3' UTR (NM_001278376, exon 12 of 12)	MPP2
chr17_4930121	A	AG	52	0.25	33	0.27	19	0.21	14	0.29	11	0	25	0.08	22	0.5	7	0	1.02	0.58	0.0219854	-0.11	3' UTR (NM_006612, exon 23 of 23)	LOC102724009
chr17_4930749	A	AG	94	0.17	83	0.13	25	0.2	50	0.16	48	0.04	37	0.03	31	0.13	58	0	0.66	0.2	0.00412066	-0.115	3' UTR (NM_006612, exon 23 of 23)	LOC102724009
chr17_5241642	T	TC	14	0.5	22	0.05	38	0	48	0.06	10	0	12	0	25	0	11	0	0.61	0	0.0229082	-0.1525	intron (NM_004703, intron 5 of 18)	RABEP1
chr17_57279233	A	AG	63	0.59	69	0.57	229	0.56	137	0.55	28	0.54	21	0.14	138	0.44	53	0.68	2.27	1.8	0.00981726	-0.1175	3' UTR (NM_018304, exon 10 of 10)	SMG8
chr17_57281072	A	AG	72	0.31	96	0.29	244	0.27	189	0.23	44	0.16	36	0.19	155	0.34	60	0.07	1.1	0.76	0.0271305	-0.085	3' UTR (NM_018304, exon 10 of 10)	SMG8
chr17_57281114	A	AG	95	0.11	92	0.05	220	0.05	142	0.08	61	0.02	38	0	215	0.06	71	0	0.29	0.08	0.0269961	-0.0525	3' UTR (NM_018304, exon 10 of 10)	SMG8
chr17_57911397	A	AG	17	0	18	0	10	0	22	0.32	38	0	33	0	10	0	13	0	0.32	0	0.0279597	-0.08	exon (NM_001329395, exon 11 of 13)	MIR21
chr17_57911410	A	AG	15	0	16	0	11	0	19	0.26	33	0	37	0	13	0	16	0	0.26	0	0.0414376	-0.065	exon (NM_001329395, exon 11 of 13)	MIR21
chr17_62141364	T	TC	156	0	99	0	50	0	19	0.26	92	0	66	0	33	0	36	0	0.26	0	0.0278474	-0.065	exon (NM_001433, exon 10 of 22)	ICAM2
chr17_62754371	A	AG	105	0	106	0	36	0	22	0.23	88	0	90	0	15	0	19	0	0.23	0	0.039784	-0.0575	non-coding (NR_026899, exon 8 of 13)	MIR6080
chr17_65199473	T	TC	66	0	88	0	35	0	16	0.25	72	0	77	0	47	0	14	0	0.25	0	0.042502	-0.0625	exon (NM_014877, exon 6 of 33)	LOC101928021
chr17_65335454	T	TC	103	0.07	94	0.1	57	0.12	85	0.08	164	0.04	207	0.05	229	0.05	46	0	0.37	0.14	0.0205795	-0.0575	3' UTR (NM_001316341, exon 13 of 13)	PSMD12
chr17_65335460	T	TC	100	0.3	91	0.3	54	0.41	84	0.18	163	0.17	207	0.23	323	0.17	47	0.15	1.19	0.72	0.0342117	-0.1175	3' UTR (NM_001316341, exon 13 of 13)	PSMD12
chr17_73941064	T	TC	96	0.29	94	0.37	26	0.38	19	0.16	131	0.25	161	0.17	20	0.15	9	0	1.2	0.57	0.0482702	-0.1575	3' UTR (NM_001185039, exon 14 of 14)	FBF1
chr17_77812372	A	AG	112	0	119	0.01	101	0.01	10	0.4	157	0	150	0	17	0	14	0	0.42	0	0.0122281	-0.105	intron (NM_003655, intron 2 of 4)	CBX4
chr17_78146779	A	AG	32	0	17	0.24	23	0.09	11	0	35	0	32	0	24	0	5	0	0.33	0	0.038401	-0.0825	intron (NR_047566, intron 1 of 21)	CARD14
chr17_78977118	A	AG	36	0.28	12	0.5	13	0.31	20	0.35	7	0.14	8	0.25	17	0.12	13	0.08	1.44	0.59	0.0396796	-0.2125	Intergenic	CHMP6
chr17_79527633	T	TC	143	0.03	77	0.08	26	0.15	12	0	149	0	153	0.01	18	0	17	0	0.26	0.01	0.0347793	-0.0625	intron (NR_130140, intron 2 of 2)	NPLOC4
chr17_79527657	T	TC	98	0.15	97	0.15	29	0.28	10	0.1	170	0.12	115	0.06	21	0.05	15	0	0.68	0.23	0.0328322	-0.1125	intron (NR_130140, intron 2 of 2)	NPLOC4
chr17_79685832	A	AG	24	0.33	28	0.57	31	0.48	12	0.58	32	0.34	31	0.32	15	0.27	11	0	1.96	0.93	0.0396844	-0.2575	intron (NM_012140, intron 9 of 10)	SLC25A10
chr17_8076047	T	TC	25	0	20	0.1	21	0	17	0.41	9	0	11	0	12	0	12	0	0.51	0	0.0483037	-0.1275	TTS (NM_032354)	TMEM107
chr17_8271665	T	TC	25	0.16	35	0.2	10	0.1	17	0.06	61	0.03	32	0	17	0	12	0	0.52	0.03	0.00872643	-0.1225	TTS (NM_001304947)	KRBA2
chr18_23749569	T	TC	35	0.03	25	0.12	54	0.09	33	0.06	19	0	17	0	23	0	21	0	0.3	0	0.00865974	-0.075	intron (NM_144662, intron 4 of 6)	PSMA8
chr18_23749647	T	TC	38	0	34	0.15	24	0.17	30	0.07	7	0	16	0	15	0	26	0	0.39	0	0.045052	-0.0975	intron (NM_144662, intron 4 of 6)	PSMA8
chr18_56418561	A	AG	31	0.1	35	0.06	47	0.15	38	0.11	73	0.04	55	0	40	0.05	13	0	0.42	0.09	0.0282239	-0.0825	Intergenic	LOC101927322
chr18_56420565	A	AG	56	0.16	35	0.17	43	0.47	92	0.4	127	0.26	110	0.24	71	0.2	103	0.19	1.2	0.89	0.0445213	-0.0775	Intergenic	LOC101927322
chr1_89458441	T	TC	18	0.22	17	0	18	0	10	0	40	0	46	0	24	0	13	0	0.22	0	0.0459718	-0.055	5' UTR (NM_001162536, exon 1 of 3)	KYAT3
chr19_11478114	T	TC	14	0.14	20	0.15	23	0	15	0.07	21	0	23	0	12	0	7	0	0.36	0	0.0458513	-0.09	Intergenic	SWSAP1
chr19_11561241	A	AG	116	0.39	126	0.21	1449	0.28	314	0.11	165	0.16	164	0.18	1384	0.12	202	0.1	0.99	0.56	0.0405554	-0.1075	TTS (NM_001420)	CCDC151
chr19_11945225	A	AG	37	0.08	39	0.08	12	0	38	0.16	30	0	55	0	14	0	19	0	0.32	0	0.00432762	-0.08	3' UTR (NM_152357, exon 4 of 4)	ZNF440
chr19_13884083	A	AG	99	0.24	46	0.13	25	0.24	50	0.2	62	0.11	109	0.1	53	0.15	39	0.08	0.81	0.44	0.0294656	-0.0925	non-coding (NR_138051, exon 7 of 7)	C19orf53
chr19_13884176	A	AG	111	0.06	84	0.07	30	0.1	23	0.17	114	0.02	112	0.03	29	0.03	30	0	0.4	0.08	0.00868529	-0.08	non-coding (NR_138051, exon 7 of 7)	C19orf53
chr19_13884515	A	AG	54	0.02	52	0.08	23	0.04	25	0.4	96	0.04	68	0.06	38	0.05	18	0	0.54	0.15	0.0455049	-0.0975	promoter-TSS (NM_014047)	C19orf53
chr19_1589243	T	TC	70	0.07	58	0	19	0.16	25	0	33	0	41	0	40	0	18	0	0.23	0	0.0432758	-0.0575	intron (NM_001281454, intron 1 of 6)	MBD3
chr19_1590386	T	TC	109	0.05	123	0.09	29	0.14	39	0.18	127	0.05	173	0.01	45	0	31	0	0.46	0.06	0.0194258	-0.1	intron (NM_001281454, intron 1 of 6)	MBD3
chr19_1590505	T	TC	184	0.4	190	0.36	14	0.71	34	0.53	149	0.28	167	0.25	35	0.2	19	0	2	0.73	0.0150038	-0.3175	intron (NM_001281454, intron 1 of 6)	MBD3
chr19_16745353	T	TC	34	0.29	16	0.62	11	0.64	11	0.45	31	0.32	26	0.19	5	0	12	0	2	0.51	0.0358252	-0.3725	Intergenic	MED26
chr19_17452898	A	AG	26	0.23	25	0.24	22	0.36	73	0.03	60	0.07	53	0.02	199	0.02	80	0.07	0.86	0.18	0.0357856	-0.17	3' UTR (NM_001195422, exon 9 of 9)	GTPBP3
chr19_18475277	A	AG	84	0.05	105	0.07	26	0.15	19	0	189	0.01	146	0.02	13	0	9	0	0.27	0.03	0.0250615	-0.06	non-coding (NR_138029, exon 6 of 6)	GDF15
chr19_18671092	A	AG	84	0.01	71	0.08	53	0.02	16	0.12	77	0	68	0	19	0	32	0	0.23	0	0.0148396	-0.0575	intron (NM_001171949, intron 1 of 4)	KXD1
chr19_19792403	A	AG	35	0.11	21	0.1	13	0	33	0.15	25	0.04	22	0	15	0	11	0	0.36	0.04	0.0393214	-0.08	3' UTR (NM_001300949, exon 4 of 4)	ZNF101
chr19_21239848	T	TC	24	0.17	25	0.24	71	0.03	29	0.1	21	0	31	0	28	0.04	34	0.03	0.54	0.07	0.0412726	-0.1175	exon (NM_001172671, exon 5 of 5)	ZNF714
chr19_21302125	A	AG	52	0.13	46	0.17	14	0.07	15	0.13	24	0	31	0	17	0	33	0.03	0.5	0.03	0.00236295	-0.1175	3' UTR (NM_182515, exon 5 of 5)	ZNF431
chr19_21303034	A	AG	69	0.19	74	0.15	19	0.21	30	0.18	25	0.04	42	0.29	19	0.11	24	0	0.73	0.44	0.0419387	-0.0725	3' UTR (NM_182515, exon 5 of 5)	ZNF431
chr19_21303860	A	AG	70	0.09	102	0.09	25	0.12	29	0	74	0.03	64	0	14	0	18	0	0.3	0.03	0.0283178	-0.0675	3' UTR (NM_182515, exon 5 of 5)	ZNF431
chr19_21304041	A	AG	95	0.17	75	0.16	12	0.17	37	0.08	49	0.02	24	0	68	0.04	29	0.21	0.58	0.27	0.0382324	-0.0775	3' UTR (NM_182515, exon 5 of 5)	ZNF431
chr19_21305266	A	AG	107	0.11	67	0.04	38	0.11	44	0.11	44	0.02	33	0	15	0.07	27	0	0.37	0.09	0.0199315	-0.07	3' UTR (NM_182515, exon 5 of 5)	ZNF431
chr19_21305321	A	AG	75	0.07	52	0.04	22	0	29	0.1	16	0	27	0	20	0	40	0	0.21	0	0.0156978	-0.0525	3' UTR (NM_182515, exon 5 of 5)	ZNF431
chr19_21474482	T	TC	63	0.56	47	0.7	19	0.47	22	0.41	35	0.29	51	0.37	50	0.3	8	0.12	2.14	1.08	0.0093229	-0.265	3' UTR (NM_001297561, exon 3 of 3)	ZNF708
chr19_21476340	A	AG	42	0.02	29	0.17	28	0.07	20	0	54	0	55	0	40	0	27	0	0.26	0	0.0111169	-0.065	exon (NM_001297561, exon 3 of 3)	ZNF708
chr19_23438501	T	TC	46	0.13	43	0.19	16	0.06	21	0.19	50	0.06	42	0.02	27	0	9	0	0.57	0.08	0.00963422	-0.1225	non-coding (NR_103741, exon 5 of 5)
chr19_23438536	T	TC	52	0.15	48	0.25	17	0.12	17	0.35	51	0.12	44	0.05	27	0.07	18	0	0.87	0.24	0.0210696	-0.1575	non-coding (NR_103741, exon 5 of 5)
chr19_3540188	T	TC	32	0	36	0.03	52	0.04	19	0.32	12	0	13	0	69	0	6	0	0.39	0	0.043153	-0.0975	intron (NM_001135580, intron 1 of 3)	C19orf71
chr19_3542081	T	TC	14	0.21	14	0.21	13	0.15	27	0.33	14	0	7	0	29	0.24	13	0	0.9	0.24	0.0403314	-0.165	intron (NM_001135580, intron 1 of 3)	C19orf71
chr19_36217222	A	AG	40	0	64	0	60	0	28	0.25	86	0	80	0	74	0	13	0	0.25	0	0.0107045	-0.0625	exon (NM_014727, exon 14 of 37)	KMT2B
chr19_36261009	A	AG	15	0.27	11	0.55	14	0.36	21	0.43	14	0	9	0.33	25	0.36	33	0.03	1.61	0.72	0.0286574	-0.2225	TTS (NM_001039887)	ARHGAP33
chr19_36811399	A	AG	62	0.19	68	0.09	44	0.09	37	0.11	59	0.02	38	0.03	25	0.04	13	0	0.48	0.09	0.0107752	-0.0975	non-coding (NR_038278, exon 6 of 6)	LOC100134317
chr19_36811405	A	AG	71	0.08	73	0.15	43	0.14	37	0.03	47	0.02	41	0	39	0.05	12	0	0.4	0.07	0.0373443	-0.0825	non-coding (NR_038278, exon 6 of 6)	LOC100134317
chr19_36936547	T	TC	37	0.14	40	0.2	12	0.17	15	0.13	46	0.04	53	0.08	12	0.08	23	0	0.64	0.2	0.0246261	-0.11	3' UTR (NM_032838, exon 5 of 5)	LOC644189
chr19_39327031	T	TC	164	0	181	0	12	0	17	0.24	143	0	157	0	15	0	27	0	0.24	0	0.0259509	-0.06	TTS (NM_001005335)	ECH1
chr19_39982087	A	AG	13	0.08	13	0.23	10	0.1	42	0.07	12	0	9	0	31	0	18	0	0.48	0	0.00731579	-0.12	3' UTR (NM_001329559, exon 10 of 10)	DLL3
chr19_39982097	A	AG	12	0	16	0.19	11	0.09	41	0.05	16	0	11	0	29	0	31	0	0.33	0	0.0237485	-0.0825	3' UTR (NM_001329559, exon 10 of 10)	DLL3
chr19_39982626	A	AG	34	0.12	37	0.11	40	0.07	26	0.08	33	0	35	0	124	0.01	38	0.03	0.38	0.04	0.00213247	-0.085	3' UTR (NM_001329559, exon 10 of 10)	DLL3
chr19_42367966	A	AG	38	0.11	48	0.08	47	0.02	13	0	16	0	24	0	8	0	20	0	0.21	0	0.0489245	-0.0525	intron (NM_001321485, intron 3 of 5)	RPS19
chr19_42376700	T	TC	32	0	30	0	14	0	17	0.24	30	0	34	0	33	0	34	0	0.24	0	0.0496084	-0.06	Intergenic	MIR6797
chr19_42882077	T	TC	32	0	33	0	27	0	12	0.42	19	0	44	0	86	0	9	0	0.42	0	0.0170031	-0.105	3' UTR (NM_001410, exon 41 of 41)	CNFN
chr19_45167089	A	AG	31	0.13	29	0.1	28	0.04	38	0.11	26	0.04	16	0	45	0	23	0	0.38	0.04	0.0134094	-0.085	3' UTR (NM_006505, exon 8 of 8)	CEACAM19
chr19_45168822	A	AG	37	0.54	44	0.59	62	0.56	11	0.55	16	0.38	12	0.42	38	0.34	8	0.5	2.24	1.64	0.0334123	-0.15	3' UTR (NM_006505, exon 8 of 8)	CEACAM19
chr19_48956653	A	AG	98	0.1	102	0.1	35	0.14	22	0.09	78	0.04	87	0.05	40	0.05	18	0	0.43	0.14	0.022752	-0.0725	3' UTR (NM_031485, exon 7 of 7)	KCNJ14
chr19_50046808	T	TC	46	0	67	0	89	0.2	287	0.02	34	0	39	0	432	0	152	0	0.22	0	0.00103091	-0.055	TTS (NM_020650)	RCN3
chr19_52447918	A	AG	25	0	39	0.03	70	0.14	50	0.06	26	0	33	0	35	0	10	0	0.23	0	0.0365327	-0.0575	exon (NM_001031721, exon 6 of 6)	ZNF350-AS1
chr19_52869729	T	TC	20	0	24	0	45	0	20	0.25	42	0	37	0	16	0	40	0	0.25	0	0.0371812	-0.0625	exon (NM_001161425, exon 6 of 6)	ZNF880
chr19_53056846	A	AG	28	0	49	0	32	0	15	0.27	63	0	51	0	23	0	16	0	0.27	0	0.0473742	-0.0675	exon (NM_001039886, exon 5 of 5)	ZNF701
chr19_53067068	A	AG	22	0.09	12	0	12	0.08	34	0.06	51	0	40	0	6	0	24	0	0.23	0	0.0136592	-0.0575	Intergenic	ZNF701
chr19_53203364	T	TC	15	0.2	13	0.15	10	0.1	10	0	12	0	25	0	15	0	14	0	0.45	0	0.0124369	-0.1125	Intergenic	ZNF83
chr19_53206624	T	TC	28	0.07	13	0.08	12	0.08	22	0	27	0	35	0	14	0	22	0	0.23	0	0.0356096	-0.0575	3' UTR (NM_030972, exon 7 of 7)	ZNF83
chr19_55550840	T	TC	42	0.19	44	0.3	23	0.22	40	0.1	27	0	31	0.06	41	0.12	20	0.05	0.81	0.23	0.0429915	-0.145	Intergenic	GP6
chr19_55550953	T	TC	52	0.08	71	0.04	13	0	40	0.12	37	0	25	0	17	0	30	0	0.24	0	0.00929323	-0.06	Intergenic	GP6
chr19_57039424	A	AG	23	0	40	0	35	0	19	0.26	27	0	27	0	50	0	19	0	0.26	0	0.0449566	-0.065	3' UTR (NM_001321768, exon 4 of 4)	ZFP28
chr19_57816261	A	AG	75	0.03	64	0.02	29	0.1	11	0.09	40	0	46	0	23	0	34	0	0.24	0	0.0203607	-0.06	Intergenic	ZNF543
chr19_57817104	A	AG	37	0.03	51	0	10	0	34	0.18	30	0	42	0	24	0	25	0	0.21	0	0.0438056	-0.0525	Intergenic	ZNF543
chr19_58004727	T	TC	35	0	23	0	36	0	21	0.33	21	0	19	0	23	0	15	0	0.33	0	0.0458403	-0.0825	exon (NM_001098491, exon 5 of 5)	ZNF419
chr19_58355170	A	AG	34	0.62	35	0.43	12	0.5	24	0.38	23	0.26	17	0.12	29	0.45	21	0	1.93	0.83	0.021398	-0.275	intron (NM_001204818, intron 3 of 3)	ZNF587
chr19_58375760	A	AG	94	0.15	58	0.24	23	0.26	38	0.21	104	0.12	91	0.1	23	0.09	21	0	0.86	0.31	0.0142461	-0.1375	3' UTR (NM_001204817, exon 3 of 3)	UBE2CP5
chr19_58379153	A	AG	26	0.65	12	0.42	11	0.82	14	0.5	23	0.13	24	0.38	8	0.38	17	0	2.39	0.89	0.0211711	-0.375	promoter-TSS (NR_144562)	UBE2CP5
chr19_58379171	A	AG	31	0.16	23	0.13	13	0.38	14	0.43	25	0.04	43	0	10	0	15	0	1.1	0.04	0.00266923	-0.265	promoter-TSS (NR_144562)	UBE2CP5
chr19_5896603	A	AG	31	0	29	0	56	0	25	0.21	94	0	78	0	82	0	45	0	0.21	0	0.0124456	-0.0525	intron (NR_034166, intron 3 of 4)	NDUFA11
chr19_5909721	A	AG	85	0.65	116	0.64	43	0.67	39	0.51	88	0.7	87	0.69	16	0.31	8	0	2.47	1.7	0.0125052	-0.1925	3' UTR (NM_001017921, exon 2 of 2)	CAPS
chr1_9643069	A	AG	92	0.15	109	0.05	112	0.15	146	0.14	82	0.05	60	0.07	99	0.06	75	0.01	0.49	0.19	0.0412559	-0.075	TTS (NM_032315)	TMEM201
chr1_9643154	A	AG	136	0.29	152	0.36	104	0.34	114	0.27	80	0.28	80	0.25	137	0.32	61	0.07	1.26	0.92	0.0474307	-0.085	TTS (NM_032315)	TMEM201
chr1_9644657	A	AG	50	0.52	49	0.47	14	0.5	47	0.4	47	0.3	31	0.1	66	0.35	16	0.69	1.89	1.44	0.0361889	-0.1125	Intergenic	TMEM201
chr19_8073252	A	AG	31	0.1	43	0.09	68	0.06	15	0.07	32	0	27	0	25	0	30	0	0.32	0	0.00163471	-0.08	Intergenic	ELAVL1
chr19_9757825	T	TC	26	0.08	46	0.07	18	0.11	43	0.07	37	0	27	0	88	0	9	0	0.33	0	0.00109202	-0.0825	Intergenic	ZNF561-AS1
chr19_9757834	T	TC	30	0.07	48	0.04	23	0.13	39	0	39	0	29	0	78	0	9	0	0.24	0	0.0308647	-0.06	Intergenic	ZNF561-AS1
chr1_9987611	T	TC	45	0	66	0	56	0	24	0.21	63	0	57	0	79	0	16	0	0.21	0	0.0327405	-0.0525	3' UTR (NM_001316974, exon 8 of 8)	NMNAT1
chr1_9987640	T	TC	34	0.06	46	0.09	39	0.08	14	0.14	57	0.04	56	0	60	0.02	24	0	0.37	0.06	0.0143509	-0.0775	3' UTR (NM_001316974, exon 8 of 8)	NMNAT1
chr1_9988766	T	TC	90	0.09	72	0.07	12	0.08	30	0.1	95	0.03	84	0	31	0	30	0	0.34	0.03	0.0042343	-0.0775	3' UTR (NM_001316974, exon 8 of 8)	NMNAT1
chr1_9988809	T	TC	102	0.47	87	0.6	10	0.6	39	0.31	101	0.37	72	0.32	21	0.38	14	0.21	1.98	1.28	0.0462097	-0.175	3' UTR (NM_001316974, exon 8 of 8)	NMNAT1
chr1_9988826	T	TC	96	0.2	76	0.18	13	0.08	29	0.21	75	0.05	81	0.01	27	0.19	10	0	0.67	0.25	0.0132999	-0.105	3' UTR (NM_001316974, exon 8 of 8)	NMNAT1
chr1_9988851	T	TC	87	0.18	66	0.23	15	0.2	22	0.09	65	0.17	61	0	21	0.19	14	0	0.7	0.36	0.0284815	-0.085	3' UTR (NM_001316974, exon 8 of 8)	NMNAT1
chr20_18468472	T	TC	204	0.06	187	0.09	49	0.14	149	0.11	39	0.03	32	0	153	0.06	127	0	0.4	0.09	0.00806853	-0.0775	3' UTR (NM_006606, exon 5 of 5)	RBBP9
chr20_25428588	A	AG	86	0.16	73	0.1	271	0.13	389	0.09	22	0	27	0	197	0.04	122	0.02	0.48	0.06	0.00128684	-0.105	non-coding (NR_134574, exon 8 of 8)	GINS1
chr20_35409713	T	TC	117	0.06	127	0.08	28	0.07	61	0.05	28	0	25	0	27	0.04	32	0	0.26	0.04	0.0226546	-0.055	3' UTR (NM_080627, exon 15 of 15)	DSN1
chr20_35410314	T	TC	60	0.18	58	0.12	43	0.26	70	0.19	21	0.24	18	0	111	0.11	64	0.03	0.75	0.38	0.0488546	-0.0925	3' UTR (NM_080627, exon 15 of 15)	DSN1
chr20_3868190	T	TC	14	0.14	13	0.31	18	0	13	0	9	0	6	0	27	0	30	0	0.45	0	0.0350589	-0.1125	Intergenic	PANK2
chr20_3909720	T	TC	58	0.33	36	0.19	59	0.34	41	0.34	84	0.17	81	0.12	45	0.18	45	0.22	1.2	0.69	0.0119657	-0.1275	non-coding (NR_136715, exon 7 of 7)	MIR103B2
chr20_42934826	T	TC	16	0	31	0.06	18	0.06	18	0.11	21	0	21	0	13	0	16	0	0.23	0	0.0423613	-0.0575	3' UTR (NM_001080472, exon 2 of 2)	FITM2
chr20_46252687	A	AG	34	0	49	0	28	0	16	0.38	22	0	43	0	26	0	7	0	0.38	0	0.036171	-0.095	exon (NM_001174088, exon 4 of 23)	NCOA3
chr20_47902380	A	AG	103	0	78	0	20	0	16	0.44	32	0	30	0	19	0	18	0	0.44	0	0.0215802	-0.11	intron (NR_003605, intron 4 of 4)	SNORD12
chr20_60972616	A	AG	22	0	30	0	29	0	20	0.25	39	0	50	0	27	0	12	0	0.25	0	0.0418629	-0.0625	intron (NM_031215, intron 1 of 9)	CABLES2
chr20_61444569	A	AG	224	0.26	222	0.23	379	0.27	435	0.25	434	0.16	428	0.21	418	0.18	447	0.22	1.01	0.77	0.00963369	-0.06	exon (NM_007346, exon 7 of 7)	COL9A3
chr2_101622801	T	TC	23	0	31	0	24	0.21	15	0	39	0	38	0	16	0	33	0	0.21	0	0.0472095	-0.0525	TTS (NM_000993)	RPL31
chr2_112785983	T	TC	24	0	29	0	17	0	19	0.26	29	0	36	0	18	0	21	0	0.26	0	0.0484313	-0.065	exon (NM_006343, exon 19 of 19)	TMEM87B
chr2_128602366	T	TC	53	0.55	29	0.52	24	0.62	46	0.5	29	0.31	34	0.44	32	0.25	8	0.5	2.19	1.5	0.0223886	-0.1725	Intergenic	POLR2D
chr2_128950497	T	TC	34	0.82	31	0.97	14	0.79	14	0.93	34	0.65	41	0.66	26	0.81	22	0.36	3.51	2.48	0.0413859	-0.2575	non-coding (NR_027671, exon 41 of 41)	UGGT1
chr21_34728034	A	AG	77	0.04	52	0.12	74	0	36	0.08	70	0	78	0	53	0	34	0	0.24	0	0.00825538	-0.06	3' UTR (NM_000629, exon 11 of 11)	IFNAR1
chr21_34732567	A	AG	21	0	46	0.02	10	0.1	31	0.13	53	0	27	0	24	0	17	0	0.25	0	0.0377806	-0.0625	TTS (NM_000629)	IFNAR1
chr21_40567273	T	TC	89	0	113	0	11	0	16	0.31	129	0	155	0	22	0	27	0	0.31	0	0.00771028	-0.0775	3' UTR (NM_033656, exon 41 of 41)	PSMG1
chr21_43327153	A	AG	45	0	52	0.04	47	0	19	0.21	66	0	45	0	16	0	20	0	0.25	0	0.0432865	-0.0625	exon (NM_199050, exon 9 of 13)	C2CD2
chr21_44329364	A	AG	81	0.12	50	0.2	60	0.1	60	0.17	104	0.06	121	0.1	34	0.06	9	0	0.59	0.22	0.0492831	-0.0925	3' UTR (NM_001001503, exon 3 of 3)	NDUFV3
chr21_44329997	A	AG	114	0.18	94	0.26	14	0.43	75	0.28	171	0.16	149	0.14	71	0.2	43	0.05	1.15	0.55	0.0235189	-0.15	TTS (NM_001001503)	ERVH48-1
chr21_44330047	T	TC	63	0.16	78	0.21	12	0.33	63	0.27	108	0.13	104	0.08	56	0.14	32	0	0.97	0.35	0.017468	-0.155	TTS (NM_001001503)	ERVH48-1
chr21_44332244	A	AG	28	0.14	34	0.09	13	0.08	19	0.05	51	0	21	0	18	0.06	15	0	0.36	0.06	0.0260922	-0.075	Intergenic	ERVH48-1
chr21_44452072	A	AG	35	0	24	0.04	21	0.05	25	0.12	35	0	52	0	40	0	22	0	0.21	0	0.0323309	-0.0525	3' UTR (NM_001320694, exon 11 of 11)	CBS
chr21_46359582	T	TC	66	0.14	92	0.13	21	0.14	39	0.08	30	0.03	46	0.02	45	0.09	34	0	0.49	0.14	0.0196892	-0.0875	promoter-TSS (NM_058190)	FAM207A
chr2_172178680	T	TC	32	0.16	43	0.42	17	0.35	55	0.29	22	0.27	12	0	60	0.13	21	0	1.22	0.4	0.043918	-0.205	non-coding (NR_135568, exon 7 of 7)	TLK1
chr2_172929205	A	AG	22	0	25	0	13	0	13	0.62	13	0	12	0	12	0	7	0	0.62	0	0.0287375	-0.155	intron (NR_136273, intron 3 of 8)	DLX1
chr2_203431089	A	AG	52	0	50	0	19	0	19	0.26	56	0	33	0	45	0	62	0	0.26	0	0.0194582	-0.065	3' UTR (NM_001204, exon 13 of 13)	FAM117B
chr2_206987597	T	TC	38	0.16	49	0.33	10	0.3	14	0.36	22	0.18	56	0.09	28	0.14	7	0	1.15	0.41	0.0455815	-0.185	TTS (NM_001199981)	GCSHP3
chr2_217366921	A	AG	77	0.53	92	0.55	74	0.59	69	0.58	34	0.26	37	0.24	69	0.54	40	0.5	2.25	1.54	0.00936609	-0.1775	TTS (NM_000998)	RPL37A
chr2_217366929	A	AG	82	0.1	86	0.19	76	0.26	69	0.2	46	0.04	38	0.08	68	0.13	43	0	0.75	0.25	0.0421513	-0.125	TTS (NM_000998)	RPL37A
chr22_18571421	A	AG	177	0.23	189	0.33	114	0.25	110	0.26	219	0.19	219	0.11	80	0.29	29	0	1.07	0.59	0.0173935	-0.12	3' UTR (NM_001199319, exon 5 of 5)	PEX26
chr22_18571431	A	AG	169	0.2	189	0.22	112	0.21	107	0.23	207	0.1	209	0.12	80	0.19	38	0.08	0.86	0.49	0.00322484	-0.0925	3' UTR (NM_001199319, exon 5 of 5)	PEX26
chr22_18572523	A	AG	71	0.24	42	0.14	42	0.19	34	0.21	84	0.1	38	0.05	20	0	15	0	0.78	0.15	0.00457846	-0.1575	3' UTR (NM_001199319, exon 5 of 5)	PEX26
chr22_20054683	A	AG	18	0.11	22	0.14	27	0.19	17	0.24	40	0.03	28	0	61	0.16	20	0	0.68	0.19	0.0293735	-0.1225	TTS (NM_001322174)	DGCR8
chr22_20055189	A	AG	14	0	18	0	33	0	13	0.31	45	0	34	0	73	0	12	0	0.31	0	0.0239151	-0.0775	TTS (NM_001322174)	DGCR8
chr22_24036626	A	AG	71	0	60	0	21	0	14	0.36	51	0	48	0	12	0	17	0	0.36	0	0.0353659	-0.09	non-coding (NR_024448, exon 8 of 12)	RGL4
chr22_24970542	A	AG	113	0.13	80	0.24	62	0.4	58	0.26	179	0.14	192	0.13	81	0.1	37	0.11	1.03	0.48	0.0078899	-0.1375	non-coding (NR_103819, exon 3 of 3)	GGT1
chr22_24970720	A	AG	145	0.36	162	0.37	100	0.34	324	0.37	198	0.27	238	0.29	452	0.18	180	0.26	1.44	1	0.00326007	-0.11	non-coding (NR_103819, exon 3 of 3)	GGT1
chr22_26121085	A	AG	33	0	24	0.12	11	0	20	0.2	20	0	36	0	23	0	25	0	0.32	0	0.0252791	-0.08	3' UTR (NM_005160, exon 21 of 21)	MYO18B
chr22_36884789	T	TC	76	0.11	75	0.08	27	0.19	189	0.12	37	0.11	67	0.03	59	0.07	109	0	0.5	0.21	0.0157937	-0.0725	3' UTR (NM_024955, exon 9 of 9)	TXN2
chr22_38008056	A	AG	52	0.12	35	0.2	44	0.18	14	0.21	34	0.06	40	0.03	24	0.17	12	0	0.71	0.26	0.0499514	-0.1125	intron (NM_001172688, intron 1 of 17)	GGA1
chr22_39128567	T	TC	30	0	21	0.24	27	0	79	0	47	0	26	0	33	0	36	0	0.24	0	0.0436321	-0.06	3' UTR (NM_004286, exon 12 of 12)	SUN2
chr22_40731157	A	AG	16	0.06	28	0	19	0	14	0.21	77	0	75	0	21	0	35	0	0.27	0	0.017846	-0.0675	3' UTR (NM_001024843, exon 24 of 24)	ADSL
chr22_40764516	A	AG	17	0	12	0.42	11	0	12	0	13	0	14	0	28	0	32	0	0.42	0	0.0247339	-0.105	Intergenic	SGSM3
chr22_41323205	A	AG	41	0.1	24	0.04	14	0.07	25	0	39	0	18	0	17	0	28	0	0.21	0	0.0360784	-0.0525	3' UTR (NM_022098, exon 10 of 10)	RBX1
chr22_41324479	A	AG	85	0.4	81	0.35	16	0.5	11	0.55	101	0.13	93	0.2	18	0.22	8	0.25	1.8	0.8	0.00266897	-0.25	3' UTR (NM_022098, exon 10 of 10)	RBX1
chr22_41325295	A	AG	48	0.12	59	0.12	11	0.09	41	0.17	62	0.03	63	0.05	18	0.11	8	0	0.5	0.19	0.0347639	-0.0775	3' UTR (NM_022098, exon 10 of 10)	RBX1
chr22_41327460	A	AG	44	0.48	21	0.57	10	0.3	17	0.65	48	0.31	42	0.36	21	0.24	7	0	2	0.91	0.0164942	-0.2725	3' UTR (NM_022098, exon 10 of 10)	RBX1
chr2_241656039	A	AG	33	0	33	0.03	48	0	17	0.24	11	0	34	0	122	0	24	0	0.27	0	0.0314341	-0.0675	3' UTR (NM_001320705, exon 48 of 48)	AQP12A
chr22_41753409	A	AG	17	0.29	24	0	43	0	101	0.02	27	0	22	0	197	0	101	0	0.31	0	0.00549097	-0.0775	exon (NM_017590, exon 23 of 23)	TEF
chr2_242516780	A	AG	15	0.13	25	0.08	29	0.03	12	0	71	0	59	0	28	0	9	0	0.24	0	0.0101377	-0.06	Intergenic	BOK-AS1
chr2_243061146	T	TC	43	0	69	0	142	0	24	0.25	186	0	185	0	34	0	14	0	0.25	0	0.0141377	-0.0625	non-coding (NR_130699, exon 4 of 8)	LINC01881
chr22_46638568	T	TC	24	0	22	0	73	0	33	0.21	91	0	70	0	19	0	18	0	0.21	0	0.0206108	-0.0525	3' UTR (NM_005036, exon 9 of 9)	CDPF1
chr22_50884260	A	AG	24	0.21	32	0	62	0	27	0	65	0	74	0	32	0	21	0	0.21	0	0.0317612	-0.0525	TTS (NM_001242898)	SBF1
chr2_32535747	A	AG	41	0.22	53	0.28	39	0.18	13	0.23	42	0.05	55	0.09	55	0.16	30	0.13	0.91	0.43	0.0299347	-0.12	Intergenic	YIPF4
chr2_37429733	T	TC	119	0.47	125	0.5	154	0.4	39	0.44	93	0.33	97	0.23	65	0.48	31	0.06	1.81	1.1	0.00888268	-0.1775	3' UTR (NM_001322374, exon 5 of 5)	CEBPZOS
chr2_38709219	A	AG	19	0.11	25	0.12	163	0.01	259	0	19	0	17	0	196	0	233	0	0.24	0	0.00949064	-0.06	intron (NR_110259, intron 3 of 4)	LINC02613
chr2_39702164	A	AG	30	0.2	24	0.12	27	0.07	11	0.18	7	0	16	0	22	0.05	13	0	0.57	0.05	0.0222253	-0.13	intron (NR_037875, intron 3 of 5)	MAP4K3-DT
chr2_61276761	A	AG	21	0.1	12	0.08	21	0.1	13	0.31	44	0	36	0	19	0.05	8	0	0.59	0.05	0.0192886	-0.135	3' UTR (NM_002618, exon 4 of 4)	KIAA1841
chr2_63283624	T	TC	25	0	23	0	28	0	12	0.42	14	0	27	0	48	0	5	0	0.42	0	0.0384634	-0.105	non-coding (NR_130153, exon 5 of 5)	OTX1
chr2_85776621	T	TC	68	0.21	64	0.2	48	0.27	40	0.23	31	0.13	22	0.32	44	0.23	39	0	0.91	0.68	0.0251406	-0.0575	3' UTR (NM_000821, exon 15 of 15)	MAT2A
chr2_99814237	A	AG	60	0.27	28	0.32	34	0.29	26	0.31	70	0.27	72	0.08	59	0.2	34	0.09	1.19	0.64	0.0320174	-0.1375	non-coding (NR_028356, exon 7 of 7)	MRPL30
chr3_101295282	A	AG	86	0.97	187	0.98	112	0.96	14	1	77	0.91	40	0.42	68	1	5	0.4	3.91	2.73	0.00107553	-0.295	intron (NR_135231, intron 1 of 2)	PCNP
chr3_101542436	A	AG	40	0.23	23	0.26	35	0.26	32	0.25	23	0.09	21	0.19	29	0.1	15	0.07	1	0.45	0.0438654	-0.1375	3' UTR (NM_145037, exon 8 of 8)	NFKBIZ
chr3_122140430	A	AG	20	0	21	0.05	14	0	13	0.38	25	0	33	0	5	0	16	0	0.43	0	0.0320097	-0.1075	TTS (NR_026698)	LOC102723582
chr3_122291626	A	AG	75	0	80	0	26	0	12	0.33	49	0	37	0	106	0	5	0	0.33	0	0.0360652	-0.0825	3' UTR (NM_138287, exon 5 of 5)	PARP15
chr3_125301785	A	AG	20	0	24	0	21	0	21	0.33	50	0	18	0	16	0	8	0	0.33	0	0.0348732	-0.0825	exon (NM_022776, exon 2 of 13)	OSBPL11
chr3_141668831	T	TC	93	0.39	90	0.34	26	0.46	14	0.64	73	0.34	43	0.16	55	0.33	14	0	1.83	0.83	0.0302813	-0.25	3' UTR (NM_001178140, exon 10 of 10)	TFDP2
chr3_141879765	T	TC	50	0.02	61	0.08	34	0.06	24	0.08	59	0	42	0.02	20	0	13	0	0.24	0.02	0.045373	-0.055	non-coding (NR_033289, exon 17 of 17)	TFDP2
chr3_142278149	A	AG	46	0	57	0	43	0	36	0.22	42	0	40	0	60	0	25	0	0.22	0	0.0234996	-0.055	exon (NM_001184, exon 7 of 47)	ATR
chr3_15113816	T	TC	72	0.1	95	0.06	19	0.05	21	0.19	96	0.02	93	0.01	14	0.07	21	0	0.4	0.1	0.0154603	-0.075	3' UTR (NM_001302378, exon 13 of 13)	MRPS25
chr3_15113893	T	TC	69	0.3	65	0.31	24	0.33	23	0.3	81	0.16	101	0.34	15	0.27	35	0	1.24	0.77	0.0104481	-0.1175	3' UTR (NM_001302378, exon 13 of 13)	MRPS25
chr3_15114317	T	TC	41	0.2	36	0.11	22	0.14	19	0.21	43	0.07	51	0	39	0.05	30	0	0.66	0.12	0.00709774	-0.135	3' UTR (NM_001302378, exon 13 of 13)	MRPS25
chr3_15114486	T	TC	90	0.17	48	0.19	47	0.3	36	0	81	0.11	104	0.12	79	0.09	12	0.08	0.66	0.4	0.0491752	-0.065	3' UTR (NM_001302378, exon 13 of 13)	MRPS25
chr3_155660810	A	AG	43	0.7	42	0.64	33	0.67	39	0.72	53	0.79	63	0.73	39	0.67	29	0.17	2.73	2.36	0.0216514	-0.0925	Intergenic	GMPS
chr3_156258308	T	TC	639	0.13	425	0.09	169	0.2	183	0.1	366	0.07	318	0.08	124	0.09	136	0.04	0.52	0.28	0.0267184	-0.06	3' UTR (NM_001308204, exon 5 of 5)	SSR3
chr3_179115701	T	TC	43	0.81	39	0.87	113	0.81	73	0.77	10	0.3	13	0.69	73	0.75	58	0.97	3.26	2.71	0.0186192	-0.1375	3' UTR (NM_021629, exon 10 of 10)	MFN1
chr3_197612220	A	AG	33	0.64	50	0.47	29	0.86	28	0.79	57	0.37	63	0.44	46	0.57	13	0.38	2.76	1.76	0.0293824	-0.25	Intergenic	IQCG
chr3_33187929	A	AG	34	0	21	0.29	44	0	23	0	9	0	8	0	61	0	43	0	0.29	0	0.0414504	-0.0725	3' UTR (NM_006371, exon 7 of 7)	CRTAP
chr3_37366130	A	AG	35	0	27	0	44	0	22	0.27	52	0	54	0	12	0	23	0	0.27	0	0.0298322	-0.0675	exon (NM_001172713, exon 15 of 23)	C3orf35
chr3_42679075	A	AG	121	0	88	0	81	0	22	0.36	118	0	121	0	37	0	10	0	0.36	0	0.0047114	-0.09	exon (NM_005385, exon 13 of 17)	ZBTB47
chr3_45721824	A	AG	95	0.02	96	0.04	36	0.08	17	0.12	60	0.02	76	0	22	0	22	0	0.26	0.02	0.0330263	-0.06	3' UTR (NM_014240, exon 8 of 8)	LIMD1-AS1
chr3_45722042	A	AG	242	0.14	207	0.1	74	0.3	187	0.13	182	0.08	211	0.09	171	0.06	95	0.04	0.67	0.27	0.0139052	-0.1	3' UTR (NM_014240, exon 8 of 8)	LIMD1-AS1
chr3_45722043	A	AG	242	0.21	204	0.2	74	0.31	186	0.26	178	0.21	205	0.14	172	0.14	91	0.14	0.98	0.63	0.0270999	-0.0875	3' UTR (NM_014240, exon 8 of 8)	LIMD1-AS1
chr3_48787674	T	TC	111	0.14	154	0.15	16	0.25	54	0.15	159	0.09	146	0.1	57	0.12	26	0	0.69	0.31	0.049928	-0.095	3' UTR (NM_001321983, exon 10 of 10)	IP6K2
chr3_53897942	T	TC	35	0.09	21	0.1	15	0.07	10	0	38	0	16	0	17	0	6	0	0.26	0	0.0192714	-0.065	intron (NM_018725, intron 10 of 10)	IL17RB
chr3_73432398	A	AG	41	0	37	0	19	0	27	0.3	84	0	99	0	22	0	32	0	0.3	0	0.00553419	-0.075	3' UTR (NM_001303142, exon 8 of 8)	PDZRN3
chr4_1001702	T	TC	41	0	38	0	12	0	13	0.38	14	0	19	0	22	0	25	0	0.38	0	0.0480765	-0.095	Intergenic	FGFRL1
chr4_123109078	A	AG	46	0	39	0	12	0	14	0.29	67	0	58	0	35	0	6	0	0.29	0	0.0340194	-0.0725	exon (NM_015312, exon 7 of 84)	KIAA1109
chr4_128756738	A	AG	30	0.37	25	0.48	35	0.37	26	0.35	34	0.29	42	0.05	70	0.36	23	0.22	1.57	0.92	0.0346405	-0.1625	Intergenic	PLK4
chr4_128761147	A	AG	16	0.25	38	0.08	59	0.05	25	0.08	53	0.04	36	0	59	0.03	23	0	0.46	0.07	0.0474815	-0.0975	Intergenic	PLK4
chr4_128761173	A	AG	12	0.08	34	0.09	54	0.06	35	0.03	42	0.02	36	0	76	0	28	0	0.26	0.02	0.0192987	-0.06	Intergenic	PLK4
chr4_13570983	A	AG	93	0	85	0	23	0	16	0.31	84	0	112	0	21	0	48	0	0.31	0	0.011995	-0.0775	3' UTR (NM_148894, exon 26 of 26)	LINC01096
chr4_165997105	T	TC	40	0.1	26	0.27	22	0.18	44	0.11	30	0.03	54	0.02	69	0.09	39	0.05	0.66	0.19	0.0308272	-0.1175	TTS (NM_001100389)	TMEM192
chr4_17803559	T	TC	130	0.79	118	0.81	31	0.87	49	0.8	88	0.7	80	0.89	40	0.78	40	0.47	3.27	2.84	0.0300019	-0.1075	3' UTR (NM_017741, exon 3 of 3)	DCAF16
chr4_17803604	T	TC	82	0.28	98	0.2	33	0.18	62	0.19	72	0.18	82	0.16	60	0.15	43	0	0.85	0.49	0.044112	-0.09	3' UTR (NM_017741, exon 3 of 3)	DCAF16
chr4_39536300	T	TC	31	0	36	0	10	0	11	0.36	10	0	28	0	50	0	16	0	0.36	0	0.0475098	-0.09	intron (NR_047679, intron 2 of 4)	UGDH-AS1
chr4_39550967	T	TC	73	0.51	71	0.23	20	0.3	46	0.35	72	0.17	62	0.16	15	0.2	18	0	1.39	0.53	0.0200132	-0.215	3' UTR (NM_001317897, exon 5 of 5)	UGDH-AS1
chr4_39550978	T	TC	75	0.4	81	0.51	26	0.73	43	0.65	82	0.22	77	0.32	15	0.4	29	0.1	2.29	1.04	0.0170116	-0.3125	3' UTR (NM_001317897, exon 5 of 5)	UGDH-AS1
chr4_49236641	T	TC	401	0.23	371	0.24	11	0.27	19	0.37	204	0.18	181	0.16	17	0.06	30	0	1.11	0.4	0.00456956	-0.1775	Intergenic	CWH43
chr4_56237951	A	AG	26	0.15	30	0.07	17	0.12	25	0.04	21	0	15	0	15	0.07	36	0	0.38	0.07	0.0488678	-0.0775	3' UTR (NM_024592, exon 5 of 5)	SRD5A3-AS1
chr4_73922593	A	AG	28	0.21	27	0.26	20	0.1	50	0.18	36	0.17	34	0.09	14	0	27	0	0.75	0.26	0.0376731	-0.1225	3' UTR (NM_173827, exon 6 of 6)	COX18
chr4_73922981	T	TC	146	0.34	155	0.28	78	0.31	191	0.31	133	0.28	164	0.15	218	0.25	53	0.19	1.24	0.87	0.0243286	-0.0925	3' UTR (NM_173827, exon 6 of 6)	COX18
chr4_76406517	A	AG	15	0	19	0	12	0	26	0.31	17	0	33	0	21	0	9	0	0.31	0	0.0343285	-0.0775	non-coding (NR_103725, exon 7 of 7)	RCHY1
chr4_84185003	T	TC	25	0	48	0.17	17	0.35	20	0	29	0.03	17	0	48	0	30	0	0.52	0.03	0.0363381	-0.1225	TTS (NM_015697)	COQ2
chr5_118173514	T	TC	70	0.1	61	0.2	30	0.3	130	0.1	38	0.05	54	0.02	179	0.07	99	0.01	0.7	0.15	0.0225688	-0.1375	3' UTR (NM_001308081, exon 6 of 6)	MIR1244-2
chr5_118173592	T	TC	91	0.21	111	0.28	61	0.16	127	0.14	107	0.09	80	0.09	88	0.14	60	0.08	0.79	0.4	0.0187821	-0.0975	3' UTR (NM_001308081, exon 6 of 6)	MIR1244-2
chr5_118175281	T	TC	25	0.16	36	0.11	29	0.03	21	0	31	0	23	0	53	0	18	0	0.3	0	0.0141326	-0.075	3' UTR (NM_001308081, exon 6 of 6)	MIR1244-2
chr5_125961548	A	AG	312	0.11	293	0.1	77	0.14	210	0.1	293	0.03	286	0.07	343	0.04	141	0.06	0.45	0.2	0.0019349	-0.0625	3' UTR (NM_032177, exon 5 of 5)	TEX43
chr5_130536754	A	AG	65	0.18	40	0.1	35	0.17	36	0.25	39	0.05	47	0.06	38	0.08	12	0	0.7	0.19	0.0123551	-0.1275	non-coding (NR_121658, exon 3 of 3)	LYRM7
chr5_130537736	T	TC	26	0.69	19	0.68	11	0.82	66	0.7	26	0.38	59	0.36	79	0.58	56	0.77	2.89	2.09	0.0362982	-0.2	non-coding (NR_121658, exon 3 of 3)	LYRM7
chr5_130537998	A	AG	59	0.03	63	0.11	42	0.05	81	0.05	45	0	65	0	148	0.03	33	0	0.24	0.03	0.0285442	-0.0525	non-coding (NR_121658, exon 3 of 3)	LYRM7
chr5_130538322	A	AG	86	0.06	112	0.2	51	0.14	130	0.17	85	0.04	72	0	145	0.07	80	0.01	0.57	0.12	0.0189837	-0.1125	non-coding (NR_121658, exon 3 of 3)	LYRM7
chr5_150651549	A	AG	16	0	19	0	30	0.1	35	0.26	27	0	45	0	48	0.02	14	0	0.36	0.02	0.0468775	-0.085	Intergenic	GM2A
chr5_151147827	A	AG	36	0.06	36	0.03	23	0.04	31	0.13	25	0	14	0	19	0	6	0	0.26	0	0.0386201	-0.065	Intergenic	LOC100652758
chr5_180276343	T	TC	98	0	87	0	88	0	29	0.21	83	0	66	0	27	0	49	0	0.21	0	0.0294683	-0.0525	exon (NM_001172638, exon 2 of 2)	ZFP62
chr5_37290416	T	TC	133	0.12	116	0.14	53	0.15	129	0.15	150	0.08	137	0.04	70	0.14	81	0.02	0.56	0.28	0.0136648	-0.07	Intergenic	CPLANE1
chr5_37291550	T	TC	50	0.22	47	0.17	59	0.24	88	0.33	42	0.14	72	0.08	192	0.15	60	0.18	0.96	0.55	0.0371245	-0.1025	TTS (NM_001278312)	CPLANE1
chr5_6671223	T	TC	23	0.09	20	0	25	0.12	21	0.1	31	0	47	0.02	19	0	29	0	0.31	0.02	0.035097	-0.0725	Intergenic	LINC02102
chr5_68577985	T	TC	54	0.07	77	0	27	0.07	43	0.07	50	0	46	0	60	0	49	0	0.21	0	0.0138651	-0.0525	3' UTR (NM_176816, exon 12 of 12)	CDK7
chr5_70329423	T	TC	13	0	12	0.08	26	0.08	14	0.07	21	0	28	0	16	0	19	0	0.23	0	0.0338143	-0.0575	Intergenic	NAIP
chr5_70329923	A	AG	39	0.33	13	0.08	13	0.85	61	0.2	43	0.35	52	0.31	22	0.23	21	0.33	1.46	1.22	0.0304824	-0.06	Intergenic	NAIP
chr5_70330873	T	TC	25	0.12	29	0.21	65	0.23	13	0.31	28	0	27	0.07	41	0.22	18	0	0.87	0.29	0.0223364	-0.145	TTS (NM_001515)	NAIP
chr5_70649131	T	TC	23	0.09	43	0.09	19	0	10	0.1	50	0	47	0	9	0	23	0	0.28	0	0.010205	-0.07	non-coding (NR_134268, exon 3 of 3)	PMCHL2
chr5_70649166	T	TC	31	0.06	63	0.05	15	0.13	16	0	56	0	42	0	16	0	21	0	0.24	0	0.00984148	-0.06	non-coding (NR_134268, exon 3 of 3)	PMCHL2
chr5_79776618	T	TC	32	0.06	29	0.1	15	0.07	23	0.04	22	0	20	0	10	0	7	0	0.27	0	0.0344628	-0.0675	TTS (NM_001284236)	FAM151B
chr5_79781816	T	TC	82	0.06	89	0.08	11	0.18	26	0.04	40	0	53	0	52	0	20	0	0.36	0	0.000843257	-0.09	Intergenic	FAM151B
chr6_149912307	A	AG	106	0.25	99	0.2	291	0.22	64	0.23	137	0.11	142	0.09	486	0.22	80	0.14	0.9	0.56	0.0177039	-0.085	TTS (NM_138785)	RPS18P9
chr6_150046613	T	TC	58	0.59	66	0.47	11	0.36	31	0.35	26	0.35	21	0.19	29	0.34	36	0.22	1.77	1.1	0.0415271	-0.1675	3' UTR (NM_198887, exon 8 of 8)	LATS1
chr6_150046699	T	TC	65	0.08	67	0.04	16	0.12	29	0.03	43	0.02	43	0	23	0	22	0	0.27	0.02	0.0276836	-0.0625	3' UTR (NM_198887, exon 8 of 8)	LATS1
chr6_15452337	A	AG	105	0	102	0	84	0	40	0.23	71	0	61	0	121	0	97	0	0.23	0	0.0048593	-0.0575	exon (NM_004973, exon 4 of 18)	JARID2
chr6_27092705	T	TC	17	0.18	39	0.56	10	0.4	20	0.35	6	0	5	0	20	0.05	11	0	1.49	0.05	0.0032678	-0.36	Intergenic	HIST1H2BJ
chr6_30513252	T	TC	10	0.4	19	0	15	0	15	0	28	0	17	0	25	0	11	0	0.4	0	0.0469608	-0.1	3' UTR (NM_005275, exon 12 of 12).6	PRR3
chr6_31640459	A	AG	50	0.2	32	0.16	11	0.55	24	0.79	62	0.32	62	0.18	30	0.27	22	0.18	1.7	0.95	0.046282	-0.1875	TTS (NM_021221)	LY6G5B
chr6_31640460	A	AG	48	0.06	33	0.03	11	0.27	22	0.55	69	0.09	62	0.03	29	0.07	21	0	0.91	0.19	0.0450201	-0.18	TTS (NM_021221)	LY6G5B
chr6_31640495	A	AG	54	0.07	37	0.08	20	0.05	30	0.3	82	0.02	81	0.01	47	0.04	36	0	0.5	0.07	0.0203168	-0.1075	TTS (NM_021221)	LY6G5B
chr6_42856029	A	AG	676	0.46	754	0.41	419	0.43	1347	0.46	556	0.26	567	0.26	1894	0.39	960	0.48	1.76	1.39	0.0075702	-0.0925	non-coding (NR_134563, exon 6 of 6)	C6orf226
chr6_42856116	A	AG	338	0.59	331	0.66	338	0.62	659	0.6	312	0.55	254	0.59	357	0.53	389	0.56	2.47	2.23	0.0237836	-0.06	non-coding (NR_134563, exon 6 of 6)	C6orf226
chr6_42856176	A	AG	826	0.21	842	0.2	494	0.24	1007	0.24	471	0.15	528	0.1	545	0.14	612	0.19	0.89	0.58	0.00465502	-0.0775	non-coding (NR_134563, exon 6 of 6)	C6orf226
chr6_42997592	A	AG	42	0.1	31	0.03	13	0	37	0.14	59	0	62	0	88	0.02	11	0	0.27	0.02	0.040214	-0.0625	TTS (NM_001329704)	RRP36
chr6_42998509	A	AG	57	0.07	53	0.17	10	0.2	26	0.23	64	0.03	56	0.09	46	0.04	9	0	0.67	0.16	0.0478153	-0.1275	Intergenic	RRP36
chr6_43584839	A	AG	72	0.11	48	0.06	25	0.04	37	0.16	34	0	55	0	24	0	25	0	0.37	0	0.00109907	-0.0925	3' UTR (NM_001291969, exon 9 of 9)	GTPBP2
chr6_43584842	A	AG	71	0.27	49	0.16	24	0.33	39	0.21	34	0	57	0.11	26	0.31	15	0	0.97	0.42	0.0181185	-0.1375	3' UTR (NM_001291969, exon 9 of 9)	GTPBP2
chr6_53157146	T	TC	48	0	38	0	26	0	19	0.26	82	0	109	0	15	0	5	0	0.26	0	0.025594	-0.065	intron (NM_001242830, intron 2 of 6)	MIR5685
chr6_56922828	T	TC	29	0.41	36	0.33	13	0.31	25	0.4	18	0.67	18	0.17	26	0.27	19	0	1.45	1.11	0.0203534	-0.085	Intergenic	KIAA1586
chr6_7283578	T	TC	28	0.21	33	0.03	26	0.12	44	0.18	22	0	17	0	12	0.08	19	0	0.54	0.08	0.0472728	-0.115	non-coding (NR_120448, exon 7 of 7)	SSR1
chr6_74227118	A	AG	16	0	16	0	31	0	19	0.26	30	0	20	0	20	0	34	0	0.26	0	0.0444383	-0.065	TTS (NR_132980).2	SNORD141B
chr6_79649787	T	TC	43	0.14	56	0.07	25	0.04	49	0.04	58	0	46	0	30	0.03	13	0	0.29	0.03	0.0255188	-0.065	3' UTR (NM_017934, exon 40 of 40)	IRAK1BP1
chr7_100273833	T	TC	230	0	242	0	947	0.29	1578	0	397	0	403	0	366	0	1321	0	0.29	0	9.37497e-07	-0.0725	5' UTR (NM_005273, exon 2 of 10)	GNB2
chr7_100954413	T	TC	166	0.08	198	0.06	57	0.16	75	0.01	173	0.01	159	0.02	127	0.02	91	0.03	0.31	0.08	0.0225404	-0.0575	non-coding (NR_110115, exon 2 of 2)	LOC101927746
chr7_100954500	T	TC	93	0.06	126	0.03	27	0.11	89	0.08	112	0	128	0.02	176	0.03	113	0.02	0.28	0.07	0.0208078	-0.0525	non-coding (NR_110115, exon 2 of 2)	LOC101927746
chr7_101201241	T	TC	23	0	40	0	43	0	36	0.25	34	0	36	0	67	0	49	0	0.25	0	0.0108145	-0.0625	3' UTR (NM_133457, exon 14 of 14)	LINC01007
chr7_107257245	A	AG	83	0.47	84	0.45	20	0.45	14	0.43	36	0.53	22	0.09	11	0.27	7	0.43	1.8	1.32	0.0353715	-0.12	intron (NM_001008405, intron 7 of 7)	BCAP29
chr7_128169417	T	TC	113	0.11	136	0.12	15	0.13	47	0.04	48	0	48	0.02	33	0	22	0	0.4	0.02	0.00188865	-0.095	Intergenic	METTL2B
chr7_128169432	T	TC	141	0.33	134	0.2	15	0.2	46	0.39	61	0.16	49	0.06	26	0.19	17	0	1.12	0.41	0.0367372	-0.1775	Intergenic	METTL2B
chr7_129838188	T	TC	60	0.13	32	0	23	0.09	57	0.11	30	0	43	0	43	0.02	11	0	0.33	0.02	0.0443932	-0.0775	intron (NM_032842, intron 5 of 14)	TMEM209
chr7_139103606	A	AG	68	0.03	76	0.04	34	0.06	46	0.15	50	0	58	0	64	0	10	0	0.28	0	0.00514627	-0.07	intron (NM_016019, intron 9 of 9)	LOC100129148
chr7_139105645	A	AG	66	0	68	0.01	11	0	29	0.21	67	0	44	0	29	0	63	0	0.22	0	0.0161916	-0.055	intron (NM_016019, intron 9 of 9)	LOC100129148
chr7_151878648	A	AG	278	0.02	254	0	107	0	45	0.2	330	0	327	0	180	0	28	0	0.22	0	0.000626612	-0.055	exon (NM_170606, exon 36 of 59)	GALNT11
chr7_17384818	A	AG	27	0.33	40	0.45	21	0.38	16	0.31	28	0.14	35	0.14	18	0.28	21	0.29	1.47	0.85	0.0302939	-0.155	3' UTR (NM_001621, exon 11 of 11)	KCCAT333
chr7_25159807	T	TC	42	0.79	47	0.79	28	0.68	20	1	40	0.57	38	0.63	58	0.72	31	0.58	3.26	2.5	0.0345325	-0.19	3' UTR (NM_018947, exon 3 of 3)	CYCS
chr7_25159810	T	TC	63	0.29	47	0.28	27	0.22	19	0.16	46	0.09	49	0.2	58	0.29	30	0	0.95	0.58	0.0448283	-0.0925	3' UTR (NM_018947, exon 3 of 3)	CYCS
chr7_25159947	T	TC	31	0.26	38	0.26	18	0.17	20	0.15	34	0.03	36	0	64	0.06	15	0	0.84	0.09	0.00176033	-0.1875	3' UTR (NM_018947, exon 3 of 3)	CYCS
chr7_25160730	T	TC	59	0.56	58	0.45	13	0.62	28	0.5	31	0.65	34	0.32	24	0.58	18	0	2.13	1.55	0.0141592	-0.145	3' UTR (NM_018947, exon 3 of 3)	CYCS
chr7_25161483	T	TC	88	0.09	80	0.07	32	0.16	43	0.16	58	0	66	0.02	97	0.1	31	0.03	0.48	0.15	0.0302868	-0.0825	3' UTR (NM_018947, exon 3 of 3)	CYCS
chr7_30053711	T	TC	37	0	31	0	65	0.02	33	0.21	17	0	17	0	63	0	21	0	0.23	0	0.0492823	-0.0575	non-coding (NR_046478, exon 5 of 5)	FKBP14
chr7_39990548	A	AG	36	0.75	39	0.74	15	0.93	15	0.67	38	0.68	37	0.7	26	0.81	8	0	3.09	2.19	0.0483632	-0.225	exon (NM_031267, exon 1 of 14)	CDK13
chr7_39990590	A	AG	30	0.13	33	0.03	12	0	10	0.2	34	0	30	0	27	0	5	0	0.36	0	0.0224792	-0.09	exon (NM_031267, exon 1 of 14)	CDK13
chr7_44841848	A	AG	280	0.14	185	0.12	120	0.12	59	0.15	136	0.13	149	0.03	43	0.09	52	0.02	0.53	0.27	0.0113344	-0.065	3' UTR (NM_001300981, exon 6 of 6)	PPIA
chr7_44870362	T	TC	64	0.05	48	0.06	16	0.06	61	0.08	20	0	21	0	23	0	18	0	0.25	0	0.0117578	-0.0625	intron (NM_138635, intron 4 of 4)	H2AFV
chr7_44870379	T	TC	45	0.04	49	0.1	13	0	64	0.11	15	0	29	0	20	0	10	0	0.25	0	0.0129751	-0.0625	intron (NM_138635, intron 4 of 4)	H2AFV
chr7_44872300	T	TC	153	0.29	139	0.36	101	0.44	35	0.43	36	0.17	23	0.13	123	0.39	27	0.11	1.52	0.8	0.0498134	-0.18	TTS (NM_012412)	H2AFV
chr7_44872425	T	TC	279	0.09	269	0.04	47	0.09	90	0.12	65	0.02	65	0.02	107	0.04	31	0	0.34	0.08	0.0215273	-0.065	TTS (NM_012412)	H2AFV
chr7_44872996	T	TC	225	0.56	231	0.55	131	0.66	121	0.59	35	0.43	44	0.37	112	0.52	61	0.54	2.36	1.86	0.0481237	-0.125	TTS (NM_012412)	H2AFV
chr7_55525975	T	TC	20	0.05	26	0.08	13	0	13	0.15	7	0	5	0	31	0	23	0	0.28	0	0.0397494	-0.07	Intergenic	VOPP1
chr7_55527077	T	TC	22	0.05	27	0.48	24	0	23	0	7	0	7	0	31	0	8	0	0.53	0	0.0286821	-0.1325	Intergenic	VOPP1
chr7_56078298	T	TC	196	0.3	121	0.36	122	0.44	76	0.43	38	0.26	46	0.13	88	0.33	21	0.05	1.53	0.77	0.024803	-0.19	TTS (NM_004577)	PSPH
chr7_64864669	A	AG	34	0	42	0.1	58	0.07	71	0.04	24	0	34	0	73	0	61	0	0.21	0	0.00633818	-0.0525	exon (NM_001287532, exon 3 of 3)	ZNF92
chr7_73247378	T	TC	192	0.23	154	0.22	145	0.23	88	0.25	74	0.22	116	0.16	225	0.17	129	0.15	0.93	0.7	0.0398123	-0.0575	TTS (NM_001305)	CLDN4
chr7_74297388	T	TC	49	0.1	38	0.08	22	0.09	11	0	48	0.04	49	0.02	52	0	14	0	0.27	0.06	0.0474934	-0.0525	TTS (NR_040584)	STAG3L2
chr7_74297438	T	TC	45	0.07	66	0.03	40	0.03	22	0.09	49	0	70	0	57	0	16	0	0.22	0	0.00433432	-0.055	TTS (NR_040584)	STAG3L2
chr7_74298166	T	TC	56	0.29	50	0.3	13	0.38	27	0.44	44	0.25	48	0.06	20	0.45	15	0.07	1.41	0.83	0.0459594	-0.145	TTS (NR_040584)	STAG3L2
chr7_74298192	T	TC	57	0.05	50	0.02	12	0.17	20	0.05	39	0	59	0	13	0	13	0	0.29	0	0.0140932	-0.0725	TTS (NR_040584)	STAG3L2
chr7_75070861	T	TC	155	0.07	134	0.07	227	0.18	302	0.06	149	0.04	145	0.03	247	0.05	180	0.04	0.38	0.16	0.0155551	-0.055	5' UTR (NM_001099415, exon 4 of 15)	NSUN5P1
chr7_91631175	T	TC	29	0	29	0	27	0	13	0.38	54	0	51	0	12	0	6	0	0.38	0	0.0298367	-0.095	exon (NM_147185, exon 8 of 50)	AKAP9
chr7_91829761	T	TC	70	0.11	79	0.19	97	0.13	44	0.09	101	0.03	79	0.09	174	0.09	31	0	0.52	0.21	0.0402629	-0.0775	3' UTR (NM_004912, exon 19 of 19)	LRRD1
chr7_99566504	T	TC	89	0.26	46	0.28	40	0.12	10	0.2	50	0.08	60	0.08	10	0	9	0	0.86	0.16	0.0084785	-0.175	intron (NM_001185, intron 2 of 3)	AZGP1
chr8_144349912	A	AG	20	0.25	18	0.11	34	0.12	10	0.3	14	0	29	0	6	0	10	0	0.78	0	0.00175105	-0.195	intron (NM_138465, intron 1 of 3)	GLI4
chr8_23045915	T	TC	80	0.05	40	0.05	22	0.05	71	0.07	49	0	47	0	60	0	18	0	0.22	0	0.00146554	-0.055	Intergenic	TNFRSF10D
chr8_23046088	T	TC	79	0.14	42	0.24	18	0.17	22	0.41	51	0.08	55	0.13	21	0.05	20	0	0.96	0.26	0.0330638	-0.175	Intergenic	TNFRSF10D
chr8_23046301	T	TC	27	0.11	35	0	13	0	30	0.13	42	0	37	0	34	0	27	0	0.24	0	0.0235361	-0.06	Intergenic	TNFRSF10D
chr8_28575532	A	AG	44	0	23	0	44	0	19	0.21	29	0	36	0	90	0	36	0	0.21	0	0.0423973	-0.0525	exon (NM_001440, exon 3 of 7)	EXTL3
chr8_6500842	T	TC	42	0.07	55	0.07	22	0.05	18	0.17	41	0	58	0.03	26	0	16	0	0.36	0.03	0.0259163	-0.0825	3' UTR (NM_001322042, exon 15 of 15)	MIR8055
chr8_74235419	T	TC	17	0	25	0	18	0	24	0.21	22	0	29	0	41	0	41	0	0.21	0	0.0390831	-0.0525	3' UTR (NM_172037, exon 6 of 6)	RDH10
chr8_95805028	A	AG	83	0.1	94	0.09	36	0.06	39	0.05	34	0	43	0	50	0.02	14	0.07	0.3	0.09	0.0190582	-0.0525	3' UTR (NM_181787, exon 19 of 19)	INTS8
chr8_96167343	A	AG	18	0.33	29	0	24	0	20	0	19	0	36	0	27	0	6	0	0.33	0	0.0427176	-0.0825	3' UTR (NM_024613, exon 2 of 2)	PLEKHF2
chr9_100435033	T	TC	17	0	10	0.1	19	0	21	0.19	11	0	26	0	52	0	18	0	0.29	0	0.0407664	-0.0725	3' UTR (NM_002486, exon 23 of 23)	XPA
chr9_112962494	A	AG	131	0.26	169	0.3	72	0.32	90	0.42	46	0.17	58	0.33	66	0.32	31	0	1.3	0.82	0.0360859	-0.12	3' UTR (NM_001012993, exon 2 of 2)	C9orf152
chr9_115139589	T	TC	37	0.35	29	0.41	12	0.33	14	0.43	40	0.23	24	0.29	11	0.45	22	0	1.52	0.97	0.0351213	-0.1375	Intergenic	HSDL2
chr9_130554115	A	AG	40	0.03	28	0.11	11	0.09	19	0.05	16	0	30	0	14	0	9	0	0.28	0	0.0386547	-0.07	Intergenic	CDK9
chr9_130554159	A	AG	25	0.24	10	0.5	16	0.06	12	0	15	0	19	0.05	20	0	12	0	0.8	0.05	0.042226	-0.1875	Intergenic	CDK9
chr9_131583546	A	AG	21	0.05	24	0.04	37	0.03	15	0.13	34	0	38	0	24	0	10	0	0.25	0	0.0235445	-0.0625	3' UTR (NM_016390, exon 12 of 12)	ENDOG
chr9_132268440	A	AG	148	0.12	147	0.05	74	0.09	53	0.04	128	0.02	123	0.02	58	0.05	20	0	0.3	0.09	0.0474888	-0.0525	intron (NR_038955, intron 4 of 4)	LINC00963
chr9_132268997	A	AG	143	0.34	176	0.36	60	0.4	88	0.38	141	0.4	142	0.18	81	0.16	70	0.2	1.48	0.94	0.00753462	-0.135	intron (NR_038955, intron 4 of 4)	LINC00963
chr9_135895630	T	TC	17	0.24	17	0	163	0.02	45	0	9	0	21	0	84	0	62	0	0.26	0	0.0369334	-0.065	promoter-TSS (NR_132980).3	SNORD141B
chr9_135896101	T	TC	21	0.14	23	0.17	109	0	39	0.05	7	0	6	0	57	0	59	0	0.36	0	0.0295904	-0.09	TTS (NR_132980).3	SNORD141A
chr9_135896105	T	TC	25	0.12	20	0.21	95	0	34	0.06	9	0	5	0	55	0	49	0	0.39	0	0.0251822	-0.0975	TTS (NR_132980).3	SNORD141A
chr9_19342723	A	AG	45	0.02	61	0	73	0	22	0.23	107	0	70	0	24	0	26	0	0.25	0	0.0201145	-0.0625	exon (NM_017925, exon 21 of 32)	RPS6
chr9_37504410	T	TC	24	0.17	18	0.17	13	0	14	0.21	19	0.05	21	0	9	0	13	0	0.55	0.05	0.0364627	-0.125	TTS (NM_001282766)	POLR1E
chr9_37505697	A	AG	23	0.04	20	0	17	0.18	29	0.07	25	0	23	0	13	0	10	0	0.29	0	0.0495082	-0.0725	Intergenic	POLR1E
chr9_37510185	A	AG	26	0.5	42	0.4	12	0.33	14	0.36	29	0.31	35	0.23	19	0.32	40	0	1.59	0.86	0.016681	-0.1825	TTS (NM_012166)	POLR1E
chr9_37510192	A	AG	38	0.58	40	0.47	11	0.55	24	0.54	31	0.81	35	0.51	19	0.37	41	0	2.14	1.69	0.0063602	-0.1125	TTS (NM_012166)	POLR1E
chr9_37864407	T	TC	32	0	19	0	44	0	12	0.33	41	0	39	0	34	0	38	0	0.33	0	0.0290826	-0.0825	3' UTR (NM_024345, exon 7 of 7)	SLC25A51
chr9_95782116	A	AG	26	0	35	0	57	0	26	0.23	17	0	20	0	79	0	34	0	0.23	0	0.048094	-0.0575	exon (NM_033086, exon 12 of 18)	LOC101927954
chr9_96070160	T	TC	51	0	33	0	17	0	16	0.38	19	0	21	0	11	0	24	0	0.38	0	0.0481968	-0.095	intron (NM_001282394, intron 27 of 29)	C9orf129
chr9_98149693	T	TC	15	0.2	31	0.06	42	0	25	0	22	0	31	0	43	0	31	0	0.26	0	0.0453545	-0.065	Intergenic	FANCC
chrM_7524	T	TC	626	0	647	0	128	0.29	47	0	625	0	576	0	127	0.02	65	0	0.29	0.02	0.00776932	-0.0675	Intergenic
chrX_118672473	T	TC	78	0.36	80	0.36	33	0.48	33	0.27	92	0.24	107	0.18	12	0.33	8	0	1.47	0.75	0.0127406	-0.18	3' UTR (NM_001170570, exon 6 of 6)	CXorf56
chrX_123042969	T	TC	87	0.01	125	0.01	19	0	21	0.19	88	0	138	0	30	0	19	0	0.21	0	0.0232889	-0.0525	non-coding (NR_037916, exon 6 of 6)	XIAP
chrX_123043081	A	AG	121	0.17	104	0.19	14	0.5	57	0.19	128	0.12	97	0.11	38	0.08	27	0.15	1.05	0.46	0.01939	-0.1475	non-coding (NR_037916, exon 6 of 6)	XIAP
chrX_123046338	T	TC	156	0.75	145	0.79	59	0.71	56	0.88	141	0.67	172	0.63	144	0.71	74	0.7	3.13	2.71	0.0181589	-0.105	non-coding (NR_037916, exon 6 of 6)	STAG2
chrX_123046720	A	AG	279	0.84	265	0.86	39	0.9	99	0.89	257	0.84	220	0.91	131	0.89	74	0.49	3.49	3.13	0.0125478	-0.09	non-coding (NR_037916, exon 6 of 6)	STAG2
chrX_147134116	T	TC	16	0.06	11	0.33	61	0.02	31	0	17	0	7	0	22	0	60	0	0.41	0	0.0303714	-0.1025	Intergenic	FMR1NB
chrX_16783062	A	AG	28	0	43	0.05	12	0.08	34	0.21	60	0	54	0	8	0	16	0	0.34	0	0.0155618	-0.085	Intergenic	TXLNG
chrX_2824317	T	TC	100	0.81	129	0.86	47	0.85	38	0.87	136	0.9	111	0.86	109	0.76	29	0.38	3.39	2.9	0.0181665	-0.1225	TTS (NR_144459)	ARSD-AS1
chrX_2824360	T	TC	96	0.05	128	0.1	49	0.04	64	0.14	141	0.04	92	0.03	130	0.01	58	0	0.33	0.08	0.0346936	-0.0625	TTS (NR_144459)	ARSD-AS1
chrX_3783130	T	TC	22	0.09	19	0.11	18	0.11	21	0	16	0	9	0	30	0	8	0	0.31	0	0.0338254	-0.0775	Intergenic	LOC389906
chrX_48438924	A	AG	38	0.97	27	0.96	15	0.93	17	1	41	0.9	32	0.62	10	0.8	6	0.83	3.86	3.15	0.0166063	-0.1775	3' UTR (NM_006743, exon 7 of 7)	RBM3
chrX_48439017	A	AG	38	0.11	35	0	29	0.03	37	0.14	46	0	53	0	34	0	46	0	0.28	0	0.00859369	-0.07	3' UTR (NM_006743, exon 7 of 7)	RBM3
chrX_54587264	A	AG	23	0.57	34	0.53	10	0.4	22	0.36	24	0.29	21	0.14	6	0.33	13	0.08	1.86	0.84	0.0139995	-0.255	3' UTR (NM_001184819, exon 16 of 16)	GNL3L
chrX_54587298	A	AG	31	0.35	44	0.39	15	0.2	14	0.29	25	0.28	22	0.14	5	0	13	0	1.23	0.42	0.0386223	-0.2025	3' UTR (NM_001184819, exon 16 of 16)	GNL3L
chrX_54588659	A	AG	32	0.25	70	0.21	13	0.31	60	0.28	24	0.04	45	0.16	24	0.12	14	0	1.05	0.32	0.00984557	-0.1825	3' UTR (NM_001184819, exon 16 of 16)	GNL3L
chrX_54591404	A	AG	82	0.24	80	0.19	11	0.36	69	0.23	78	0.17	73	0.1	24	0.12	33	0.12	1.02	0.51	0.030656	-0.1275	3' UTR (NM_001184819, exon 16 of 16)	GNL3L
chrX_54591415	A	AG	73	0.25	80	0.15	13	0.15	60	0.17	67	0.09	62	0.06	12	0.08	23	0.04	0.72	0.27	0.015186	-0.1125	3' UTR (NM_001184819, exon 16 of 16)	GNL3L
chrX_84344182	A	AG	100	0.18	112	0.08	64	0.09	49	0.16	154	0.04	122	0.03	42	0.02	35	0.03	0.51	0.12	0.00363488	-0.0975	3' UTR (NM_198450, exon 9 of 9)	SATL1
chrX_84345835	A	AG	111	0.24	114	0.25	59	0.29	121	0.17	144	0.14	161	0.12	118	0.16	72	0.18	0.95	0.6	0.0170016	-0.0875	3' UTR (NM_198450, exon 9 of 9)	SATL1
chrX_84345872	A	AG	84	0.04	57	0.05	23	0.13	82	0.09	113	0.01	128	0	121	0.05	59	0	0.31	0.06	0.0242436	-0.0625	3' UTR (NM_198450, exon 9 of 9)	SATL1
chrX_84346801	A	AG	85	0.16	89	0.06	96	0.11	71	0.03	84	0.02	84	0.02	65	0.05	58	0	0.36	0.09	0.0442367	-0.0675	TTS (NM_001012980)	SATL1

## Sheet: ADAR1-affected sites
ID	ref	editing	shCTRL_rep1_cov	shCTRL_rep1_ratio	shCTRL_rep2_cov	shCTRL_rep2_ratio	shCTRL_rep3_cov	shCTRL_rep3_ratio	shCTRL_rep4_cov	shCTRL_rep4_ratio	ADAR1_rep1_cov	ADAR1_rep1_ratio	ADAR1_rep2_cov	ADAR1_rep2_ratio	ADAR1_rep3_cov	ADAR1_rep3_ratio	ADAR1_rep4_cov	ADAR1_rep4_ratio	ADAR1_rep5_cov	ADAR1_rep5_ratio	ADAR1_rep6_cov	ADAR1_rep6_ratio	Total_CTRL	Total_ADAR1	p_values	diff	Annotation	Gene Name
chr10_43917424	A	AG	38	0	29	0.03	17	0	22	0	18	0	12	0.33	7	0.43	12	0.5	15	0	10	0	0.03	1.26	0.00899483	0.2025	Intergenic	HNRNPF
chr10_70240418	T	TC	44	0.02	48	0.02	21	0	19	0	23	0.13	49	0.12	61	0.11	68	0.12	23	0.13	10	0	0.04	0.61	0.00119571	0.0916667	Intergenic	DNA2
chr10_73994707	A	AG	53	0.26	44	0.3	24	0.21	13	0.08	51	0.51	35	0.46	31	0.58	25	0.36	23	0.7	22	0.14	0.85	2.75	0.0207975	0.245833	non-coding (NR_038392, exon 3 of 3)	ASCC1
chr10_98510546	T	TC	83	0.41	132	0.48	502	0.44	75	0.51	128	0.65	155	0.56	175	0.52	109	0.62	129	0.5	109	0.54	1.84	3.39	0.00836971	0.105	Intergenic	PIK3AP1
chr1_10436926	T	TC	157	0.05	141	0.04	103	0.07	53	0.04	178	0.13	196	0.13	97	0.09	119	0.09	40	0.21	25	0	0.2	0.65	0.00665563	0.0583333	3' UTR (NM_015074, exon 47 of 47)	PGD
chr1_10520735	T	TC	251	0.12	204	0.08	230	0.13	228	0.05	211	0.13	229	0.2	232	0.19	239	0.23	219	0.14	169	0.14	0.38	1.03	0.0173995	0.0766667	3' UTR (NM_004401, exon 6 of 6)	CORT
chr11_119533730	A	AG	46	0	42	0	140	0.01	34	0.03	23	0	22	0	31	0	31	0	9	0.22	11	0.55	0.04	0.77	0.0183107	0.118333	3' UTR (NM_002855, exon 6 of 6)	NECTIN1
chr11_62554155	T	TC	124	0	138	0	108	0	40	0.03	48	0	56	0	71	0	89	0	28	0.29	25	0.32	0.03	0.61	0.00505703	0.0941667	promoter-TSS (NM_199337)	TMEM179B
chr11_66450418	T	TC	103	0.04	74	0.01	97	0.02	26	0	28	0.21	51	0.08	91	0.15	101	0.17	52	0.02	45	0.04	0.07	0.67	0.0127266	0.0941667	Intergenic	RBM4B
chr1_16910159	T	TC	93	0.1	82	0.17	47	0.02	53	0.11	62	0.18	41	0.29	56	0.21	85	0.22	31	0.29	66	0.18	0.4	1.37	0.00529807	0.128333	exon (NM_017940, exon 13 of 29)	NBPF1
chr12_122216250	A	AG	27	0.26	26	0.27	69	0.25	28	0.18	27	0.48	27	0.41	35	0.4	35	0.43	27	0	16	0.31	0.96	2.03	0.0442131	0.0983333	3' UTR (NM_001080825, exon 12 of 12)	RHOF
chr1_220231326	T	TC	170	0.02	145	0.01	60	0.02	166	0	73	0.04	76	0.03	92	0.13	81	0.12	178	0.01	105	0.09	0.05	0.42	0.0212038	0.0575	3' UTR (NM_001286151, exon 8 of 8)	EPRS
chr1_28825404	A	AG	54	0	38	0.03	43	0.02	96	0	86	0.06	31	0.06	36	0.17	21	0.24	73	0.11	69	0.03	0.05	0.67	0.00961872	0.0991667	3' UTR (NM_001048183, exon 14 of 14)	RCC1
chr13_34392346	T	TC	17	0	39	0	388	0	116	0.03	28	0	21	0	12	0	10	0	13	0.54	21	0.24	0.03	0.78	0.0101015	0.1225	exon (NM_002915, exon 1 of 9)	RFC3
chr14_103988516	T	TC	32	0.34	25	0.2	245	0.3	86	0.36	54	0.28	59	0.38	57	0.37	65	0.18	90	0.69	128	0.59	1.2	2.49	0.0292117	0.115	intron (NM_001823, intron 2 of 7)	CKB
chr14_23299293	T	TC	275	0	325	0	451	0	308	0.03	333	0	359	0	406	0	492	0	88	0.26	79	0.12	0.03	0.38	0.0258109	0.0558333	exon (NM_001318870, exon 2 of 5)	MRPL52
chr1_46160652	A	AG	22	0	26	0	21	0	28	0.04	15	0	14	0	26	0	47	0	27	0.63	13	0	0.04	0.63	0.0315406	0.095	TTS (NM_016486)	TMEM69
chr15_43661812	A	AG	65	0	47	0	28	0.04	40	0	62	0	69	0.01	29	0	56	0	15	0.6	13	0	0.04	0.61	0.0385267	0.0916667	exon (NM_152455, exon 1 of 5)	ZSCAN29
chr15_45775180	T	TC	464	0.07	436	0.1	331	0.1	146	0.04	123	0.1	143	0.24	102	0.29	113	0.24	97	0.03	161	0.23	0.31	1.13	0.0202024	0.110833	3' UTR (NM_013309, exon 8 of 8)	HMGN2P46
chr15_63940334	T	TC	41	0	31	0.03	18	0	12	0	62	0	33	0	41	0	41	0	6	0	10	1	0.03	1	0.0109957	0.159167	exon (NM_003922, exon 55 of 78)	USP3-AS1
chr15_69745363	T	TC	23	0	29	0	12	0	15	0.13	16	0.12	23	0	19	0	25	0	12	1	8	0.25	0.13	1.37	0.0209742	0.195833	intron (NM_213725, intron 1 of 2)	RPLP1
chr15_83735848	T	TC	154	0.01	172	0	104	0.02	118	0	107	0.01	96	0.02	126	0.01	130	0	45	0.2	48	0.17	0.03	0.41	0.0447067	0.0608333	promoter-TSS (NR_039740)	MIR4515
chr16_11036157	A	AG	33	0	34	0	66	0	33	0.03	10	0	6	0	18	0	20	0	11	0.36	9	0.33	0.03	0.69	0.0286686	0.1075	promoter-TSS (NM_014015)	DEXI
chr1_61921185	A	AG	124	0.02	120	0.03	16	0.06	75	0	85	0.07	103	0.06	23	0.17	52	0.06	28	0.18	9	0	0.11	0.54	0.0189941	0.0625	3' UTR (NM_001145512, exon 12 of 12)	MGC34796
chr16_22545368	T	TC	207	0.01	142	0	135	0.02	12	0	160	0.12	121	0	110	0	141	0.04	10	0.1	5	1	0.03	1.26	0.00813069	0.2025	exon (NM_001135865, exon 7 of 7)	OTOAP1
chr16_81063389	A	AG	81	0.11	66	0.18	138	0.18	236	0.17	56	0.18	32	0.28	25	0.44	24	0.21	75	0.16	169	0.02	0.64	1.29	0.0202583	0.055	3' UTR (NM_001270474, exon 10 of 10)	ATMIN
chr17_1684044	T	TC	53	0.06	42	0	67	0.04	63	0.02	46	0.07	48	0.1	37	0.08	40	0.17	21	0.1	53	0.09	0.12	0.61	0.0126367	0.0716667	3' UTR (NM_052928, exon 11 of 11)	SERPINF1
chr17_35875726	T	TC	38	0.05	33	0.03	13	0.15	24	0	36	0.17	26	0.15	49	0.12	52	0.31	19	0.26	12	0	0.23	1.01	0.0430688	0.110833	3' UTR (NM_001163547, exon 20 of 20)	DUSP14
chr17_79826574	A	AG	583	0	688	0	2106	0	720	0.06	1043	0	1126	0	447	0.01	463	0	207	0.38	153	0.31	0.06	0.7	0.0127972	0.101667	exon (NM_001301242, exon 7 of 7)	ARHGDIA
chr18_13056412	A	AG	53	0	37	0	27	0	40	0.03	15	0	26	0	16	0	33	0	14	0	25	0.56	0.03	0.56	0.0177724	0.0858333	exon (NM_032142, exon 19 of 45)	CEP192
chr19_55895293	A	AG	333	0	362	0.01	632	0	123	0.02	233	0	206	0	372	0	423	0	47	0.09	47	0.3	0.03	0.39	0.0237294	0.0575	exon (NM_001190764, exon 1 of 2)	TMEM238
chr19_5691467	A	AG	26	0.42	47	0.36	89	0.45	72	0.58	38	0.37	32	0.47	23	0.65	17	0.59	73	0.97	82	0.93	1.81	3.98	0.0158538	0.210833	TTS (NM_004793)	RPL36
chr19_6424692	A	AG	92	0.92	78	0.93	101	0.95	129	0.46	66	0.98	78	0.98	58	0.97	69	0.87	28	0.96	26	1	3.26	5.76	0.0395144	0.145	exon (NM_003685, exon 1 of 20)	KHSRP
chr20_32889980	T	TC	29	0.14	21	0.1	57	0.07	19	0.16	8	0	11	0.27	5	0	15	0.13	14	0.86	17	0.06	0.47	1.32	0.0300867	0.1025	5' UTR (NM_001322086, exon 1 of 10)	AHCY
chr20_34638774	T	TC	1154	0	1197	0	1123	0	219	0.11	815	0	1054	0	779	0	857	0	175	0.42	146	0.45	0.11	0.87	0.0333283	0.1175	non-coding (NR_027451, exon 1 of 1)	NORAD
chr20_34638791	T	TC	1020	0.01	990	0	1073	0	244	0.04	804	0	1076	0	882	0	953	0	124	0.34	104	0.27	0.05	0.61	0.0130013	0.0891667	promoter-TSS (NR_027451)	NORAD
chr20_3850381	A	AG	167	0.07	114	0.01	25	0.16	42	0	133	0.11	124	0.14	102	0.16	99	0.19	26	0.38	35	0.17	0.24	1.15	0.00812493	0.131667	non-coding (NR_037921, exon 6 of 6)	PANK2
chr20_3909257	A	AG	71	0	54	0	40	0	49	0.04	60	0	34	0	38	0.05	41	0.02	18	0.56	28	0	0.04	0.63	0.0420614	0.095	non-coding (NR_136715, exon 7 of 7)	MIR103B2
chr2_204056014	A	AG	29	0.9	41	1	62	0.71	13	0.85	52	1	70	1	123	0.98	66	0.98	5	1	7	0.86	3.46	5.82	0.0151834	0.105	intron (NM_001114132, intron 45 of 54)	CYP20A1
chr22_29999722	A	AG	41	0	54	0	79	0	65	0.08	16	0	24	0	25	0	29	0	34	0.32	28	0.5	0.08	0.82	0.0379244	0.116667	5' UTR (NM_181830, exon 1 of 15)	NF2
chr22_38169979	A	AG	173	0.07	157	0.04	330	0.05	256	0.03	124	0.13	117	0.13	110	0.12	131	0.09	101	0.09	123	0.03	0.19	0.59	0.0205892	0.0508333	3' UTR (NM_007032, exon 14 of 14)	TRIOBP
chr22_38169980	T	TC	174	0.07	156	0.05	316	0.05	175	0.02	124	0.13	118	0.13	112	0.12	131	0.11	92	0.11	119	0.03	0.19	0.63	0.0217924	0.0575	3' UTR (NM_007032, exon 14 of 14)	TRIOBP
chr2_61369787	T	TC	33	0.03	28	0	30	0.03	16	0	15	0.07	18	0.22	7	0.43	23	0.04	14	0	14	0.43	0.06	1.19	0.0199487	0.183333	non-coding (NR_036496, exon 2 of 2)	LOC339803
chr3_101295507	A	AG	89	0.61	124	0.64	180	0.96	65	0.89	51	0.84	65	0.91	104	0.88	73	0.85	64	0.94	83	0.96	3.1	5.38	0.0435484	0.121667	non-coding (NR_135229, exon 2 of 5)	PCNP
chr3_188604526	T	TC	62	0.16	85	0.16	65	0.12	31	0.19	72	0.25	48	0.29	24	0.17	36	0.08	9	0.33	5	1	0.63	2.12	0.0336418	0.195833	3' UTR (NM_005578, exon 11 of 11)	TPRG1-AS1
chr3_47554715	A	AG	44	0.07	76	0.05	341	0.06	98	0.03	38	0.08	37	0.03	13	0.54	19	0.11	18	0.11	43	0	0.21	0.87	0.0145552	0.0925	intron (NM_001031703, intron 1 of 6)	ELP6
chr4_73923096	T	TC	130	0.06	178	0.07	80	0.06	182	0.02	69	0.07	81	0.14	161	0.19	138	0.1	105	0.05	78	0.21	0.21	0.76	0.044482	0.0741667	3' UTR (NM_173827, exon 6 of 6)	COX18
chr5_1883146	T	TC	98	0	148	0	144	0	31	0.03	30	0	32	0	73	0	71	0	40	0.05	22	0.32	0.03	0.37	0.0382656	0.0541667	promoter-TSS (NM_016358)	IRX4
chr6_150045860	T	TC	75	0.51	121	0.5	97	0.63	72	0.61	68	0.56	62	0.82	59	0.86	50	0.82	73	0.58	42	1	2.25	4.64	0.00509273	0.210833	3' UTR (NM_198887, exon 8 of 8)	LATS1
chr6_33756545	T	TC	120	0	101	0	245	0	40	0.03	58	0	79	0	82	0	92	0	22	0.14	18	0.33	0.03	0.47	0.0196113	0.0708333	exon (NM_181336, exon 1 of 9)	LEMD2
chr6_42856983	A	AG	311	0.37	422	0.35	403	0.35	864	0.26	196	0.45	234	0.54	345	0.62	372	0.65	426	0.37	416	0.51	1.33	3.14	0.00488872	0.190833	non-coding (NR_134563, exon 6 of 6)	C6orf226
chr6_42857037	A	AG	508	0.02	403	0.01	757	0.02	360	0	148	0.04	229	0.06	503	0.11	602	0.11	282	0.02	281	0.04	0.05	0.38	0.0144629	0.0508333	TTS (NM_001008739)	C6orf226
chr6_42944323	T	TC	49	0.12	46	0.09	11	0.09	206	0.13	14	0	9	0.22	33	0.3	51	0.24	47	0.28	72	0.25	0.43	1.29	0.00810269	0.1075	intron (NM_001316313, intron 1 of 16)	PEX6
chr6_79911991	A	AG	61	0.02	45	0	90	0.02	19	0	62	0	34	0.03	67	0	67	0	10	0.4	10	0.4	0.04	0.83	0.0373162	0.128333	exon (NM_001201362, exon 5 of 5)	HMGN3-AS1
chr7_128102984	A	AG	54	0.07	87	0.17	85	0.34	10	0.1	92	0.25	97	0.27	47	0.34	66	0.29	10	0.3	5	0.8	0.68	2.25	0.0239917	0.205	Intergenic	HILPDA
chr7_137593029	A	AG	118	0	111	0	111	0	68	0.03	48	0	27	0	81	0	81	0	24	0.12	50	0.32	0.03	0.44	0.0209833	0.0658333	exon (NM_194071, exon 5 of 12)	CREB3L2
chr7_38764342	T	TC	46	0.26	26	0.31	20	0.35	25	0.16	15	0.33	10	0.4	40	0.68	46	0.72	23	0.13	14	0.07	1.08	2.33	0.0451425	0.118333	3' UTR (NM_014396, exon 29 of 29)	FAM183BP
chr7_56079465	A	AG	166	0.1	103	0	93	0	128	0.26	134	0.17	98	0.21	45	0.22	74	0.18	76	0.47	60	0.6	0.36	1.85	0.046317	0.218333	exon (NM_004577, exon 8 of 8)	PSPH
chr8_137647832	A	AG	37	0	30	0	10	0.1	14	0	15	0.07	26	0	19	0	44	0.05	10	0.9	12	0	0.1	1.02	0.0390953	0.145	Intergenic	LOC101927915
chr8_23540113	T	TC	70	0	73	0	53	0.02	13	0.17	25	0	30	0	28	0	30	0	7	1	11	1	0.19	2	0.00118071	0.285833	intron (NM_006167, intron 1 of 1)	NKX3-1
chr8_23540115	A	AG	63	0	76	0	46	0.02	12	0.18	18	0	30	0	26	0	29	0	9	0.78	5	1	0.2	1.78	0.0144513	0.246667	intron (NM_006167, intron 1 of 1)	NKX3-1
chr8_29193606	T	TC	116	0.02	90	0.01	417	0.02	30	0	54	0.06	59	0.05	143	0.07	176	0	36	0	79	0.2	0.05	0.38	0.0226854	0.0508333	3' UTR (NM_001394, exon 4 of 4)	DUSP4
chr8_58907157	T	TC	59	0	71	0	37	0	68	0.04	119	0	77	0	29	0	21	0	25	0.4	17	0.65	0.04	1.05	0.00690173	0.165	promoter-TSS (NM_147189)	FAM110B
chr9_37505642	A	AG	37	0.03	32	0	18	0	27	0	90	0.1	96	0.03	54	0.07	81	0.05	16	0.19	12	0	0.03	0.44	0.0324543	0.0658333	Intergenic	POLR1E
chr9_74979917	T	TC	485	0	492	0	386	0.01	408	0.04	521	0	579	0	505	0	577	0	113	0.32	98	0.41	0.05	0.73	0.00691462	0.109167	promoter-TSS (NM_001278243)	ZFAND5
chrM_8303	T	TC	280	0.1	360	0.08	169	0.06	64	0.15	438	0.17	482	0.14	349	0.15	379	0.15	124	0.12	93	0.2	0.39	0.93	0.00204178	0.0575	Intergenic
chrX_100265338	T	TC	90	0.14	103	0.17	64	0.19	90	0.1	49	0.33	65	0.12	36	0.5	43	0.33	88	0.03	51	0.14	0.6	1.45	0.0332442	0.0916667	3' UTR (NM_001167970, exon 14 of 14)	ARL13A
chrX_118672508	T	TC	70	0.07	74	0.09	20	0.1	19	0.05	72	0.12	57	0.21	36	0.14	52	0.17	19	0	33	0.42	0.31	1.06	0.0459745	0.0991667	3' UTR (NM_001170570, exon 6 of 6)	CXorf56
chr16_50139483	A	AG	62	0.58	65	0.42	16	0.56	15	0.47	81	0.14	52	0.13	47	0.15	80	0.15	31	0.13	30	0	2.03	0.7	3.4872e-05	-0.390833	non-coding (NR_138092, exon 16 of 16)	HEATR3
chr10_101992302	A	AG	11	0.18	23	0.17	28	0.25	47	0.02	10	0	15	0	18	0	21	0.05	35	0	40	0	0.62	0.05	0.00805211	-0.146667	3' UTR (NM_001303404, exon 13 of 13)	CHUK
chr10_101992307	T	TC	19	0.74	22	0.91	26	0.88	46	0.59	11	0.36	15	0.07	20	0.45	22	0.36	37	0	41	0.29	3.12	1.53	0.00475307	-0.525	3' UTR (NM_001303404, exon 13 of 13)	CHUK
chr10_101992308	T	TC	21	1	23	1	25	1	51	0.96	11	0.91	15	0.33	21	0.95	22	0.95	35	0.23	40	0.68	3.96	4.05	0.000958758	-0.315	3' UTR (NM_001303404, exon 13 of 13)	CHUK
chr10_101992314	T	TC	20	0.55	24	0.46	28	0.61	46	0.48	10	0.2	15	0.07	22	0.18	21	0.33	44	0	35	0	2.1	0.78	0.000414249	-0.395	3' UTR (NM_001303404, exon 13 of 13)	CHUK
chr10_101992783	T	TC	56	0.29	41	0.24	45	0.27	80	0.16	52	0.06	62	0.03	41	0.02	39	0	46	0	25	0	0.96	0.11	5.87946e-05	-0.221667	3' UTR (NM_001303404, exon 13 of 13)	CHUK
chr10_101992793	T	TC	50	0.24	40	0.15	37	0.22	76	0.14	61	0.02	64	0.05	42	0	38	0.11	33	0	33	0	0.75	0.18	0.000726533	-0.1575	3' UTR (NM_001303404, exon 13 of 13)	CHUK
chr10_101992899	T	TC	45	0.13	71	0.1	43	0.28	85	0.05	81	0	44	0	29	0	36	0	43	0	47	0	0.56	0	2.82222e-05	-0.14	3' UTR (NM_001303404, exon 13 of 13)	CHUK
chr10_102311604	T	TC	51	0	66	0	17	0	14	0.21	80	0	47	0	77	0	59	0	24	0	52	0	0.21	0	0.0230822	-0.0525	3' UTR (NM_017902, exon 8 of 8)	HIF1AN
chr10_104500107	A	AG	21	0.57	18	0.72	10	0.6	13	0.62	12	0.25	12	0.17	20	0.5	23	0.48	14	0	8	0.12	2.51	1.52	0.00504068	-0.374167	Intergenic	WBP1L
chr10_105208708	T	TC	20	0.4	15	0.27	22	0.45	10	0.4	12	0	14	0.07	18	0.11	7	0	10	0	29	0	1.52	0.18	0.000223488	-0.35	intron (NR_024552, intron 3 of 3)	CALHM2
chr10_114209727	A	AG	31	0.06	27	0.15	12	0.17	22	0.09	35	0	21	0	8	0	13	0.08	23	0	10	0	0.47	0.08	0.0086627	-0.104167	non-coding (NR_134521, exon 3 of 3)	VTI1A
chr10_11798954	A	AG	18	0.17	21	0	18	0.06	54	0	20	0	12	0	15	0	16	0	48	0	39	0	0.23	0	0.0440442	-0.0575	intron (NM_024693, intron 4 of 4)	ECHDC3
chr10_118591949	T	TC	53	0.02	31	0	12	0.25	15	0.53	26	0	51	0	15	0.07	11	0	12	0	12	0	0.8	0.07	0.00801416	-0.188333	intron (NM_001330164, intron 2 of 12)	ENO4
chr10_120864858	A	AG	33	0.09	23	0.04	24	0.12	13	0.15	30	0	20	0	10	0.1	16	0	10	0	19	0	0.4	0.1	0.0162453	-0.0833333	5' UTR (NM_001303111, exon 2 of 10)	DENND10P1
chr10_120864886	A	AG	36	0.22	21	0.05	25	0.28	13	0	37	0.05	23	0	10	0	25	0	10	0	14	0	0.55	0.05	0.0321702	-0.129167	5' UTR (NM_001303111, exon 2 of 10)	DENND10P1
chr10_120864893	A	AG	32	0.06	20	0.05	20	0.15	13	0	29	0	18	0	10	0	27	0	10	0	19	0	0.26	0	0.0112782	-0.065	5' UTR (NM_001303111, exon 2 of 10)	DENND10P1
chr10_121356028	T	TC	53	0	41	0	318	0.48	530	0	69	0	51	0	53	0	42	0	390	0.01	313	0.01	0.48	0.02	4.5402e-05	-0.116667	non-coding (NR_136661, exon 1 of 11)	TIAL1
chr10_121356033	A	AG	54	0.02	44	0	348	0.57	554	0.01	64	0	57	0.02	42	0	34	0.03	422	0	339	0.01	0.6	0.06	0.000152128	-0.14	non-coding (NR_136661, exon 1 of 11)	TIAL1
chr10_121356048	A	AG	24	0	20	0	255	0.39	596	0	39	0	33	0	15	0	25	0	414	0	428	0	0.39	0	5.87155e-06	-0.0975	non-coding (NR_136661, exon 1 of 11)	TIAL1
chr10_12163176	A	AG	69	0.06	77	0.06	185	0.08	44	0.05	54	0	40	0	36	0	46	0	33	0	85	0	0.25	0	4.55363e-05	-0.0625	3' UTR (NM_018706, exon 17 of 17)	SEC61A2
chr10_12163687	A	AG	40	0.12	40	0	59	0.1	30	0.2	17	0.12	35	0	35	0	29	0	46	0	55	0	0.42	0.12	0.0399086	-0.085	3' UTR (NM_018706, exon 17 of 17)	SEC61A2
chr10_12164435	A	AG	47	0.13	55	0.07	106	0.09	36	0.11	29	0.07	39	0.08	42	0	46	0.02	30	0.13	84	0	0.4	0.3	0.0216522	-0.05	3' UTR (NM_018706, exon 17 of 17)	SEC61A2
chr10_126451042	T	TC	45	0	39	0	44	0.05	19	0.21	15	0	35	0	21	0	28	0	10	0	24	0	0.26	0	0.0338158	-0.065	exon (NM_001304467, exon 6 of 7)	FAM53B
chr10_126451072	T	TC	43	0	46	0	48	0.02	19	0.21	24	0	45	0	29	0	57	0	14	0	25	0	0.23	0	0.0251511	-0.0575	exon (NM_001304467, exon 6 of 7)	FAM53B
chr10_15117793	T	TC	45	0.27	57	0.21	84	0.25	70	0.1	29	0	16	0	19	0.26	19	0	26	0	28	0	0.83	0.26	0.00844672	-0.164167	3' UTR (NM_001039844, exon 4 of 4)	ACBD7
chr10_15117829	T	TC	48	0.46	53	0.28	97	0.47	72	0.39	28	0.18	19	0.16	25	0.12	22	0.09	22	0	23	0.09	1.6	0.64	0.000392791	-0.293333	3' UTR (NM_001039844, exon 4 of 4)	ACBD7
chr10_15117838	T	TC	67	0.06	72	0.04	94	0.04	45	0.13	27	0	11	0	24	0	19	0.05	18	0	20	0	0.27	0.05	0.0343019	-0.0591667	3' UTR (NM_001039844, exon 4 of 4)	ACBD7
chr10_15117886	T	TC	58	0.12	54	0.22	79	0.15	46	0.28	30	0.1	9	0	23	0	22	0	13	0	10	0	0.77	0.1	0.0021979	-0.175833	3' UTR (NM_001039844, exon 4 of 4)	ACBD7
chr10_15117897	T	TC	57	0.07	52	0.08	83	0.02	32	0.06	30	0	15	0	14	0	20	0	8	0	10	0	0.23	0	0.0121689	-0.0575	3' UTR (NM_001039844, exon 4 of 4)	ACBD7
chr10_15117910	T	TC	59	0.1	40	0.23	79	0.16	29	0.07	24	0.08	14	0	14	0	22	0	6	0	7	0	0.56	0.08	0.0108055	-0.126667	3' UTR (NM_001039844, exon 4 of 4)	ACBD7
chr10_15118562	T	TC	47	0.06	56	0.04	83	0.11	45	0.04	10	0	15	0	10	0	8	0	20	0	44	0	0.25	0	0.00571225	-0.0625	3' UTR (NM_001039844, exon 4 of 4)	ACBD7
chr10_15118569	T	TC	48	0.12	48	0.12	70	0.2	37	0.11	10	0	15	0	9	0.11	6	0	23	0	38	0	0.55	0.11	0.00169828	-0.119167	3' UTR (NM_001039844, exon 4 of 4)	ACBD7
chr10_15118570	T	TC	47	0.57	50	0.58	67	0.46	37	0.27	10	0	14	0.07	8	0.12	6	0.33	24	0	46	0.2	1.88	0.72	0.00508989	-0.35	3' UTR (NM_001039844, exon 4 of 4)	ACBD7
chr10_15118630	T	TC	52	0.15	22	0.14	30	0.13	29	0.14	6	0.17	11	0	5	0	5	0	22	0	28	0	0.56	0.17	0.00353738	-0.111667	3' UTR (NM_001039844, exon 4 of 4)	ACBD7
chr10_15118639	T	TC	48	0.25	23	0.26	29	0.48	30	0.23	6	0	8	0	6	0	6	0	23	0	41	0.07	1.22	0.07	0.000855513	-0.293333	3' UTR (NM_001039844, exon 4 of 4)	ACBD7
chr10_15118769	T	TC	35	0.23	30	0.47	39	0.33	24	0.17	12	0	10	0	11	0	7	0	17	0	42	0	1.2	0	2.17987e-05	-0.3	3' UTR (NM_001039844, exon 4 of 4)	ACBD7
chr10_15118774	T	TC	33	0.39	31	0.74	39	0.9	24	0.5	12	0.08	7	0.14	11	0.27	7	0.14	18	0.11	40	0.1	2.53	0.84	0.000407332	-0.4925	3' UTR (NM_001039844, exon 4 of 4)	ACBD7
chr10_15119278	T	TC	48	0.12	35	0.09	63	0.06	42	0.07	24	0	25	0	13	0	15	0	25	0	10	0	0.34	0	0.000699007	-0.085	3' UTR (NM_001039844, exon 4 of 4)	ACBD7
chr10_15119723	T	TC	33	0.06	53	0.09	29	0.07	38	0	21	0	14	0	17	0	18	0	21	0	21	0	0.22	0	0.0191367	-0.055	3' UTR (NM_001039844, exon 4 of 4)	ACBD7
chr10_16479437	A	AG	55	0.09	65	0.18	121	0.07	56	0.16	54	0.04	37	0.11	38	0.03	56	0.02	53	0	52	0	0.5	0.2	0.0192115	-0.0916667	5' UTR (NM_001261837, exon 2 of 5)	PTER
chr10_16479438	A	AG	55	0.09	64	0.11	110	0.07	50	0.1	52	0.06	39	0.05	40	0	56	0.04	50	0	47	0	0.37	0.15	0.0060397	-0.0675	5' UTR (NM_001261837, exon 2 of 5)	PTER
chr10_17451425	A	AG	96	0.15	127	0.2	62	0.08	25	0.12	136	0.01	113	0.01	71	0.11	86	0.03	12	0	39	0	0.55	0.16	0.00689875	-0.110833	intron (NR_144322, intron 2 of 6)	ST8SIA6-AS1
chr10_17453206	A	AG	80	0.6	92	0.61	16	0.62	14	0.71	107	0.48	65	0.48	50	0.48	60	0.58	16	0.38	10	0.5	2.54	2.9	0.0300526	-0.151667	intron (NR_144322, intron 2 of 6)	ST8SIA6-AS1
chr10_28812034	T	TC	92	0.08	102	0.02	36	0.08	54	0.2	25	0	15	0.07	26	0	24	0	52	0	44	0	0.38	0.07	0.0168306	-0.0833333	non-coding (NR_033805, exon 3 of 3)	WAC-AS1
chr10_28814524	T	TC	71	0.24	44	0.14	109	0.25	12	0.08	28	0.14	12	0.08	21	0.1	12	0.08	22	0	12	0	0.71	0.4	0.0283736	-0.110833	intron (NR_033805, intron 2 of 2)	WAC-AS1
chr10_28814615	T	TC	65	0.65	48	0.85	81	0.79	25	0.72	26	0.15	19	0.26	22	0.27	28	0.25	46	0.11	22	0.05	3.01	1.09	2.74256e-05	-0.570833	intron (NR_033805, intron 2 of 2)	WAC-AS1
chr10_28814655	T	TC	101	0.56	71	0.66	136	0.76	38	0.37	38	0.16	49	0.24	34	0.32	40	0.28	55	0.02	30	0.1	2.35	1.12	0.00460615	-0.400833	intron (NR_033805, intron 2 of 2)	WAC-AS1
chr10_28814658	T	TC	110	0.17	79	0.15	134	0.28	45	0.11	39	0	52	0	39	0.03	40	0	50	0	30	0	0.71	0.03	2.20754e-05	-0.1725	intron (NR_033805, intron 2 of 2)	WAC-AS1
chr10_28814692	T	TC	124	0.58	96	0.68	110	0.64	40	0.68	51	0.24	54	0.15	49	0.22	50	0.1	34	0	34	0.32	2.58	1.03	2.91364e-05	-0.473333	intron (NR_033805, intron 2 of 2)	WAC-AS1
chr10_28820791	A	AG	42	0.17	51	0.12	11	0.18	18	0	22	0	25	0	55	0.09	46	0.02	14	0	31	0	0.47	0.11	0.044695	-0.0991667	promoter-TSS (NM_100264)	WAC-AS1
chr10_28820927	T	TC	100	0.04	64	0.05	27	0.11	11	0.18	51	0	42	0.02	62	0.05	82	0	9	0	7	0	0.38	0.07	0.0411691	-0.0833333	promoter-TSS (NM_100264)	WAC-AS1
chr10_29748108	T	TC	34	0.26	59	0.25	43	0.26	35	0.31	56	0.14	89	0.07	28	0.21	45	0.07	49	0	15	0	1.08	0.49	0.00133109	-0.188333	intron (NM_003174, intron 34 of 35)	SVIL-AS1
chr10_29748124	T	TC	37	0.35	56	0.21	45	0.18	36	0.39	58	0.02	83	0.04	23	0.09	46	0.02	38	0.24	16	0	1.13	0.41	0.00692078	-0.214167	intron (NM_003174, intron 34 of 35)	SVIL-AS1
chr10_29748139	T	TC	22	0	33	0.15	41	0	37	0.08	42	0	63	0	19	0	37	0	39	0	29	0	0.23	0	0.00588626	-0.0575	intron (NM_003174, intron 34 of 35)	SVIL-AS1
chr10_29748923	A	AG	20	0.15	21	0.19	24	0.21	21	0.05	26	0.04	39	0.05	10	0	19	0	15	0	37	0	0.6	0.09	0.0062867	-0.135	intron (NM_003174, intron 34 of 35)	SVIL-AS1
chr10_29748955	A	AG	20	0.1	29	0.1	28	0.04	25	0	24	0	32	0	13	0	19	0	21	0	52	0	0.24	0	0.0101724	-0.06	intron (NM_003174, intron 34 of 35)	SVIL-AS1
chr10_29749714	A	AG	17	0.12	23	0.09	28	0	27	0	26	0	19	0	14	0	19	0	43	0	25	0	0.21	0	0.0462357	-0.0525	intron (NM_003174, intron 34 of 35)	SVIL-AS1
chr10_29749755	A	AG	27	0.04	21	0.14	20	0.2	30	0.1	21	0.05	13	0	19	0.05	16	0	49	0	23	0	0.48	0.1	0.0163064	-0.103333	intron (NM_003174, intron 34 of 35)	SVIL-AS1
chr10_29749786	A	AG	50	0.22	31	0.03	36	0.11	33	0.3	22	0	20	0	17	0	28	0	39	0	24	0	0.66	0	0.000183945	-0.165	intron (NM_003174, intron 34 of 35)	SVIL-AS1
chr10_43917427	A	AG	39	0.28	32	0	16	0.19	23	0	18	0	13	0	8	0	16	0	17	0	9	0	0.47	0	0.0099537	-0.1175	Intergenic	HNRNPF
chr10_459856	A	AG	61	0	76	0	56	0	29	0.21	38	0	64	0	45	0	68	0	24	0	20	0	0.21	0	0.0131527	-0.0525	exon (NM_014974, exon 8 of 37)
chr10_49457216	A	AG	116	0	111	0	15	0	17	0.24	57	0	66	0	64	0	82	0	16	0	6	0	0.24	0	0.0203667	-0.06	exon (NM_001018071, exon 3 of 29)	FRMPD2
chr10_51733164	T	TC	34	0.15	33	0.09	12	0.25	17	0	22	0	23	0	25	0	30	0	24	0	15	0	0.49	0	0.00118129	-0.1225	non-coding (NR_110767, exon 8 of 8)	AGAP6
chr10_51733181	T	TC	34	0.06	33	0.15	11	0.09	15	0	18	0	21	0	21	0	31	0	23	0	15	0	0.3	0	0.00604222	-0.075	non-coding (NR_110767, exon 8 of 8)	AGAP6
chr10_70239317	A	AG	10	0	20	0	18	0.11	29	0.1	23	0	18	0	16	0	19	0	11	0	27	0	0.21	0	0.0288609	-0.0525	Intergenic	DNA2
chr10_70520397	A	AG	61	0.02	49	0.08	22	0	12	0.25	49	0	55	0	33	0	17	0	5	0	12	0	0.35	0	0.00985929	-0.0875	intron (NR_104262, intron 14 of 23)
chr10_73979892	A	AG	162	0.14	136	0.15	329	0.1	172	0.1	133	0.04	148	0.05	91	0.08	72	0.08	82	0.05	105	0.01	0.49	0.31	0.00309726	-0.0708333	5' UTR (NM_001242546, exon 2 of 5)	ASCC1
chr10_73980006	A	AG	187	0.37	173	0.35	624	0.34	169	0.28	188	0.21	170	0.19	121	0.34	99	0.26	83	0.06	137	0.15	1.34	1.21	0.00308829	-0.133333	5' UTR (NM_001242546, exon 2 of 5)	ASCC1
chr10_73994692	A	AG	35	0.17	45	0.13	25	0.16	14	0.07	48	0	34	0.06	26	0.04	34	0	21	0.29	20	0	0.53	0.39	0.027541	-0.0675	non-coding (NR_038392, exon 3 of 3)	ASCC1
chr10_73994713	A	AG	53	0.3	43	0.19	25	0.28	12	0.25	53	0.02	49	0.02	28	0.36	24	0.17	23	0	21	0	1.02	0.57	0.00883255	-0.16	non-coding (NR_038392, exon 3 of 3)	ASCC1
chr10_73994762	A	AG	49	0.1	26	0.23	22	0.27	14	0	37	0	50	0	37	0	41	0.1	10	0	17	0	0.6	0.1	0.0236831	-0.133333	non-coding (NR_038392, exon 3 of 3)	ASCC1
chr10_73994767	A	AG	47	0.13	26	0.15	20	0	11	0.18	41	0	47	0	35	0	41	0	10	0	15	0	0.46	0	0.000459726	-0.115	non-coding (NR_038392, exon 3 of 3)	ASCC1
chr10_73995089	A	AG	22	0.05	33	0.12	15	0.13	20	0	24	0	14	0	9	0	15	0	17	0	23	0	0.3	0	0.0138505	-0.075	non-coding (NR_038392, exon 3 of 3)	ASCC1
chr10_73995090	A	AG	22	0.05	33	0.06	17	0.35	21	0.05	22	0	15	0	9	0	16	0	18	0	28	0	0.51	0	0.00429828	-0.1275	non-coding (NR_038392, exon 3 of 3)	ASCC1
chr10_73995099	A	AG	25	0.08	38	0.08	19	0.16	24	0.04	32	0	23	0	23	0	35	0	23	0	26	0.12	0.36	0.12	0.0326958	-0.07	non-coding (NR_038392, exon 3 of 3)	ASCC1
chr10_73995138	A	AG	42	0.02	55	0.13	53	0.28	18	0.28	41	0.05	33	0	32	0.09	35	0.06	19	0	12	0	0.71	0.2	0.0454427	-0.144167	non-coding (NR_038392, exon 3 of 3)	ASCC1
chr10_75008815	T	TC	350	0.04	363	0.08	217	0.1	337	0.06	133	0.03	125	0.03	263	0.03	250	0.01	220	0	352	0	0.28	0.1	0.00539859	-0.0533333	3' UTR (NM_016065, exon 3 of 3)	DNAJC9-AS1
chr10_75008817	T	TC	349	0.12	368	0.19	216	0.16	330	0.17	133	0.07	120	0.03	263	0.04	247	0.06	232	0	352	0.01	0.64	0.21	0.000325936	-0.125	3' UTR (NM_016065, exon 3 of 3)	DNAJC9-AS1
chr10_75008841	T	TC	371	0.08	386	0.07	257	0.09	323	0.08	143	0.01	134	0.01	262	0.03	271	0	196	0	332	0	0.32	0.05	6.44285e-06	-0.0716667	3' UTR (NM_016065, exon 3 of 3)	DNAJC9-AS1
chr10_75008876	T	TC	298	0.15	322	0.11	262	0.13	327	0.14	155	0.05	118	0.06	196	0.04	201	0.05	194	0.01	362	0	0.53	0.21	0.000191382	-0.0975	3' UTR (NM_016065, exon 3 of 3)	DNAJC9-AS1
chr10_75008955	T	TC	392	0.54	405	0.61	173	0.63	345	0.74	153	0.2	126	0.22	258	0.31	255	0.16	98	0.01	100	0.01	2.52	0.91	0.000213925	-0.478333	3' UTR (NM_016065, exon 3 of 3)	DNAJC9-AS1
chr10_75009585	T	TC	321	0.11	331	0.1	254	0.1	369	0.08	118	0.03	87	0.01	237	0.02	243	0.02	310	0	271	0	0.39	0.08	2.98288e-05	-0.0841667	3' UTR (NM_016065, exon 3 of 3)	DNAJC9-AS1
chr10_75009665	T	TC	206	0.09	268	0.09	115	0.03	238	0.04	97	0	78	0	190	0.02	164	0.04	185	0	207	0	0.25	0.06	0.0104258	-0.0525	3' UTR (NM_016065, exon 3 of 3)	DNAJC9-AS1
chr10_75009842	T	TC	709	0.26	702	0.22	175	0.29	437	0.19	224	0.1	240	0.08	424	0.08	330	0.1	297	0.01	277	0.03	0.96	0.4	0.000292249	-0.173333	3' UTR (NM_016065, exon 3 of 3)	MRPS16
chr10_75009844	T	TC	670	0.09	688	0.08	175	0.13	424	0.07	223	0.01	240	0.04	410	0.06	452	0.04	257	0.01	244	0.01	0.37	0.17	0.00141537	-0.0641667	3' UTR (NM_016065, exon 3 of 3)	MRPS16
chr10_75536284	A	AG	28	0.18	40	0	18	0	16	0.12	47	0.02	63	0.02	49	0	43	0	18	0	9	0	0.3	0.04	0.0479892	-0.0683333	TTS (NM_001284194)	FUT11
chr10_75536292	A	AG	26	0.27	37	0.35	28	0.5	12	0.25	45	0.02	61	0.13	45	0.09	40	0.05	21	0.05	10	0	1.37	0.34	0.000554158	-0.285833	TTS (NM_001284194)	FUT11
chr10_75536555	A	AG	39	0.36	59	0.22	28	0.36	17	0.41	45	0.07	45	0.13	71	0.01	54	0.07	18	0.06	9	0	1.35	0.34	0.000529257	-0.280833	TTS (NM_001284194)	FUT11
chr10_75536577	A	AG	46	0.11	62	0.35	31	0.35	19	0.16	51	0.08	43	0.02	64	0.06	50	0.12	18	0	10	0	0.97	0.28	0.00785283	-0.195833	TTS (NM_001284194)	FUT11
chr10_75536583	A	AG	47	0.17	64	0.16	33	0.36	23	0.09	51	0	42	0.1	63	0.05	50	0.1	18	0	11	0	0.78	0.25	0.025524	-0.153333	TTS (NM_001284194)	FUT11
chr10_75537390	A	AG	82	0.61	55	0.76	64	0.69	51	0.24	122	0.48	88	0.5	82	0.57	105	0.47	41	0.41	32	0.38	2.3	2.81	0.00989814	-0.106667	Intergenic	CHCHD1
chr10_75537407	A	AG	81	0.22	48	0.17	65	0.34	47	0.19	86	0.1	85	0.02	84	0.02	93	0.11	43	0	21	0	0.92	0.25	0.0021791	-0.188333	Intergenic	CHCHD1
chr10_75537412	A	AG	75	0.11	47	0.17	64	0.27	48	0.06	93	0.03	82	0.02	82	0.01	95	0.05	43	0	24	0.12	0.61	0.23	0.0148376	-0.114167	Intergenic	CHCHD1
chr10_75537413	A	AG	50	0.12	46	0.22	64	0.25	46	0.15	88	0.01	85	0.07	79	0.03	97	0.03	42	0	25	0.12	0.74	0.26	0.00203772	-0.141667	Intergenic	CHCHD1
chr10_75538103	A	AG	38	0.08	49	0.08	83	0.13	12	0	47	0.02	42	0	26	0	35	0.03	19	0	10	0	0.29	0.05	0.00816504	-0.0641667	Intergenic	CHCHD1
chr10_75539574	T	TC	20	0	33	0.03	66	0	20	0.3	60	0	33	0	50	0	37	0	14	0	31	0	0.33	0	0.00339452	-0.0825	Intergenic	CHCHD1
chr10_82282081	A	AG	35	0.06	43	0.14	72	0.04	47	0.11	38	0.08	33	0	48	0	49	0	85	0	58	0	0.35	0.08	0.00966246	-0.0741667	3' UTR (NM_001128309, exon 6 of 6)	TSPAN14
chr10_88968160	T	TC	16	0.19	19	0.05	38	0.05	28	0.14	13	0	16	0	13	0	17	0	49	0	24	0	0.43	0	0.00125437	-0.1075	Intergenic	NUTM2A
chr10_88968171	T	TC	19	0.21	28	0.25	52	0.15	31	0.03	10	0	10	0	16	0	14	0.07	53	0	26	0	0.64	0.07	0.00609734	-0.148333	Intergenic	NUTM2A
chr10_88968175	T	TC	28	0.14	28	0.11	42	0.22	31	0.23	15	0.13	25	0	17	0.24	20	0.05	54	0	25	0.04	0.7	0.46	0.0229886	-0.0983333	Intergenic	NUTM2A
chr10_88968220	T	TC	37	0.08	23	0	45	0.04	32	0.09	16	0	32	0	21	0	18	0	50	0	22	0	0.21	0	0.00559037	-0.0525	Intergenic	NUTM2A
chr10_88968223	T	TC	35	0.43	23	0.26	47	0.38	32	0.22	16	0	31	0.29	21	0.33	16	0.12	51	0.04	23	0	1.29	0.78	0.0179517	-0.1925	Intergenic	NUTM2A
chr10_88968229	T	TC	33	0.09	22	0.23	46	0.13	36	0.06	22	0	32	0.06	21	0.14	15	0	48	0	20	0	0.51	0.2	0.042369	-0.0941667	Intergenic	NUTM2A
chr1_10042937	A	AG	38	0.08	30	0.17	44	0	28	0.11	49	0	58	0	41	0.05	30	0	15	0	37	0	0.36	0.05	0.0410997	-0.0816667	3' UTR (NM_001297778, exon 5 of 5)	RBP7
chr1_10042988	A	AG	26	0.46	38	0.37	25	0.56	22	0.36	41	0.15	56	0.39	33	0.03	42	0.31	10	0	28	0.36	1.75	1.24	0.0163979	-0.230833	3' UTR (NM_001297778, exon 5 of 5)	RBP7
chr1_10043043	A	AG	29	0.17	43	0.4	42	0.38	28	0.36	39	0.15	59	0.12	33	0.12	39	0.28	13	0.31	14	0	1.31	0.98	0.042746	-0.164167	3' UTR (NM_001297778, exon 5 of 5)	RBP7
chr1_10043053	A	AG	29	0.1	42	0.19	42	0.31	28	0.18	26	0.08	55	0.07	30	0.13	39	0.05	12	0	24	0	0.78	0.33	0.013096	-0.14	3' UTR (NM_001297778, exon 5 of 5)	RBP7
chr1_10043079	A	AG	38	0.29	30	0.27	28	0.32	19	0.21	38	0.08	57	0.14	39	0.03	33	0.27	10	0	31	0.1	1.09	0.62	0.01004	-0.169167	3' UTR (NM_001297778, exon 5 of 5)	RBP7
chr1_10043358	A	AG	34	0.47	24	0.62	27	0.11	13	0	15	0.07	20	0	7	0	20	0.15	19	0	11	0	1.2	0.22	0.0167274	-0.263333	3' UTR (NM_001297778, exon 5 of 5)	RBP7
chr1_10043362	A	AG	32	0.09	22	0.09	28	0	19	0.11	16	0	26	0	7	0	17	0	20	0	11	0	0.29	0	0.015136	-0.0725	3' UTR (NM_001297778, exon 5 of 5)	RBP7
chr1_10044305	A	AG	18	0	18	0.22	13	0	26	0	25	0	33	0	21	0	14	0	20	0	25	0	0.22	0	0.0341161	-0.055	3' UTR (NM_001297778, exon 5 of 5)	RBP7
chr1_10044352	A	AG	55	0.04	67	0.07	36	0.06	49	0.08	75	0	78	0	47	0	76	0	27	0	46	0	0.25	0	8.26843e-05	-0.0625	3' UTR (NM_001297778, exon 5 of 5)	RBP7
chr1_10044367	A	AG	65	0.06	76	0.08	37	0.16	46	0.15	83	0	84	0	69	0.03	88	0.07	17	0	50	0	0.45	0.1	0.00572031	-0.0958333	3' UTR (NM_001297778, exon 5 of 5)	RBP7
chr1_100489507	A	AG	163	0.11	91	0.13	66	0.05	22	0	88	0	96	0	51	0	63	0.02	20	0	35	0	0.29	0.02	0.0015916	-0.0691667	3' UTR (NM_001271685, exon 8 of 8)	MFSD14A
chr1_100489835	A	AG	34	0.09	47	0.47	53	0.11	15	0	36	0	22	0	15	0	12	0	17	0	18	0	0.67	0	0.000454706	-0.1675	3' UTR (NM_001271685, exon 8 of 8)	MFSD14A
chr1_100489837	A	AG	34	0	46	0	51	0.02	15	0.27	33	0	21	0	14	0	13	0	17	0	18	0	0.29	0	0.0489183	-0.0725	3' UTR (NM_001271685, exon 8 of 8)	MFSD14A
chr1_100489992	A	AG	79	0.27	72	0.29	60	0.3	50	0.12	62	0	60	0.07	36	0.08	49	0.1	16	0	27	0	0.98	0.25	0.00255114	-0.203333	3' UTR (NM_001271685, exon 8 of 8)	MFSD14A
chr1_100489996	A	AG	97	0.77	66	0.91	57	0.89	53	0.91	64	0.25	63	0.14	39	0.51	45	0.53	17	0	26	0.62	3.48	2.05	0.000659924	-0.528333	3' UTR (NM_001271685, exon 8 of 8)	MFSD14A
chr1_100490000	A	AG	103	0.08	69	0.23	90	0.08	54	0.2	43	0	62	0.03	38	0	46	0.09	17	0	39	0	0.59	0.12	0.0106299	-0.1275	3' UTR (NM_001271685, exon 8 of 8)	MFSD14A
chr1_100490042	A	AG	93	0.4	79	0.32	149	0.3	26	0.04	35	0.06	73	0.04	52	0.13	51	0.02	12	0	24	0.04	1.06	0.29	0.0094378	-0.216667	3' UTR (NM_001271685, exon 8 of 8)	MFSD14A
chr1_100490056	T	TC	61	0.59	54	0.39	115	0.35	38	0.32	45	0.02	71	0.07	42	0.17	35	0.2	19	0	29	0	1.65	0.46	0.00151872	-0.335833	3' UTR (NM_001271685, exon 8 of 8)	MFSD14A
chr1_100490275	A	AG	26	0.46	37	0.57	18	0.33	25	0.16	8	0	23	0	12	0.08	15	0	8	0	28	0.04	1.52	0.12	0.00033668	-0.36	3' UTR (NM_001271685, exon 8 of 8)	MFSD14A
chr1_100654765	T	TC	27	0.07	30	0.03	23	0.22	21	0.19	18	0	28	0	35	0	57	0	8	0	13	0	0.51	0	0.000733883	-0.1275	3' UTR (NM_001918, exon 11 of 11)	LRRC39
chr1_100654769	T	TC	27	0.11	29	0.14	25	0.36	20	0.2	18	0	22	0	47	0.02	71	0.04	7	0	10	0	0.81	0.06	0.00163511	-0.1925	3' UTR (NM_001918, exon 11 of 11)	LRRC39
chr1_100654773	T	TC	27	0	30	0.13	26	0.12	19	0.11	18	0	22	0	45	0.02	71	0.01	7	0	17	0.06	0.36	0.09	0.0466171	-0.075	3' UTR (NM_001918, exon 11 of 11)	LRRC39
chr1_100654839	T	TC	25	0	23	0.17	25	0.24	11	0.27	19	0	18	0	29	0	46	0.04	16	0	24	0.04	0.68	0.08	0.018233	-0.156667	3' UTR (NM_001918, exon 11 of 11)	LRRC39
chr1_100856305	A	AG	32	0	21	0.24	22	0	17	0	24	0	17	0	34	0	34	0	5	0	13	0	0.24	0	0.0333133	-0.06	exon (NM_001319210, exon 4 of 17)	CDC14A
chr1_100984562	T	TC	24	0	26	0.19	10	0	34	0.12	16	0	16	0	22	0	33	0	34	0	13	0	0.31	0	0.00860653	-0.0775	3' UTR (NM_001319210, exon 17 of 17)	GPR88
chr1_10437873	A	AG	87	0.07	61	0.05	51	0.1	51	0.04	101	0.01	107	0.04	58	0	65	0	26	0	20	0	0.26	0.05	0.00735724	-0.0566667	3' UTR (NM_015074, exon 47 of 47)	PGD
chr1_10437926	A	AG	91	0.03	54	0.11	108	0.02	35	0.09	78	0	90	0	70	0.03	58	0	37	0	25	0	0.25	0.03	0.0170429	-0.0575	3' UTR (NM_015074, exon 47 of 47)	PGD
chr1_10517300	T	TC	167	0.08	161	0.04	259	0.12	213	0.04	165	0.02	235	0.02	187	0.06	211	0	203	0	194	0	0.28	0.1	0.020692	-0.0533333	Intergenic	CORT
chr1_10517313	T	TC	155	0.14	155	0.16	257	0.14	143	0.19	220	0.04	210	0	184	0.01	201	0.02	201	0	153	0.01	0.63	0.08	4.77601e-06	-0.144167	Intergenic	CORT
chr1_10517352	A	AG	146	0.04	153	0.09	206	0.06	179	0.13	187	0.02	204	0	151	0	194	0.01	154	0	139	0	0.32	0.03	0.000257001	-0.075	Intergenic	CORT
chr1_10517512	T	TC	54	0.22	67	0.21	125	0.3	72	0.33	134	0.04	101	0.07	71	0.07	89	0.09	71	0.06	96	0.02	1.06	0.35	3.39795e-05	-0.206667	Intergenic	CORT
chr1_10517513	T	TC	51	0.04	66	0.05	129	0.05	69	0.09	132	0	108	0	74	0	89	0	76	0	95	0	0.23	0	1.44783e-05	-0.0575	Intergenic	CORT
chr1_10517527	T	TC	44	0.25	61	0.46	98	0.33	43	0.28	101	0.15	84	0.1	74	0.05	76	0.16	57	0	71	0	1.32	0.46	0.00181808	-0.253333	Intergenic	CORT
chr1_10517538	T	TC	39	0.1	54	0.22	83	0.16	53	0.13	84	0.05	57	0	61	0.02	71	0.07	68	0.01	54	0.02	0.61	0.17	0.000923097	-0.124167	Intergenic	CORT
chr1_10517564	T	TC	56	0.14	83	0.23	37	0.16	43	0.14	104	0.04	106	0.06	65	0.09	89	0.03	66	0	73	0	0.67	0.22	0.00172623	-0.130833	Intergenic	CORT
chr1_10517567	T	TC	51	0.02	79	0.09	37	0.16	50	0.02	97	0	103	0.01	65	0	84	0	54	0	72	0	0.29	0.01	0.00113647	-0.0708333	Intergenic	CORT
chr1_10517573	T	TC	57	0.02	87	0.05	39	0.05	63	0.11	110	0.01	121	0	70	0	94	0.03	79	0	70	0	0.23	0.04	0.0147082	-0.0508333	Intergenic	CORT
chr1_10517613	T	TC	88	0.4	132	0.52	43	0.53	58	0.5	129	0.16	107	0.13	137	0.12	112	0.24	82	0.05	55	0.22	1.95	0.92	8.05961e-05	-0.334167	Intergenic	CORT
chr1_10517623	T	TC	70	0.13	96	0.14	57	0.21	61	0.15	129	0.01	115	0.04	127	0.04	129	0.09	82	0.06	59	0.02	0.63	0.26	0.00156452	-0.114167	Intergenic	CORT
chr1_10517653	T	TC	75	0.12	97	0.25	48	0.29	68	0.16	133	0.02	123	0.02	130	0.06	94	0.04	70	0	62	0.02	0.82	0.16	0.000340094	-0.178333	Intergenic	CORT
chr1_10517659	T	TC	65	0.17	132	0.2	66	0.15	55	0.09	122	0.01	147	0.1	125	0.08	133	0.08	86	0.02	67	0.01	0.61	0.3	0.00804491	-0.1025	Intergenic	CORT
chr1_10517691	T	TC	108	0.04	97	0.05	46	0.07	78	0.17	100	0.01	146	0.02	99	0.02	123	0.01	82	0	70	0	0.33	0.06	0.00325386	-0.0725	Intergenic	CORT
chr1_10518756	T	TC	78	0.01	51	0.04	106	0.16	82	0.09	91	0	92	0	79	0.03	89	0.02	25	0	21	0	0.3	0.05	0.028037	-0.0666667	Intergenic	CORT
chr1_10518894	T	TC	71	0.06	65	0.12	78	0.35	48	0	85	0.05	52	0.08	82	0.02	82	0.09	35	0.11	40	0.03	0.53	0.38	0.045976	-0.0691667	Intergenic	CORT
chr1_10519064	T	TC	138	0.16	173	0.14	195	0.16	115	0.16	192	0.03	199	0.03	226	0.02	215	0.04	96	0	107	0	0.62	0.12	1.16205e-05	-0.135	Intergenic	CORT
chr1_10519114	T	TC	97	0.07	111	0.05	145	0.06	118	0.1	185	0.01	144	0	164	0	149	0.01	136	0	118	0	0.28	0.02	1.65884e-05	-0.0666667	Intergenic	CORT
chr1_10519190	T	TC	39	0.15	81	0.05	137	0.09	96	0.03	79	0	95	0.01	89	0.02	91	0.01	85	0	93	0.02	0.32	0.06	0.003763	-0.07	Intergenic	CORT
chr1_10519888	T	TC	199	0.15	195	0.17	429	0.15	242	0.1	193	0.02	235	0.03	244	0.05	276	0.01	196	0	222	0.01	0.57	0.12	7.2253e-05	-0.1225	TTS (NM_004401)	CORT
chr1_10519912	T	TC	186	0.14	162	0.12	390	0.11	175	0.15	181	0.03	200	0.03	219	0.02	254	0.01	127	0	129	0	0.52	0.09	1.13048e-05	-0.115	TTS (NM_004401)	CORT
chr1_10519982	T	TC	109	0.09	88	0.07	207	0.12	195	0.08	105	0.01	107	0	82	0	166	0	87	0	156	0	0.36	0.01	1.17971e-06	-0.0883333	TTS (NM_004401)	CORT
chr1_10520117	T	TC	62	0.15	71	0.17	65	0.2	46	0.24	79	0.06	82	0.09	71	0.03	98	0.13	95	0.01	61	0	0.76	0.32	0.00194076	-0.136667	TTS (NM_004401)	CORT
chr1_10520130	T	TC	74	0.18	83	0.14	36	0.11	35	0.06	64	0.05	77	0.07	70	0	101	0.13	52	0.02	35	0	0.49	0.27	0.0252767	-0.0775	TTS (NM_004401)	CORT
chr1_10520136	T	TC	79	0.28	82	0.24	33	0.09	39	0.26	62	0.02	70	0.1	94	0.07	99	0.15	49	0	26	0	0.87	0.34	0.00829176	-0.160833	TTS (NM_004401)	CORT
chr1_10520145	T	TC	85	0.05	83	0.1	36	0.08	46	0.07	62	0.03	65	0	103	0.01	103	0	50	0	26	0	0.3	0.04	0.00156267	-0.0683333	TTS (NM_004401)	CORT
chr1_10520153	T	TC	94	0.1	87	0.24	35	0.14	44	0.09	88	0.01	69	0.01	116	0.03	107	0.06	51	0	28	0	0.57	0.11	0.00241207	-0.124167	TTS (NM_004401)	CORT
chr1_10520154	T	TC	67	0.12	86	0.13	33	0.09	45	0.09	88	0.03	66	0.02	83	0.02	104	0.01	38	0	27	0	0.43	0.08	0.000265674	-0.0941667	TTS (NM_004401)	CORT
chr1_10520258	T	TC	85	0.38	61	0.2	14	0.36	52	0.33	82	0.02	96	0.05	113	0.05	121	0.08	30	0	29	0	1.27	0.2	9.6856e-05	-0.284167	TTS (NM_004401)	CORT
chr1_10520296	T	TC	70	0.33	92	0.29	15	0.33	59	0.29	83	0.01	79	0.05	130	0.14	122	0.05	39	0	30	0	1.24	0.25	4.49663e-05	-0.268333	TTS (NM_004401)	CORT
chr1_10520378	T	TC	96	0.33	107	0.21	111	0.32	41	0.27	165	0.05	167	0.05	110	0.03	179	0.02	68	0.01	47	0	1.13	0.16	4.01292e-06	-0.255833	TTS (NM_004401)	CORT
chr1_10520439	T	TC	140	0.18	148	0.15	117	0.18	48	0.1	249	0.05	178	0.08	131	0.03	217	0.09	73	0.05	46	0	0.61	0.3	0.00106899	-0.1025	TTS (NM_004401)	CORT
chr1_10520450	T	TC	186	0.12	178	0.09	134	0.06	68	0.15	242	0.07	238	0.03	202	0.04	275	0.03	91	0	43	0.02	0.42	0.19	0.00754481	-0.0733333	TTS (NM_004401)	CORT
chr1_10520683	T	TC	168	0.07	188	0.1	181	0.15	209	0.03	222	0.02	248	0.02	237	0.03	256	0.03	233	0	128	0	0.35	0.1	0.0144216	-0.0708333	TTS (NM_004401)	CORT
chr1_10520684	T	TC	165	0.05	187	0.07	176	0.14	207	0.06	194	0.02	226	0.02	233	0	230	0.01	173	0	83	0	0.32	0.05	0.001423	-0.0716667	TTS (NM_004401)	CORT
chr1_10520725	T	TC	237	0.15	185	0.09	221	0.16	239	0.1	215	0.01	248	0.06	233	0.03	233	0.03	196	0.01	144	0.03	0.5	0.17	0.000442575	-0.0966667	3' UTR (NM_004401, exon 6 of 6)	CORT
chr1_10520751	T	TC	268	0.27	206	0.19	246	0.26	192	0.2	211	0.13	232	0.16	235	0.15	257	0.23	137	0.01	138	0.12	0.92	0.8	0.0125131	-0.0966667	3' UTR (NM_004401, exon 6 of 6)	CORT
chr1_10520819	T	TC	165	0.26	143	0.21	138	0.32	89	0.33	88	0.13	105	0.1	165	0.12	129	0.03	76	0.03	63	0	1.12	0.41	0.000483201	-0.211667	3' UTR (NM_004401, exon 6 of 6)	CORT
chr1_10521103	T	TC	129	0.07	135	0.17	128	0.21	99	0.17	152	0.02	189	0.01	164	0.04	215	0.01	55	0	52	0	0.62	0.08	0.000248886	-0.141667	3' UTR (NM_004401, exon 6 of 6)	CORT
chr1_10521126	T	TC	133	0.14	142	0.18	111	0.15	69	0.12	173	0.03	171	0.08	161	0.06	209	0.07	31	0	53	0	0.59	0.24	0.0010123	-0.1075	3' UTR (NM_004401, exon 6 of 6)	CORT
chr1_10521130	T	TC	144	0.12	148	0.15	113	0.19	71	0.17	176	0.05	173	0.06	160	0.1	214	0.1	49	0	62	0	0.63	0.31	0.00262079	-0.105833	3' UTR (NM_004401, exon 6 of 6)	CORT
chr1_10521162	T	TC	117	0.14	104	0.2	143	0.12	113	0.09	161	0.03	153	0.01	108	0.04	146	0.03	41	0	76	0	0.55	0.11	0.000187097	-0.119167	3' UTR (NM_004401, exon 6 of 6)	CORT
chr1_10521170	T	TC	110	0.18	95	0.25	150	0.26	114	0.11	169	0.04	148	0.04	108	0.06	136	0.07	54	0	81	0.14	0.8	0.35	0.00462144	-0.141667	3' UTR (NM_004401, exon 6 of 6)	CORT
chr1_10521172	T	TC	109	0.05	100	0.04	145	0.09	115	0.08	164	0	155	0.02	105	0.02	133	0.01	52	0	88	0	0.26	0.05	0.00124795	-0.0566667	3' UTR (NM_004401, exon 6 of 6)	CORT
chr1_10521200	T	TC	110	0.24	113	0.28	159	0.37	125	0.33	134	0.1	104	0.08	117	0.1	126	0.14	98	0.01	92	0.14	1.22	0.57	0.000610414	-0.21	3' UTR (NM_004401, exon 6 of 6)	DFFA
chr1_10521238	T	TC	93	0.14	104	0.12	150	0.11	135	0.09	154	0.03	124	0.02	150	0.03	110	0.03	90	0	78	0	0.46	0.11	7.31931e-05	-0.0966667	3' UTR (NM_004401, exon 6 of 6)	DFFA
chr1_10521260	T	TC	97	0.16	107	0.15	132	0.1	144	0.03	149	0.03	125	0	139	0.06	133	0.05	106	0	97	0	0.44	0.14	0.0299176	-0.0866667	3' UTR (NM_004401, exon 6 of 6)	DFFA
chr1_10522315	T	TC	19	0.05	17	0.06	24	0.17	21	0.38	12	0	18	0	32	0.06	17	0.06	12	0	32	0	0.66	0.12	0.0355309	-0.145	3' UTR (NM_213566, exon 5 of 5)	DFFA
chr1_109235183	T	TC	116	0	92	0	79	0.27	38	0.11	72	0	80	0	90	0	106	0	6	0	10	0	0.38	0	0.000237471	-0.095	non-coding (NR_037185, exon 1 of 7)
chr1_109474624	A	AG	58	0	39	0	40	0.23	79	0.04	27	0	42	0	29	0	23	0	49	0	54	0	0.27	0	0.0037939	-0.0675	3' UTR (NM_015127, exon 12 of 12)	CLCC1
chr1_109474774	T	TC	122	0.07	130	0.04	87	0.05	97	0.06	57	0	75	0	67	0	96	0.01	46	0	54	0	0.22	0.01	0.000221344	-0.0533333	3' UTR (NM_015127, exon 12 of 12)	CLCC1
chr1_109474776	A	AG	123	0.03	128	0.09	80	0.31	94	0.1	73	0.04	103	0	61	0.02	95	0.01	46	0	55	0.07	0.53	0.14	0.0301298	-0.109167	3' UTR (NM_015127, exon 12 of 12)	CLCC1
chr1_109474780	T	TC	123	0.17	124	0.1	84	0.14	97	0.16	70	0.11	105	0.03	64	0.17	92	0.07	34	0	54	0.07	0.57	0.45	0.0406116	-0.0675	3' UTR (NM_015127, exon 12 of 12)	CLCC1
chr1_109606149	T	TC	77	0.18	93	0.1	64	0.25	118	0.17	84	0.14	108	0.05	57	0.14	97	0.09	180	0	77	0.01	0.7	0.43	0.0228935	-0.103333	TTS (NM_005645)	TAF13
chr1_109606172	T	TC	80	0.06	104	0.06	65	0.15	151	0.05	97	0	105	0	60	0	111	0.01	226	0	138	0	0.32	0.01	2.58584e-05	-0.0783333	TTS (NM_005645)	TAF13
chr1_109606173	T	TC	82	0.01	113	0.06	62	0.11	152	0.04	110	0	132	0.01	69	0	114	0.01	213	0	132	0	0.22	0.02	0.00101933	-0.0516667	TTS (NM_005645)	TAF13
chr1_109606337	T	TC	190	0.11	161	0.11	57	0.12	103	0.1	239	0.01	205	0	107	0.02	184	0.03	80	0	67	0	0.44	0.06	2.47593e-05	-0.1	TTS (NM_005645)	TAF13
chr1_109606343	T	TC	188	0.13	152	0.15	50	0.26	98	0.22	220	0.02	267	0	108	0.02	178	0.01	83	0	57	0	0.76	0.05	5.63857e-06	-0.181667	TTS (NM_005645)	TAF13
chr1_109606345	T	TC	192	0.07	223	0.12	54	0.22	95	0.08	241	0.01	277	0	155	0	181	0.02	83	0	50	0.14	0.49	0.17	0.00908738	-0.0941667	TTS (NM_005645)	TAF13
chr11_103191958	A	AG	60	0	60	0	25	0	12	0.33	37	0	73	0	24	0	46	0	12	0	14	0	0.33	0	0.0204307	-0.0825	exon (NM_001080463, exon 82 of 90)	DYNC2H1
chr11_108237976	A	AG	51	0.1	52	0.08	16	0.25	28	0.14	48	0.02	53	0	64	0.02	62	0.03	10	0	9	0.33	0.57	0.4	0.0369269	-0.0758333	3' UTR (NM_000051, exon 63 of 63)	C11orf65
chr1_11089942	A	AG	40	0	54	0	18	0	13	0.31	34	0	45	0	46	0	31	0	28	0	5	0	0.31	0	0.0201741	-0.0775	intron (NM_006610, intron 10 of 10)	TARDBP
chr11_118864846	T	TC	28	0.04	15	0.27	13	0.15	22	0	28	0	15	0	6	0	12	0	12	0	12	0	0.46	0	0.0174875	-0.115	Intergenic	CCDC84
chr11_118864860	T	TC	40	0.3	28	0.32	11	0.27	29	0.14	30	0.13	17	0	6	0	14	0.14	11	0	7	0	1.03	0.27	0.0107599	-0.2125	Intergenic	CCDC84
chr11_118864903	T	TC	50	0.28	36	0.22	15	0.2	30	0.27	29	0	14	0	13	0	13	0.08	47	0	9	0	0.97	0.08	4.69545e-05	-0.229167	Intergenic	CCDC84
chr11_118864942	T	TC	38	0.16	37	0.27	16	0.19	33	0.18	27	0	13	0.15	12	0.08	11	0.09	32	0	8	0	0.8	0.32	0.00708892	-0.146667	Intergenic	CCDC84
chr11_118864943	T	TC	36	0.08	39	0.08	23	0.04	32	0.19	29	0	14	0	12	0.08	12	0	34	0	11	0	0.39	0.08	0.0180961	-0.0841667	Intergenic	CCDC84
chr11_118865295	T	TC	27	0	35	0.09	11	0.18	66	0.18	21	0	5	0	10	0	11	0	25	0	8	0	0.45	0	0.0127148	-0.1125	Intergenic	CCDC84
chr11_118866244	T	TC	13	0	20	0.7	16	0.12	19	0.05	15	0	8	0	7	0	14	0	5	0	15	0	0.87	0	0.00120285	-0.2175	Intergenic	CCDC84
chr11_118866249	T	TC	13	0.23	24	0.29	19	0.32	26	0.38	15	0.13	7	0	5	0.2	15	0.33	13	0	14	0	1.22	0.66	0.0121692	-0.195	Intergenic	CCDC84
chr11_118866731	T	TC	25	0.2	27	0.04	10	0.1	18	0.06	11	0	6	0	7	0	8	0	9	0	8	0	0.4	0	0.0317926	-0.1	Intergenic	CCDC84
chr11_125526139	A	AG	50	0.3	49	0.18	71	0.28	91	0.16	14	0	14	0	12	0	7	0.14	40	0.07	90	0	0.92	0.21	0.00101572	-0.195	non-coding (NR_045205, exon 13 of 13)	ACRV1
chr11_126165128	A	AG	37	0.08	31	0.06	30	0.27	28	0.18	30	0	25	0	13	0	39	0	12	0	9	0	0.59	0	0.000461507	-0.1475	TTS (NM_001039661)	DCPS
chr11_126165137	A	AG	41	0.44	43	0.49	36	0.53	21	0.29	31	0.19	28	0.04	22	0.41	39	0.54	13	0	11	0.18	1.75	1.36	0.0151167	-0.210833	TTS (NM_001039661)	DCPS
chr11_126165241	A	AG	63	0.27	68	0.07	64	0.16	32	0.44	38	0.03	51	0.08	44	0.02	50	0.06	11	0	27	0	0.94	0.19	0.00470267	-0.203333	TTS (NM_001039661)	DCPS
chr11_126166821	A	AG	53	0.13	29	0.28	21	0.1	13	0.08	16	0	35	0	29	0	16	0.06	24	0	36	0	0.59	0.06	0.0017596	-0.1375	Intergenic	DCPS
chr11_126216638	A	AG	23	0.17	21	0.1	11	0.36	15	0.2	27	0	13	0	15	0	25	0.04	19	0	33	0	0.83	0.04	0.000564987	-0.200833	TTS (NM_014026)	GSEC
chr11_126216667	A	AG	23	0.13	17	0	24	0.08	15	0.2	24	0	16	0	21	0	26	0	22	0	26	0	0.41	0	0.00226953	-0.1025	intron (NR_033839, intron 1 of 1)	GSEC
chr11_126216838	A	AG	41	0.2	23	0.04	32	0.12	22	0.14	27	0.04	39	0	32	0.06	29	0	25	0	19	0	0.5	0.1	0.00830895	-0.108333	intron (NR_033839, intron 1 of 1)	GSEC
chr11_126216862	A	AG	34	0.41	26	0.46	26	0.54	17	0.59	26	0.04	38	0.13	32	0.22	29	0.17	16	0	24	0.08	2	0.64	0.000165044	-0.393333	intron (NR_033839, intron 1 of 1)	GSEC
chr11_126216864	A	AG	34	0.15	26	0	28	0.04	24	0.12	27	0	38	0	33	0	29	0	13	0	24	0	0.31	0	0.00525585	-0.0775	intron (NR_033839, intron 1 of 1)	GSEC
chr11_126216865	A	AG	32	0.31	26	0.38	26	0.42	24	0.21	27	0	39	0.03	32	0.12	29	0.07	12	0	25	0	1.32	0.22	0.000334659	-0.293333	intron (NR_033839, intron 1 of 1)	GSEC
chr11_126216888	A	AG	46	0.11	40	0.05	43	0.28	27	0.3	38	0	35	0	30	0.1	31	0.1	16	0	19	0	0.74	0.2	0.0405499	-0.151667	intron (NR_033839, intron 1 of 1)	GSEC
chr11_126216956	A	AG	44	0.05	42	0	42	0.12	17	0.06	24	0	24	0	19	0	40	0	12	0	12	0	0.23	0	0.0251713	-0.0575	intron (NR_033839, intron 1 of 1)	GSEC
chr11_126217219	A	AG	37	0.27	29	0.28	16	0.44	28	0.29	12	0.33	17	0.18	27	0.04	24	0.04	22	0	16	0	1.28	0.59	0.00342131	-0.221667	intron (NR_033839, intron 1 of 1)	GSEC
chr11_126219092	A	AG	16	0.25	33	0.24	12	0.5	22	0.18	12	0.08	7	0.14	10	0.1	23	0.09	23	0	15	0.2	1.17	0.61	0.0265008	-0.190833	intron (NR_033839, intron 1 of 1)	GSEC
chr11_126219093	A	AG	23	0.22	34	0.35	11	0.55	22	0.32	12	0.08	7	0	11	0	25	0.04	20	0	15	0.2	1.44	0.32	0.0019965	-0.306667	intron (NR_033839, intron 1 of 1)	GSEC
chr11_126219102	T	TC	22	0.09	40	0.05	13	0.08	22	0	15	0	11	0	13	0	23	0	22	0	18	0	0.22	0	0.0258578	-0.055	intron (NR_033839, intron 1 of 1)	GSEC
chr11_128835599	T	TC	44	0	59	0	16	0	22	0.23	31	0	26	0	26	0	14	0	38	0	10	0	0.23	0	0.0349003	-0.0575	3' UTR (NM_001142685, exon 22 of 22)	TP53AIP1
chr11_16778269	A	AG	21	0.52	33	0.33	11	0.18	28	0.57	47	0.13	89	0.09	41	0.32	34	0.24	35	0	35	0.03	1.6	0.81	0.0263727	-0.265	3' UTR (NM_014267, exon 5 of 5)	C11orf58
chr11_16778270	A	AG	23	0.57	32	0.59	12	0.5	27	0.78	47	0.19	86	0.24	39	0.54	33	0.39	32	0	35	0.17	2.44	1.53	0.00776853	-0.355	3' UTR (NM_014267, exon 5 of 5)	C11orf58
chr11_16778334	A	AG	30	0.03	24	0.17	12	0	35	0.2	65	0	90	0.06	46	0	33	0.03	53	0	40	0	0.4	0.09	0.0422212	-0.085	3' UTR (NM_014267, exon 5 of 5)	C11orf58
chr11_16778335	A	AG	30	0.47	29	0.17	12	0.42	33	0.48	59	0.03	91	0.05	44	0.2	24	0.21	35	0	39	0.05	1.54	0.54	0.00923474	-0.295	3' UTR (NM_014267, exon 5 of 5)	C11orf58
chr11_16778344	A	AG	28	0.32	20	0.2	12	0.33	24	0.25	81	0.12	62	0.23	44	0.3	33	0.21	39	0	40	0.03	1.1	0.89	0.0342185	-0.126667	3' UTR (NM_014267, exon 5 of 5)	C11orf58
chr11_16778348	A	AG	28	0.18	26	0.15	11	0.18	29	0.31	91	0.08	93	0.09	47	0.23	42	0.07	38	0	39	0.03	0.82	0.5	0.0412792	-0.121667	3' UTR (NM_014267, exon 5 of 5)	C11orf58
chr11_16778400	A	AG	26	0.15	28	0.21	24	0.29	18	0.33	79	0	102	0.05	47	0.02	49	0.04	50	0	33	0	0.98	0.11	0.000125818	-0.226667	3' UTR (NM_014267, exon 5 of 5)	C11orf58
chr11_16778404	A	AG	27	0.78	33	0.79	26	0.81	21	0.81	97	0.23	116	0.29	56	0.34	56	0.32	58	0	52	0	3.19	1.18	3.77641e-05	-0.600833	3' UTR (NM_014267, exon 5 of 5)	C11orf58
chr11_16778405	A	AG	27	0.89	33	0.85	26	0.85	20	0.9	94	0.32	120	0.42	55	0.76	57	0.56	57	0.05	53	0.17	3.49	2.28	0.000424202	-0.4925	3' UTR (NM_014267, exon 5 of 5)	C11orf58
chr11_16778407	A	AG	28	0.18	31	0.1	24	0.21	18	0.39	92	0.01	113	0.01	49	0.04	55	0.05	57	0	41	0	0.88	0.11	0.000686709	-0.201667	3' UTR (NM_014267, exon 5 of 5)	C11orf58
chr11_16778410	A	AG	28	0.93	30	1	26	0.96	21	1	94	0.55	115	0.65	56	0.91	55	0.85	55	0.24	53	0.36	3.89	3.56	0.00177385	-0.379167	3' UTR (NM_014267, exon 5 of 5)	C11orf58
chr11_201698	A	AG	17	0	10	0	41	0	26	0.31	11	0	29	0	11	0	14	0	39	0	10	0	0.31	0	0.0137008	-0.0775	Intergenic	ODF3
chr11_23126041	A	AG	55	0.18	33	0.15	20	0.2	20	0.1	5	0	19	0	31	0	42	0.02	37	0	43	0	0.63	0.02	0.000111034	-0.154167	Intergenic	CCDC179
chr1_1251610	T	TC	109	0.06	102	0.1	87	0.11	32	0.03	105	0	120	0.02	93	0	89	0.04	50	0	37	0	0.3	0.06	0.00270433	-0.065	intron (NM_001256463, intron 2 of 14)	MIR6727
chr1_1251849	A	AG	114	0	131	0.04	69	0	44	0.2	149	0	126	0	107	0.02	134	0.01	49	0	29	0	0.24	0.03	0.0192129	-0.055	intron (NM_001256463, intron 2 of 14)	MIR6727
chr1_1251914	T	TC	94	0.22	134	0.16	83	0.14	31	0	122	0.06	106	0.04	134	0.04	119	0.06	56	0	56	0	0.52	0.2	0.0278525	-0.0966667	intron (NM_001256463, intron 2 of 14)	MIR6727
chr1_1252180	T	TC	94	0.37	117	0.39	37	0.27	16	0.25	99	0.12	116	0.09	90	0.12	81	0.17	13	0	7	0	1.28	0.5	0.000202164	-0.236667	intron (NM_001256463, intron 2 of 14)	MIR6727
chr1_1252210	A	AG	105	0.08	133	0.08	38	0.05	11	0.45	101	0.02	125	0.06	124	0.02	117	0.01	13	0	12	0	0.66	0.11	0.0247891	-0.146667	intron (NM_001256463, intron 2 of 14)	MIR6727
chr1_1252221	T	TC	118	0.1	132	0.14	35	0.03	20	0	103	0	124	0	123	0	130	0	13	0	12	0	0.27	0	0.000101042	-0.0675	intron (NM_001256463, intron 2 of 14)	MIR6727
chr1_1252248	A	AG	113	0.09	100	0.11	37	0.27	16	0.12	103	0.01	97	0.02	93	0.03	114	0.03	18	0	25	0	0.59	0.09	0.000554433	-0.1325	intron (NM_001256463, intron 2 of 14)	MIR6727
chr1_1252349	A	AG	80	0.11	82	0.07	42	0.07	17	0.06	74	0.01	66	0.05	104	0.02	103	0.02	19	0	6	0	0.31	0.1	0.00624123	-0.0608333	intron (NM_001256463, intron 2 of 14)	MIR6727
chr1_1252498	A	AG	94	0.11	116	0.03	61	0.13	16	0.06	102	0	83	0	138	0	122	0	33	0	36	0	0.33	0	3.23059e-05	-0.0825	intron (NM_001256463, intron 2 of 14)	MIR6727
chr1_1252654	A	AG	117	0.07	125	0.07	115	0.09	51	0.2	112	0	95	0.01	113	0.04	141	0	42	0	67	0	0.43	0.05	0.0010551	-0.0991667	intron (NM_001256463, intron 2 of 14)	MIR6727
chr1_1252680	A	AG	134	0.11	122	0.08	121	0.31	40	0.17	131	0.04	93	0.03	120	0	147	0.01	48	0	52	0	0.67	0.08	0.000743985	-0.154167	intron (NM_001256463, intron 2 of 14)	MIR6727
chr1_1252720	A	AG	118	0.1	125	0.03	236	0.15	51	0.18	120	0.03	118	0	88	0	130	0.01	63	0	78	0	0.46	0.04	0.000722256	-0.108333	intron (NM_001256463, intron 2 of 14)	MIR6727
chr1_1253511	A	AG	42	0.07	62	0.18	25	0	26	0.31	56	0	52	0	83	0	54	0.06	26	0	59	0	0.56	0.06	0.00420699	-0.13	intron (NM_001256463, intron 2 of 14)	MIR6727
chr1_1253512	A	AG	42	0.05	62	0.11	23	0.22	26	0.38	53	0	49	0	82	0.01	53	0.04	26	0	59	0	0.76	0.05	0.000598036	-0.181667	intron (NM_001256463, intron 2 of 14)	MIR6727
chr1_1253524	A	AG	41	0.02	64	0.12	25	0.16	26	0.23	50	0	53	0	82	0.01	52	0.06	23	0	56	0	0.53	0.07	0.00612319	-0.120833	intron (NM_001256463, intron 2 of 14)	MIR6727
chr1_1253803	T	TC	42	0.1	52	0.12	35	0.2	54	0	38	0.03	60	0	35	0	47	0	15	0	8	0	0.42	0.03	0.0117265	-0.1	intron (NM_001256463, intron 2 of 14)	MIR6727
chr11_31452571	A	AG	103	0.06	102	0.02	67	0.12	37	0.05	49	0.04	46	0	86	0	106	0	34	0	40	0	0.25	0.04	0.0140688	-0.0558333	3' UTR (NM_181706, exon 5 of 5)	DNAJC24
chr11_31452585	A	AG	126	0.04	96	0.06	71	0.14	31	0.03	44	0.05	50	0.02	94	0	110	0.03	36	0	36	0	0.27	0.1	0.0432342	-0.0508333	3' UTR (NM_181706, exon 5 of 5)	DNAJC24
chr11_31452598	A	AG	131	0.26	96	0.43	75	0.33	42	0.21	45	0	51	0.02	108	0.06	155	0.05	40	0.12	43	0	1.23	0.25	0.000327755	-0.265833	3' UTR (NM_181706, exon 5 of 5)	DNAJC24
chr11_31452636	A	AG	147	0.69	138	0.84	85	0.86	79	0.91	86	0.5	57	0.37	135	0.44	162	0.49	46	0.15	70	0.3	3.3	2.25	0.00036518	-0.45	3' UTR (NM_181706, exon 5 of 5)	DNAJC24
chr11_31452684	A	AG	134	0.07	100	0.23	52	0.15	83	0.1	92	0.04	66	0.02	90	0.07	131	0.04	77	0	65	0	0.55	0.17	0.0128924	-0.109167	3' UTR (NM_181706, exon 5 of 5)	DNAJC24
chr11_31452747	A	AG	115	0.14	132	0.2	29	0.21	51	0.14	62	0	101	0.01	135	0.01	135	0.01	52	0	38	0	0.69	0.03	6.98071e-07	-0.1675	3' UTR (NM_181706, exon 5 of 5)	DNAJC24
chr11_31452750	A	AG	113	0.31	132	0.42	30	0.43	50	0.24	61	0.03	104	0.15	134	0.18	133	0.06	53	0.08	37	0	1.4	0.5	0.00126087	-0.266667	3' UTR (NM_181706, exon 5 of 5)	DNAJC24
chr11_31452788	A	AG	80	0.6	76	0.58	21	0.9	41	0.61	44	0.07	74	0.24	89	0.3	88	0.31	38	0.11	40	0.45	2.69	1.48	0.00287607	-0.425833	3' UTR (NM_181706, exon 5 of 5)	DNAJC24
chr11_31452789	A	AG	75	0.37	77	0.3	21	0.48	42	0.45	41	0.07	71	0.08	86	0.07	89	0.02	36	0.11	36	0.22	1.6	0.57	0.000261794	-0.305	3' UTR (NM_181706, exon 5 of 5)	DNAJC24
chr11_31452835	A	AG	91	0.24	90	0.29	31	0.39	35	0.34	46	0	53	0	87	0.22	104	0.17	12	0	11	0	1.26	0.39	0.000892913	-0.25	3' UTR (NM_181706, exon 5 of 5)	DNAJC24
chr11_31453309	A	AG	38	0.11	29	0.03	36	0.03	11	0.09	18	0	20	0	18	0	15	0	20	0	22	0	0.26	0	0.0103487	-0.065	TTS (NM_001304274)	DNAJC24
chr11_32876024	A	AG	53	0.08	62	0.05	88	0.03	40	0.1	82	0.01	78	0	31	0	22	0.05	51	0	60	0	0.26	0.06	0.00434897	-0.055	3' UTR (NM_024081, exon 6 of 6)	PRRG4
chr1_1343506	A	AG	55	0.15	49	0.16	26	0.23	15	0.33	58	0	64	0.08	35	0	46	0.04	10	0	14	0	0.87	0.12	0.000930553	-0.1975	promoter-TSS (NM_017971)	MRPL20
chr1_1344462	A	AG	31	0.03	28	0.04	14	0.14	18	0.06	42	0	65	0	24	0	23	0	16	0	14	0	0.27	0	0.00476297	-0.0675	Intergenic	MRPL20
chr1_142688954	T	TC	550	0.08	547	0.06	24	0.21	15	0	401	0.01	380	0.02	812	0.02	811	0.02	22	0	13	0	0.35	0.07	0.000207107	-0.0758333	Intergenic	ANKRD20A12P
chr1_142688955	T	TC	546	0.06	542	0.04	25	0.04	18	0.17	393	0.01	386	0	805	0.02	815	0	22	0	13	0	0.31	0.03	0.00137792	-0.0725	Intergenic	ANKRD20A12P
chr1_1431267	T	TC	93	0	97	0	21	0	23	0.22	72	0	77	0	87	0	54	0	25	0	24	0	0.22	0	0.00854514	-0.055	3' UTR (NM_031921, exon 16 of 16)	ATAD3A
chr1_145369620	A	AG	73	0.4	64	0.34	40	0.45	10	0.6	69	0.06	56	0.11	72	0.11	116	0.06	22	0	17	0	1.79	0.34	1.0875e-05	-0.390833	3' UTR (NM_001277444, exon 26 of 26)	LINC01719
chr1_145369708	A	AG	143	0.1	114	0.08	83	0.19	17	0.06	161	0.03	132	0.02	125	0.01	166	0.01	23	0	27	0	0.43	0.07	0.000832079	-0.0958333	3' UTR (NM_001277444, exon 26 of 26)	LINC01719
chr1_145369709	A	AG	144	0.47	111	0.38	82	0.51	17	0.47	164	0.07	135	0.1	128	0.22	165	0.18	20	0	27	0	1.83	0.57	0.000168273	-0.3625	3' UTR (NM_001277444, exon 26 of 26)	LINC01719
chr1_145511929	A	AG	49	0.37	46	0.54	39	0.38	20	0.45	33	0.12	58	0.1	43	0.19	44	0.09	28	0	44	0.07	1.74	0.57	0.000131058	-0.34	3' UTR (NM_005105, exon 6 of 6)	GNRHR2
chr1_145511958	A	AG	56	0.07	47	0.09	50	0.02	25	0.12	49	0	44	0	39	0.03	32	0	31	0	45	0	0.3	0.03	0.00407871	-0.07	3' UTR (NM_005105, exon 6 of 6)	GNRHR2
chr1_145511998	A	AG	56	0.66	77	0.78	45	0.71	26	0.54	72	0.32	64	0.3	50	0.56	45	0.42	29	0	44	0.25	2.69	1.85	0.00404117	-0.364167	3' UTR (NM_005105, exon 6 of 6)	GNRHR2
chr1_145512014	A	AG	57	0.63	60	0.72	40	0.7	23	0.65	53	0.3	61	0.28	49	0.53	38	0.55	28	0	25	0.44	2.7	2.1	0.00118883	-0.325	3' UTR (NM_005105, exon 6 of 6)	GNRHR2
chr1_145512024	A	AG	54	0.15	53	0.11	41	0.02	24	0.04	51	0.02	58	0	45	0.04	37	0.03	34	0	25	0	0.32	0.09	0.0317696	-0.065	3' UTR (NM_005105, exon 6 of 6)	GNRHR2
chr1_145512074	A	AG	44	0.25	25	0.28	29	0.31	25	0.36	33	0.03	62	0.15	24	0.17	33	0.09	13	0.31	39	0	1.2	0.75	0.00577263	-0.175	3' UTR (NM_005105, exon 6 of 6)	GNRHR2
chr1_145512078	A	AG	50	0.88	27	0.85	32	0.81	29	0.66	45	0.33	48	0.27	32	0.59	27	0.37	16	0	41	0.1	3.2	1.66	0.00127539	-0.523333	3' UTR (NM_005105, exon 6 of 6)	GNRHR2
chr1_145512081	A	AG	42	0.1	26	0.04	30	0.03	24	0.08	38	0	42	0	25	0	25	0.04	10	0	25	0	0.25	0.04	0.0194269	-0.0558333	3' UTR (NM_005105, exon 6 of 6)	GNRHR2
chr1_145513016	A	AG	58	0.29	51	0.2	15	0.27	11	0.09	66	0.06	74	0.04	60	0	60	0.15	20	0	6	0	0.85	0.25	0.00652983	-0.170833	3' UTR (NM_005105, exon 6 of 6)	GNRHR2
chr1_145513017	A	AG	59	0.32	53	0.17	14	0.43	11	0.36	69	0.12	75	0.04	58	0.03	62	0.15	21	0	6	0	1.28	0.34	0.0038768	-0.263333	3' UTR (NM_005105, exon 6 of 6)	GNRHR2
chr1_145689448	A	AG	30	0.17	48	0.31	13	0.31	10	0.4	51	0.12	60	0.03	68	0.18	51	0.12	35	0	25	0	1.19	0.45	0.00766501	-0.2225	TTS (NM_014455)	CD160
chr1_145689491	A	AG	51	0.41	53	0.23	16	0.44	41	0.49	70	0.11	54	0.09	59	0.14	58	0.1	48	0.02	51	0.18	1.57	0.64	0.000790145	-0.285833	TTS (NM_014455)	CD160
chr1_145689533	A	AG	66	0.29	84	0.21	35	0.29	56	0.2	86	0.03	82	0.02	89	0.1	99	0.06	57	0	37	0	0.99	0.21	0.000158646	-0.2125	TTS (NM_014455)	CD160
chr1_145689537	A	AG	70	0.27	80	0.19	36	0.33	56	0.14	84	0.12	83	0.02	89	0.01	95	0.07	73	0	38	0	0.93	0.22	0.0015477	-0.195833	TTS (NM_014455)	CD160
chr1_145689566	A	AG	57	0.54	75	0.48	19	0.53	78	0.35	65	0.08	67	0.15	76	0.12	92	0.13	69	0.06	41	0.07	1.9	0.61	9.46196e-06	-0.373333	TTS (NM_014455)	CD160
chr1_145689568	A	AG	57	0.4	72	0.38	29	0.31	78	0.42	63	0.06	65	0.08	75	0.11	89	0.06	65	0	42	0	1.51	0.31	1.7811e-05	-0.325833	TTS (NM_014455)	CD160
chr1_145689717	A	AG	54	0.46	53	0.34	23	0.39	53	0.23	66	0.06	43	0.07	83	0.19	63	0.13	38	0.11	24	0	1.42	0.56	0.00204756	-0.261667	TTS (NM_014455)	CD160
chr1_145689857	A	AG	58	0.07	50	0.08	27	0.11	85	0.01	83	0	83	0	73	0	66	0.02	69	0	70	0	0.27	0.02	0.00203608	-0.0641667	TTS (NM_014455)	CD160
chr1_148003612	T	TC	32	0.19	39	0.08	18	0.11	10	0.1	38	0.05	35	0	53	0.04	55	0.04	20	0	23	0	0.48	0.13	0.0108555	-0.0983333	intron (NM_001037501, intron 18 of 19)	RNVU1-19
chr1_148003706	T	TC	56	0.18	33	0.27	64	0.11	72	0	70	0.01	101	0.03	72	0	62	0.06	43	0	81	0	0.56	0.1	0.0212629	-0.123333	intron (NM_001037501, intron 18 of 19)	RNVU1-19
chr1_148003734	T	TC	56	0.36	37	0.32	51	0.43	92	0.26	90	0.01	104	0.08	61	0.1	61	0.05	53	0.04	65	0	1.37	0.28	8.29324e-05	-0.295833	intron (NM_001037501, intron 18 of 19)	RNVU1-19
chr1_148003749	T	TC	51	0.27	42	0.21	101	0.22	81	0.14	87	0.01	92	0	82	0.06	61	0.02	60	0	62	0	0.84	0.09	3.81395e-05	-0.195	intron (NM_001037501, intron 18 of 19)	RNVU1-19
chr1_148003752	T	TC	58	0.52	48	0.58	116	0.6	86	0.41	88	0.09	104	0.11	83	0.16	68	0.09	61	0.03	66	0	2.11	0.48	4.56587e-05	-0.4475	intron (NM_001037501, intron 18 of 19)	RNVU1-19
chr1_148003756	T	TC	67	0.13	61	0.1	137	0.13	86	0.1	90	0.01	103	0.04	93	0.05	73	0.04	58	0	67	0	0.46	0.14	0.000644846	-0.0916667	intron (NM_001037501, intron 18 of 19)	RNVU1-19
chr1_148595664	A	AG	45	0.04	47	0.11	49	0.06	40	0.03	55	0.02	45	0	40	0	55	0	35	0	29	0	0.24	0.02	0.00462644	-0.0566667	3' UTR (NM_173638, exon 19 of 19)	NBPF15
chr1_148595665	A	AG	42	0.48	48	0.48	49	0.51	38	0.18	54	0.06	45	0.18	42	0.14	58	0.12	34	0	27	0	1.65	0.5	0.00433102	-0.329167	3' UTR (NM_173638, exon 19 of 19)	NBPF15
chr1_149820722	A	AG	46	0	44	0	14	0	13	0.23	94	0	72	0	71	0	73	0	8	0	12	0	0.23	0	0.0195691	-0.0575	Intergenic	HIST2H2BC
chr1_150281017	A	AG	23	0.09	14	0.29	36	0	15	0.13	30	0	33	0	20	0	30	0.03	11	0	26	0	0.51	0.03	0.0201052	-0.1225	3' UTR (NM_031901, exon 3 of 3)	PRPF3
chr1_150281941	A	AG	44	0.68	47	0.77	13	0.85	17	0.71	49	0.57	38	0.5	35	0.74	28	0.43	21	0.14	25	0.4	3.01	2.78	0.00954916	-0.289167	TTS (NM_031901)	PRPF3
chr1_150281996	A	AG	71	0.11	77	0.21	21	0.05	19	0.05	55	0.02	54	0	57	0	53	0.06	35	0	14	0	0.42	0.08	0.0122354	-0.0916667	TTS (NM_031901)	PRPF3
chr1_151096150	A	AG	24	0.12	38	0.13	11	0.09	18	0.17	22	0.05	12	0.08	19	0	40	0.03	14	0	14	0	0.51	0.16	0.0109327	-0.100833	intron (NM_001323911, intron 8 of 8)	SEMA6C
chr1_151374016	A	AG	13	0	23	0.17	46	0.15	29	0.17	35	0	27	0.04	19	0.05	23	0	22	0.05	15	0	0.49	0.14	0.00881411	-0.0991667	intron (NM_002796, intron 5 of 6)	PSMB4
chr1_151846979	T	TC	89	0.13	70	0.01	162	0.03	63	0.06	69	0	75	0.01	56	0	40	0	81	0	54	0	0.23	0.01	0.00400041	-0.0558333	3' UTR (NM_053055, exon 6 of 6)	THEM5
chr1_153617589	A	AG	104	0.14	111	0.09	190	0.08	109	0.1	106	0.02	91	0.02	87	0.02	95	0.08	41	0.05	50	0	0.41	0.19	0.00564329	-0.0708333	exon (NM_001206612, exon 6 of 6)	S100A13
chr1_154232416	T	TC	37	0	25	0.12	24	0	25	0.12	48	0	74	0	48	0	43	0	13	0	27	0	0.24	0	0.00634628	-0.06	intron (NM_001330730, intron 21 of 26)	HAX1
chr1_155214006	T	TC	32	0.12	50	0.1	98	0.12	91	0.1	29	0.07	37	0.03	14	0.21	26	0	46	0	80	0.04	0.44	0.35	0.0163178	-0.0516667	intron (NM_001005741, intron 1 of 11)	GBA
chr11_58898612	A	AG	23	0.17	17	0.12	12	0.33	11	0	27	0	16	0.06	34	0.09	35	0	17	0	19	0	0.62	0.15	0.0481553	-0.13	Intergenic	FAM111A
chr11_58898613	A	AG	21	0.05	22	0.09	12	0.33	11	0.18	27	0	16	0.06	34	0	36	0	17	0	13	0	0.65	0.06	0.0065414	-0.1525	Intergenic	FAM111A
chr11_58898614	A	AG	22	0.14	23	0.17	14	0.43	11	0.18	27	0.04	12	0	31	0.1	36	0	17	0	12	0	0.92	0.14	0.00591556	-0.206667	Intergenic	FAM111A
chr1_15895710	A	AG	23	0	14	0	16	0	15	0.27	13	0	21	0	35	0	44	0	21	0	14	0	0.27	0	0.0233172	-0.0675	non-coding (NR_109898, exon 15 of 15)	AGMAT
chr1_1594977	T	TC	140	0.19	99	0.14	103	0.11	109	0.17	159	0.06	142	0.06	126	0.17	153	0.17	93	0	87	0.13	0.61	0.59	0.0382718	-0.0541667	3' UTR (NM_001290264, exon 10 of 10)	MMP23A
chr1_1595006	T	TC	194	0.31	179	0.2	93	0.31	92	0.25	139	0.09	118	0.11	186	0.2	124	0.11	86	0.02	83	0	1.07	0.53	0.00240351	-0.179167	3' UTR (NM_001290264, exon 10 of 10)	MMP23A
chr1_1595025	T	TC	189	0.1	185	0.14	92	0.11	87	0.08	150	0	130	0.01	187	0.04	128	0.01	81	0	56	0	0.43	0.06	6.32847e-05	-0.0975	3' UTR (NM_001290264, exon 10 of 10)	MMP23A
chr1_1595031	T	TC	195	0.07	134	0.1	94	0.05	85	0.04	108	0	135	0.01	196	0.03	184	0.02	91	0	55	0	0.26	0.06	0.00305501	-0.055	3' UTR (NM_001290264, exon 10 of 10)	MMP23A
chr1_1595048	T	TC	226	0.09	218	0.04	102	0.09	86	0.14	172	0	147	0.01	217	0.04	195	0.01	78	0	79	0	0.36	0.06	0.00183633	-0.08	3' UTR (NM_001290264, exon 10 of 10)	MMP23A
chr1_1595540	T	TC	139	0.11	93	0.16	32	0.22	70	0.11	139	0.04	146	0.04	97	0.1	97	0.02	65	0	57	0	0.6	0.2	0.00267955	-0.116667	3' UTR (NM_001290264, exon 10 of 10)	MMP23A
chr1_1595586	T	TC	170	0.78	124	0.8	43	0.91	61	0.89	147	0.5	177	0.56	105	0.84	122	0.7	51	0.14	32	0.53	3.38	3.27	0.0061559	-0.3	3' UTR (NM_001290264, exon 10 of 10)	MMP23A
chr1_160965379	T	TC	89	0.48	74	0.43	12	0.17	24	0.33	18	0.06	49	0.02	67	0.01	96	0.1	52	0	55	0	1.41	0.19	8.74158e-05	-0.320833	3' UTR (NM_016946, exon 10 of 10)	F11R
chr1_160966351	T	TC	120	0.07	114	0.18	94	0.19	48	0.21	79	0	68	0	206	0.05	153	0.02	84	0	144	0	0.65	0.07	0.000290663	-0.150833	3' UTR (NM_016946, exon 10 of 10)	F11R
chr1_160966352	T	TC	129	0.1	119	0.12	99	0.28	49	0.2	66	0	76	0.01	221	0.03	178	0.04	82	0	137	0	0.7	0.08	0.000401873	-0.161667	3' UTR (NM_016946, exon 10 of 10)	F11R
chr1_160966353	T	TC	136	0.1	127	0.09	101	0.24	46	0.11	71	0	71	0.06	230	0.07	180	0.05	84	0	148	0	0.54	0.18	0.0134024	-0.105	3' UTR (NM_016946, exon 10 of 10)	F11R
chr1_160966434	T	TC	214	0.63	244	0.59	72	0.75	32	0.81	130	0.12	126	0.13	270	0.2	347	0.24	50	0	65	0	2.78	0.69	5.47298e-05	-0.58	3' UTR (NM_016946, exon 10 of 10)	F11R
chr1_160967816	T	TC	150	0.14	183	0.1	269	0.22	186	0.21	113	0	92	0.03	167	0.02	251	0.03	172	0	148	0	0.67	0.08	9.27661e-05	-0.154167	3' UTR (NM_016946, exon 10 of 10)	F11R
chr1_160967833	T	TC	198	0.49	168	0.59	278	0.58	152	0.59	119	0.24	82	0.12	241	0.27	258	0.21	172	0.02	186	0.13	2.25	0.99	4.15813e-05	-0.3975	3' UTR (NM_016946, exon 10 of 10)	F11R
chr1_160967890	T	TC	241	0.18	242	0.18	347	0.18	106	0.22	130	0.08	119	0.11	263	0.13	369	0.11	157	0.01	151	0.03	0.76	0.47	0.000436289	-0.111667	3' UTR (NM_016946, exon 10 of 10)	F11R
chr1_160967899	T	TC	262	0.3	262	0.24	363	0.25	149	0.38	146	0.07	122	0.08	212	0.14	395	0.09	139	0	200	0.03	1.17	0.41	0.000549186	-0.224167	3' UTR (NM_016946, exon 10 of 10)	F11R
chr11_61114665	T	TC	20	0	19	0	18	0	11	0.55	20	0	27	0	12	0	19	0	10	0	9	0	0.55	0	0.00746337	-0.1375	3' UTR (NM_015533, exon 18 of 18)	CYB561A3
chr1_161336767	A	AG	38	0.32	35	0.23	27	0.33	23	0.26	13	0.15	23	0.26	27	0.11	27	0.11	24	0.29	23	0	1.14	0.92	0.0416121	-0.131667	intron (NM_001013625, intron 1 of 4)	CFAP126
chr1_161336817	T	TC	14	0.43	24	0.08	18	0.33	16	0.19	9	0	15	0	9	0.11	19	0.11	20	0	7	0	1.03	0.22	0.0220089	-0.220833	intron (NM_001013625, intron 1 of 4)	CFAP126
chr11_62506299	A	AG	51	0.2	54	0.3	38	0.24	17	0.29	56	0.04	36	0.03	44	0.09	40	0	13	0	40	0	1.03	0.16	0.000147661	-0.230833	TTS (NM_001318814)	TTC9C
chr11_62506362	A	AG	70	0.09	50	0	31	0.1	33	0.06	44	0	42	0	65	0	51	0	12	0	32	0	0.25	0	0.00312406	-0.0625	TTS (NM_001318814)	TTC9C
chr11_62506416	A	AG	56	0.12	40	0.07	39	0.13	33	0.12	38	0.16	39	0	41	0.12	53	0	13	0	24	0	0.44	0.28	0.0198241	-0.0633333	TTS (NM_001318814)	TTC9C
chr11_62506500	A	AG	37	0.08	55	0.02	37	0.19	20	0.05	38	0	29	0	36	0	50	0	8	0	8	0	0.34	0	0.00345046	-0.085	TTS (NM_001318814)	TTC9C
chr11_62506638	A	AG	64	0.17	81	0.22	55	0.27	19	0.26	66	0.03	34	0	80	0.06	76	0.04	36	0	33	0	0.92	0.13	6.39943e-05	-0.208333	TTS (NM_001318814)	TTC9C
chr11_62506990	T	TC	19	0.58	16	0.56	62	0.45	23	0.39	25	0.12	21	0.24	23	0.3	32	0.09	13	0	15	0.13	1.98	0.88	0.000783226	-0.348333	TTS (NM_001318814)	TTC9C
chr11_62507282	A	AG	57	0.07	50	0.04	16	0.06	14	0.07	53	0	84	0	58	0	63	0.02	7	0	20	0	0.24	0.02	0.00423267	-0.0566667	Intergenic	TTC9C
chr11_62507302	A	AG	51	0.16	40	0.07	25	0.36	16	0.06	54	0.02	84	0	46	0.07	57	0.02	11	0	17	0	0.65	0.11	0.0111105	-0.144167	Intergenic	TTC9C
chr11_62507363	A	AG	42	0.1	22	0.09	41	0.05	19	0.05	17	0	66	0	32	0	57	0	26	0	12	0	0.29	0	0.000590743	-0.0725	Intergenic	TTC9C
chr11_64547095	A	AG	17	0	24	0.21	15	0	21	0	19	0	17	0	15	0	31	0	9	0	16	0	0.21	0	0.045291	-0.0525	promoter-TSS (NM_004630)	SF1
chr11_64947795	T	TC	32	0.09	35	0	31	0.06	20	0.15	28	0	20	0	23	0	31	0	16	0	30	0	0.3	0	0.00730553	-0.075	promoter-TSS (NM_001198868)	CAPN1
chr11_65139290	T	TC	42	0.05	39	0.13	26	0.12	15	0.07	21	0	35	0.03	47	0	57	0	42	0	32	0	0.37	0.03	0.00184192	-0.0875	Intergenic	SLC25A45
chr11_65139358	T	TC	47	0.11	53	0.06	22	0.1	17	0.06	39	0	33	0	63	0.03	60	0.03	39	0	38	0	0.33	0.06	0.0102903	-0.0725	Intergenic	SLC25A45
chr11_65139425	T	TC	61	0.57	40	0.5	16	0.31	13	0.31	41	0.24	33	0.3	77	0.31	61	0.3	45	0	26	0	1.69	1.15	0.0241761	-0.230833	Intergenic	SLC25A45
chr11_65139547	T	TC	57	0.33	38	0.29	12	0.25	14	0.36	31	0.13	25	0.08	47	0.11	52	0.04	19	0	12	0	1.23	0.36	0.000339988	-0.2475	Intergenic	SLC25A45
chr11_65139625	T	TC	50	0.4	29	0.45	22	0.45	11	0.73	11	0.09	25	0.24	42	0.31	39	0.28	16	0.19	17	0.06	2.03	1.17	0.00375668	-0.3125	Intergenic	SLC25A45
chr11_65140478	T	TC	61	0.07	68	0.09	20	0.25	17	0.06	31	0	37	0	40	0	96	0.03	19	0	26	0	0.47	0.03	0.0042321	-0.1125	Intergenic	SLC25A45
chr11_65140488	T	TC	71	0.13	75	0.05	20	0.3	22	0.14	46	0	36	0.11	49	0.02	90	0.06	22	0	26	0	0.62	0.19	0.0467679	-0.123333	Intergenic	SLC25A45
chr11_65140505	T	TC	60	0.28	76	0.13	13	0.31	15	0.13	26	0	25	0.12	55	0.02	66	0.02	20	0	14	0	0.85	0.16	0.00305618	-0.185833	Intergenic	SLC25A45
chr11_65140506	T	TC	61	0.18	78	0.06	13	0	17	0.06	26	0	28	0	59	0	67	0.01	22	0	13	0	0.3	0.01	0.00778884	-0.0733333	Intergenic	SLC25A45
chr11_65143289	T	TC	250	0.18	251	0.2	65	0.17	137	0.09	135	0.02	135	0.01	169	0.09	222	0.13	137	0	71	0	0.64	0.25	0.00603283	-0.118333	3' UTR (NM_001278250, exon 5 of 5)	SLC25A45
chr11_65143290	T	TC	256	0.08	262	0.1	66	0.06	137	0.04	137	0.01	139	0.01	171	0.02	224	0.04	142	0	70	0	0.28	0.08	0.00441192	-0.0566667	3' UTR (NM_001278250, exon 5 of 5)	SLC25A45
chr11_65143349	A	AG	102	0.15	104	0.11	43	0.09	57	0.14	60	0	63	0.02	87	0.09	88	0.14	57	0	31	0	0.49	0.25	0.00498866	-0.0808333	3' UTR (NM_001278250, exon 5 of 5)	SLC25A45
chr11_65143421	T	TC	142	0.13	118	0.14	26	0.27	22	0.23	58	0.09	75	0.01	88	0.22	84	0.08	24	0	8	0	0.77	0.4	0.0235452	-0.125833	3' UTR (NM_001278250, exon 5 of 5)	SLC25A45
chr11_65143450	T	TC	121	0.16	114	0.2	19	0.16	28	0.07	57	0.09	85	0.01	88	0.02	84	0.15	14	0	17	0	0.59	0.27	0.0165226	-0.1025	3' UTR (NM_001278250, exon 5 of 5)	SLC25A45
chr11_65432930	A	AG	48	0.1	53	0.13	14	0.07	25	0.04	78	0	44	0	26	0	74	0.03	28	0	19	0	0.34	0.03	0.00228902	-0.08	Intergenic	RELA
chr11_65542015	T	TC	25	0.2	19	0.32	17	0.29	18	0.28	19	0.05	31	0.23	29	0.07	12	0	10	0	9	0	1.09	0.35	0.00706231	-0.214167	3' UTR (NM_138368, exon 2 of 2)	AP5B1
chr11_65542020	T	TC	25	0.12	20	0.25	19	0.26	18	0.22	25	0	30	0.03	28	0.07	12	0	11	0	11	0	0.85	0.1	0.0012609	-0.195833	3' UTR (NM_138368, exon 2 of 2)	AP5B1
chr11_65542045	T	TC	23	0.09	23	0.09	20	0.1	12	0.08	25	0	30	0	27	0	12	0	16	0	8	0	0.36	0	0.00155094	-0.09	3' UTR (NM_138368, exon 2 of 2)	AP5B1
chr11_65543473	T	TC	32	0.12	14	0	40	0.1	30	0	23	0	21	0	6	0	12	0	25	0	13	0	0.22	0	0.0399199	-0.055	3' UTR (NM_138368, exon 2 of 2)	AP5B1
chr11_65543500	T	TC	52	0.04	18	0	40	0	28	0.25	20	0	21	0	6	0	17	0	24	0	13	0	0.29	0	0.0254908	-0.0725	3' UTR (NM_138368, exon 2 of 2)	AP5B1
chr11_65543634	T	TC	20	0.2	30	0.43	11	0.18	15	0	15	0	6	0	6	0	12	0	22	0	6	0	0.81	0	0.00256805	-0.2025	3' UTR (NM_138368, exon 2 of 2)	AP5B1
chr11_65543635	T	TC	20	0	29	0.1	15	0.07	20	0.25	22	0	9	0	7	0	14	0	27	0	8	0	0.42	0	0.0133569	-0.105	3' UTR (NM_138368, exon 2 of 2)	AP5B1
chr11_65544381	T	TC	22	0	19	0.05	11	0.18	32	0.06	28	0	19	0	8	0	6	0	33	0	35	0	0.29	0	0.0156341	-0.0725	3' UTR (NM_138368, exon 2 of 2)	AP5B1
chr11_65544382	T	TC	22	0.23	20	0.15	12	0.08	30	0.13	19	0	21	0	8	0	7	0	33	0	33	0	0.59	0	0.000169196	-0.1475	3' UTR (NM_138368, exon 2 of 2)	AP5B1
chr11_65544383	T	TC	22	0.23	22	0.05	12	0	32	0	28	0	21	0	8	0	7	0	32	0	36	0	0.28	0	0.0191168	-0.07	3' UTR (NM_138368, exon 2 of 2)	AP5B1
chr1_1660404	A	AG	25	0	39	0.03	11	0.36	11	0.18	42	0.05	28	0	34	0	52	0	24	0	5	0	0.57	0.05	0.0342834	-0.134167	3' UTR (NM_182838, exon 6 of 6)	CDK11A
chr11_66450263	T	TC	59	0.05	82	0.01	93	0.02	36	0.14	34	0	47	0	50	0	86	0	64	0	45	0	0.22	0	0.00131571	-0.055	Intergenic	RBM4B
chr11_66450306	T	TC	57	0.65	75	0.61	85	0.59	39	0.26	43	0.28	37	0.16	46	0.24	69	0.23	44	0.02	53	0.08	2.11	1.01	0.00704216	-0.359167	Intergenic	RBM4B
chr11_66450310	T	TC	66	0.18	83	0.17	95	0.08	31	0.13	46	0.02	45	0	51	0	77	0.06	68	0	67	0	0.56	0.08	0.000713673	-0.126667	Intergenic	RBM4B
chr11_66450312	T	TC	64	0.91	86	0.85	85	0.82	32	0.78	43	0.4	48	0.54	53	0.6	80	0.68	69	0.19	61	0.54	3.36	2.95	0.000655737	-0.348333	Intergenic	RBM4B
chr11_66450319	T	TC	90	0.2	104	0.08	98	0.14	48	0.12	48	0.02	56	0	68	0.15	94	0.09	86	0.01	77	0.04	0.54	0.31	0.0337835	-0.0833333	Intergenic	RBM4B
chr11_66450362	T	TC	80	0.03	110	0.03	123	0.03	32	0.19	32	0	56	0	74	0.01	117	0	77	0	57	0	0.28	0.01	0.00488397	-0.0683333	Intergenic	RBM4B
chr11_66450372	T	TC	80	0.69	103	0.68	130	0.74	30	0.83	32	0.62	59	0.17	76	0.37	121	0.39	80	0.15	63	0.19	2.94	1.89	0.000211679	-0.42	Intergenic	RBM4B
chr11_66450444	T	TC	83	0.48	58	0.69	81	0.53	35	0.49	37	0.22	38	0.24	92	0.53	98	0.51	47	0.13	52	0.21	2.19	1.84	0.023117	-0.240833	Intergenic	RBM4B
chr11_66452019	T	TC	115	0.3	78	0.29	41	0.23	52	0.29	36	0.03	59	0.05	78	0.1	111	0.03	78	0	101	0	1.11	0.21	2.5524e-05	-0.2425	TTS (NM_006946)	RBM4B
chr11_66452023	T	TC	130	0.48	104	0.5	47	0.62	52	0.75	44	0.3	58	0.41	97	0.51	133	0.26	79	0.13	105	0.3	2.35	1.91	0.0194777	-0.269167	TTS (NM_006946)	RBM4B
chr11_66452024	T	TC	143	0.29	112	0.34	48	0.48	53	0.51	45	0.04	57	0.16	104	0.22	143	0.1	80	0.04	108	0.11	1.62	0.67	0.00120006	-0.293333	TTS (NM_006946)	RBM4B
chr11_66452092	T	TC	103	0.48	131	0.51	51	0.61	47	0.66	46	0.28	48	0.19	97	0.39	125	0.3	68	0.07	111	0.07	2.26	1.3	0.00117512	-0.348333	TTS (NM_006946)	RBM4B
chr11_66452127	T	TC	92	0.21	115	0.12	26	0.12	30	0.1	51	0.04	40	0.17	100	0.05	115	0.03	37	0	72	0	0.55	0.29	0.018001	-0.0891667	TTS (NM_006946)	RBM4B
chr1_168220407	A	AG	91	0.45	74	0.46	37	0.46	24	0.33	16	0.25	14	0.29	34	0.26	33	0.18	8	0	18	0	1.7	0.98	0.00145736	-0.261667	Intergenic	ANKRD36BP1
chr11_68522950	T	TC	291	0.1	239	0.12	316	0.12	378	0.06	277	0.04	348	0.04	422	0.02	374	0.03	329	0	456	0.01	0.4	0.14	0.00174677	-0.0766667	3' UTR (NM_001876, exon 19 of 19)	TESMIN
chr11_68522974	T	TC	233	0.08	176	0.11	302	0.17	404	0.08	260	0.03	331	0.02	331	0.03	293	0.02	359	0.01	437	0.02	0.44	0.13	3.66453e-05	-0.0883333	3' UTR (NM_001876, exon 19 of 19)	TESMIN
chr11_68523006	T	TC	223	0.09	200	0.15	144	0.12	368	0.1	285	0.04	321	0.09	280	0.11	296	0.09	355	0.02	399	0.02	0.46	0.37	0.0187606	-0.0533333	3' UTR (NM_001876, exon 19 of 19)	TESMIN
chr11_68523072	T	TC	188	0.07	115	0.09	132	0.14	175	0.07	160	0.02	171	0.11	186	0.05	201	0.05	125	0.01	283	0.01	0.37	0.25	0.0347599	-0.0508333	3' UTR (NM_001876, exon 19 of 19)	TESMIN
chr11_68523080	T	TC	181	0.16	157	0.14	127	0.28	174	0.12	169	0.04	158	0.02	190	0.12	194	0.04	109	0	314	0.01	0.7	0.23	0.00482513	-0.136667	3' UTR (NM_001876, exon 19 of 19)	TESMIN
chr11_68523337	T	TC	345	0.16	303	0.16	38	0.53	273	0.21	372	0.04	434	0.02	335	0.04	280	0.02	360	0.02	285	0.01	1.06	0.15	1.9607e-05	-0.24	3' UTR (NM_001876, exon 19 of 19)	TESMIN
chr11_68523347	T	TC	346	0.11	278	0.09	34	0.09	254	0.08	405	0.01	444	0.01	350	0.03	281	0.03	457	0	411	0.02	0.37	0.1	0.000148033	-0.0758333	3' UTR (NM_001876, exon 19 of 19)	TESMIN
chr11_68523356	T	TC	278	0.13	217	0.16	26	0.12	319	0.17	360	0.03	394	0.01	296	0.03	256	0.02	395	0	364	0.02	0.58	0.11	2.1608e-05	-0.126667	3' UTR (NM_001876, exon 19 of 19)	TESMIN
chr11_68523397	T	TC	215	0.17	144	0.24	16	0.31	243	0.14	255	0.09	254	0.08	273	0.13	164	0.14	302	0.01	239	0.09	0.86	0.54	0.021225	-0.125	3' UTR (NM_001876, exon 19 of 19)	TESMIN
chr11_68523434	T	TC	243	0.29	160	0.28	11	0.45	138	0.27	268	0.09	291	0.16	275	0.21	195	0.24	242	0.05	203	0.04	1.29	0.79	0.000936432	-0.190833	3' UTR (NM_001876, exon 19 of 19)	TESMIN
chr11_68523468	T	TC	205	0.58	211	0.68	14	0.57	244	0.48	299	0.31	333	0.33	247	0.46	260	0.46	317	0.14	272	0.19	2.31	1.89	0.0105989	-0.2625	3' UTR (NM_001876, exon 19 of 19)	TESMIN
chr11_68523472	T	TC	219	0.33	219	0.38	16	0.56	240	0.33	316	0.11	339	0.1	251	0.2	272	0.16	318	0.05	275	0.06	1.6	0.68	6.48055e-05	-0.286667	3' UTR (NM_001876, exon 19 of 19)	TESMIN
chr11_68523504	T	TC	189	0.11	178	0.13	39	0.13	158	0.11	270	0.01	306	0.03	336	0.06	251	0.03	212	0	184	0	0.48	0.13	0.000168167	-0.0983333	3' UTR (NM_001876, exon 19 of 19)	TESMIN
chr11_68523534	T	TC	216	0.29	222	0.18	29	0.31	135	0.11	301	0.05	322	0.05	265	0.1	278	0.12	161	0.02	145	0.03	0.89	0.37	0.00610292	-0.160833	3' UTR (NM_001876, exon 19 of 19)	TESMIN
chr11_68523567	T	TC	181	0.57	203	0.59	26	0.65	47	0.34	231	0.1	262	0.1	239	0.21	256	0.23	106	0	55	0.05	2.15	0.69	0.000870656	-0.4225	3' UTR (NM_001876, exon 19 of 19)	TESMIN
chr1_16889413	T	TC	132	0.47	159	0.36	75	0.44	120	0.27	73	0.1	98	0.14	136	0.1	151	0.17	55	0	131	0	1.54	0.51	0.00104622	-0.3	3' UTR (NM_017940, exon 29 of 29)	MIR3675
chr1_16889414	T	TC	133	0.08	165	0.15	75	0.07	124	0.08	70	0.03	98	0	139	0.02	152	0.01	57	0	132	0	0.38	0.06	0.000662106	-0.085	3' UTR (NM_017940, exon 29 of 29)	MIR3675
chr1_16889502	T	TC	101	0.53	115	0.37	33	0.55	57	0.39	60	0.2	43	0.02	82	0.06	76	0.03	44	0	63	0.19	1.84	0.5	0.0003012	-0.376667	3' UTR (NM_017940, exon 29 of 29)	MIR3675
chr1_16889566	T	TC	83	0.13	139	0.06	70	0.11	42	0.12	77	0	59	0	98	0.02	100	0.04	64	0	72	0	0.42	0.06	0.000897633	-0.095	3' UTR (NM_017940, exon 29 of 29)	MIR3675
chr1_16889596	A	AG	54	0.15	123	0.09	68	0.12	86	0.02	75	0	55	0	96	0.02	98	0.01	89	0	90	0	0.38	0.03	0.000958726	-0.09	3' UTR (NM_017940, exon 29 of 29)	MIR3675
chr1_16889624	T	TC	52	0.4	67	0.3	42	0.31	91	0.22	69	0.01	49	0.02	71	0.01	51	0.04	72	0.01	71	0	1.23	0.09	1.56499e-06	-0.2925	3' UTR (NM_017940, exon 29 of 29)	MIR3675
chr1_16889639	T	TC	55	0.31	84	0.27	78	0.21	83	0.04	77	0.03	66	0	90	0.02	76	0.04	64	0	75	0	0.83	0.09	0.00064485	-0.1925	3' UTR (NM_017940, exon 29 of 29)	MIR3675
chr1_16889642	T	TC	75	0.4	95	0.29	85	0.29	86	0.06	82	0.09	58	0.07	101	0.02	85	0.06	52	0.06	72	0.03	1.04	0.33	0.00148531	-0.205	3' UTR (NM_017940, exon 29 of 29)	MIR3675
chr1_16889646	T	TC	102	0.07	104	0.15	94	0.02	82	0	76	0.03	56	0	118	0	89	0	69	0	77	0	0.24	0.03	0.00923497	-0.055	3' UTR (NM_017940, exon 29 of 29)	MIR3675
chr11_71998495	T	TC	14	0.36	13	0.54	13	0.46	19	0.47	11	0.18	9	0.33	9	0.67	6	0.33	24	0	15	0.13	1.83	1.64	0.024281	-0.184167	Intergenic	PHOX2A
chr11_71998599	T	TC	22	0.27	16	0.19	19	0.16	21	0.19	11	0	21	0	12	0	11	0	14	0	17	0	0.81	0	7.00182e-05	-0.2025	Intergenic	PHOX2A
chr11_71998621	T	TC	26	0.12	15	0	18	0.11	18	0.17	11	0	24	0	14	0	14	0.07	13	0	12	0	0.4	0.07	0.0375635	-0.0883333	Intergenic	PHOX2A
chr11_71998629	T	TC	28	0	19	0	18	0.06	27	0.22	13	0	29	0	14	0	13	0	16	0	28	0	0.28	0	0.0216845	-0.07	Intergenic	PHOX2A
chr11_71998630	T	TC	28	0.14	19	0.11	20	0	28	0	12	0	30	0	13	0	14	0	14	0	29	0	0.25	0	0.0347376	-0.0625	Intergenic	PHOX2A
chr11_72000704	T	TC	22	0.05	18	0.06	10	0.1	24	0.25	9	0	6	0	14	0	19	0	21	0	25	0	0.46	0	0.0058746	-0.115	Intergenic	PHOX2A
chr11_72000743	T	TC	30	0.07	21	0.05	17	0.18	24	0.17	22	0	11	0	21	0	24	0	20	0	32	0	0.47	0	0.00082889	-0.1175	Intergenic	PHOX2A
chr11_72000752	T	TC	26	0.12	24	0.17	16	0.19	24	0.12	22	0	11	0.09	23	0	15	0	24	0	27	0	0.6	0.09	0.00123096	-0.135	Intergenic	PHOX2A
chr11_72000775	T	TC	30	0.13	24	0.21	24	0.21	32	0.28	17	0.12	13	0.08	25	0.08	22	0.18	43	0	50	0	0.83	0.46	0.0142926	-0.130833	Intergenic	PHOX2A
chr11_72001743	A	AG	31	0.1	34	0.06	19	0.11	63	0.1	24	0.04	26	0	14	0	21	0	33	0	43	0	0.37	0.04	0.00244969	-0.0858333	Intergenic	PHOX2A
chr11_72001796	T	TC	18	0.11	26	0.04	17	0.12	39	0.15	21	0	10	0	11	0.18	21	0	42	0	47	0	0.42	0.18	0.0277764	-0.075	Intergenic	PHOX2A
chr11_72001822	T	TC	31	0.03	35	0.03	13	0.08	19	0.21	31	0	25	0	16	0	20	0	37	0	48	0	0.35	0	0.00390308	-0.0875	Intergenic	PHOX2A
chr11_72002387	T	TC	63	0.08	46	0	17	0.12	97	0.05	24	0	55	0	27	0	38	0	100	0	50	0	0.25	0	0.00164828	-0.0625	Intergenic	PHOX2A
chr11_73585109	T	TC	16	0.06	11	0.45	11	0.18	13	0.15	18	0	24	0	12	0.08	11	0	8	0	14	0	0.84	0.08	0.00919233	-0.196667	intron (NM_016565, intron 1 of 1)	PAAF1
chr1_173828940	A	AG	32	0.09	39	0.15	10	0.1	14	0.21	23	0.04	13	0.15	15	0	20	0	18	0	17	0	0.55	0.19	0.0203976	-0.105833	Intergenic	GAS5-AS1
chr1_173828973	A	AG	29	0.03	34	0.06	10	0.2	19	0	27	0	9	0	18	0	14	0	21	0	14	0	0.29	0	0.0268199	-0.0725	Intergenic	GAS5-AS1
chr1_173828983	A	AG	29	0	29	0.14	10	0.2	16	0	25	0	5	0	15	0	12	0	23	0	16	0	0.34	0	0.0317582	-0.085	Intergenic	GAS5-AS1
chr1_173903274	A	AG	62	0	53	0	13	0	19	0.21	28	0	28	0	31	0	49	0	13	0	11	0	0.21	0	0.0478402	-0.0525	3' UTR (NM_001300851, exon 19 of 19)	SERPINC1
chr11_74552025	A	AG	18	0	21	0.14	31	0.03	26	0.04	22	0	16	0	31	0	31	0	6	0	17	0	0.21	0	0.03014	-0.0525	TTS (NM_001270380)	RNF169
chr11_76734854	T	TC	29	0	37	0.19	14	0.07	25	0	19	0	13	0	36	0	38	0	5	0	26	0	0.26	0	0.0167932	-0.065	3' UTR (NM_001300953, exon 10 of 10)	B3GNT6
chr11_76734863	T	TC	28	0.18	26	0.19	14	0.07	35	0.09	25	0	12	0	25	0.04	37	0	5	0	27	0	0.53	0.04	0.00227347	-0.125833	3' UTR (NM_001300953, exon 10 of 10)	B3GNT6
chr11_767880	T	TC	143	0.17	155	0.15	135	0.21	69	0.07	174	0.03	157	0.01	77	0.03	138	0	52	0	74	0.03	0.6	0.1	0.000183415	-0.133333	non-coding (NR_134867, exon 7 of 7)	GATD1
chr11_767881	T	TC	149	0.08	162	0.04	142	0.11	72	0.07	177	0.04	166	0.01	83	0	136	0	57	0	78	0	0.3	0.05	0.00296831	-0.0666667	non-coding (NR_134867, exon 7 of 7)	GATD1
chr11_767886	T	TC	164	0.15	177	0.15	143	0.24	78	0.23	193	0.05	188	0	87	0.02	150	0.01	62	0	77	0	0.77	0.08	2.50567e-05	-0.179167	non-coding (NR_134867, exon 7 of 7)	GATD1
chr11_767927	A	AG	108	0.06	102	0.18	114	0.14	84	0.14	118	0	117	0	45	0	88	0	55	0	57	0	0.52	0	7.51662e-07	-0.13	non-coding (NR_134867, exon 7 of 7)	GATD1
chr11_767943	A	AG	78	0.22	104	0.25	49	0.33	63	0.16	99	0.08	84	0.13	38	0.18	56	0.11	48	0.12	64	0.09	0.96	0.71	0.00439213	-0.121667	non-coding (NR_134867, exon 7 of 7)	GATD1
chr11_767988	T	TC	32	0.53	28	0.36	10	0.33	37	0.43	28	0.11	29	0.07	13	0.46	17	0.35	25	0	18	0	1.65	0.99	0.00726244	-0.2475	non-coding (NR_134867, exon 7 of 7)	GATD1
chr11_767989	T	TC	31	0.26	26	0.31	10	0.1	34	0.24	28	0	30	0.03	10	0	15	0.07	30	0.1	22	0	0.91	0.2	0.0015629	-0.194167	non-coding (NR_134867, exon 7 of 7)	GATD1
chr11_769019	T	TC	75	0.31	67	0.27	10	0.2	25	0.72	133	0.01	95	0.11	54	0.09	49	0.08	17	0	30	0	1.5	0.29	0.00267826	-0.326667	non-coding (NR_134867, exon 7 of 7)	GATD1
chr11_769388	A	AG	204	0.11	254	0.09	239	0.16	117	0.15	223	0.1	226	0.06	143	0.08	132	0.16	109	0.04	156	0	0.51	0.44	0.0302048	-0.0541667	non-coding (NR_134867, exon 7 of 7)	GATD1
chr11_769403	A	AG	192	0.5	205	0.4	250	0.56	108	0.47	206	0.14	215	0.12	119	0.26	105	0.17	113	0.08	112	0.21	1.93	0.98	7.58592e-05	-0.319167	non-coding (NR_134867, exon 7 of 7)	GATD1
chr11_769459	A	AG	110	0.06	96	0.08	171	0.09	60	0.1	119	0	121	0	68	0	71	0.01	111	0	49	0	0.33	0.01	6.68264e-06	-0.0808333	non-coding (NR_134867, exon 7 of 7)	GATD1
chr11_769536	T	TC	59	0.03	63	0.22	77	0.08	46	0.11	61	0	40	0	29	0	39	0.03	27	0	27	0	0.44	0.03	0.00204685	-0.105	non-coding (NR_134867, exon 7 of 7)	GATD1
chr11_769540	T	TC	58	0.03	65	0.2	67	0.06	43	0.05	58	0.05	37	0	27	0	38	0	26	0	25	0	0.34	0.05	0.0385972	-0.0766667	non-coding (NR_134867, exon 7 of 7)	GATD1
chr11_769559	T	TC	59	0.03	60	0.05	60	0.03	43	0.12	55	0	35	0	23	0	36	0	21	0	12	0	0.23	0	0.00232108	-0.0575	non-coding (NR_134867, exon 7 of 7)	GATD1
chr11_769560	T	TC	61	0.07	59	0.05	63	0.06	42	0.05	58	0	37	0	23	0	36	0	21	0	13	0	0.23	0	0.000518391	-0.0575	non-coding (NR_134867, exon 7 of 7)	GATD1
chr11_769582	T	TC	43	0.07	48	0.1	18	0.06	33	0.06	39	0	27	0.04	16	0	17	0	11	0	8	0	0.29	0.04	0.0169561	-0.0658333	non-coding (NR_134867, exon 7 of 7)	GATD1
chr11_769742	T	TC	35	0.54	25	0.44	11	0.27	20	0.4	25	0	17	0	10	0	8	0.12	10	0	6	0	1.65	0.12	3.92069e-05	-0.3925	non-coding (NR_134867, exon 7 of 7)	GATD1
chr11_769748	T	TC	34	0.44	24	0.75	11	0.45	20	0.17	18	0	20	0	10	0.1	12	0	8	0	8	0	1.81	0.1	0.00021489	-0.435833	non-coding (NR_134867, exon 7 of 7)	GATD1
chr11_769845	T	TC	34	0.03	40	0.3	11	0.18	23	0	37	0.03	42	0.05	22	0	16	0	7	0	10	0	0.51	0.08	0.0479822	-0.114167	non-coding (NR_134867, exon 7 of 7)	GATD1
chr11_769883	T	TC	46	0.52	40	0.7	14	0.5	14	0.21	40	0.03	33	0.03	19	0.05	16	0.06	13	0	17	0	1.93	0.17	2.55773e-05	-0.454167	non-coding (NR_134867, exon 7 of 7)	GATD1
chr11_769888	T	TC	44	0.09	41	0.07	13	0	23	0.26	37	0	30	0	18	0	15	0	23	0	23	0	0.42	0	0.00166465	-0.105	non-coding (NR_134867, exon 7 of 7)	GATD1
chr11_769889	T	TC	48	0.02	43	0.14	13	0.15	23	0.3	39	0	37	0.08	20	0	17	0	27	0	27	0	0.61	0.08	0.0233946	-0.139167	non-coding (NR_134867, exon 7 of 7)	GATD1
chr11_778153	A	AG	41	0.88	46	0.78	23	0.91	39	0.79	40	0.55	46	0.59	28	0.68	31	0.81	18	0.28	38	0.32	3.36	3.23	0.00501753	-0.301667	promoter-TSS (NM_001318824)	LOC171391
chr11_778175	A	AG	40	0.15	49	0.1	26	0.15	45	0.02	33	0	52	0	32	0	36	0.03	20	0	37	0	0.42	0.03	0.00270396	-0.1	promoter-TSS (NM_001318824)	LOC171391
chr11_778176	A	AG	45	0.36	48	0.27	25	0.44	40	0.35	36	0	56	0	31	0.16	34	0.12	17	0	33	0	1.42	0.28	0.000119574	-0.308333	promoter-TSS (NM_001318824)	LOC171391
chr11_778188	A	AG	41	0.32	40	0.23	36	0.22	23	0.3	36	0.08	52	0.19	27	0.19	30	0.23	11	0	35	0	1.07	0.69	0.0156277	-0.1525	promoter-TSS (NM_001318824)	LOC171391
chr11_778205	A	AG	39	0.46	41	0.46	41	0.51	25	0.6	39	0.03	50	0.04	27	0.19	24	0.25	18	0	28	0.04	2.03	0.55	7.13013e-05	-0.415833	promoter-TSS (NM_001318824)	LOC171391
chr11_778342	A	AG	25	0.08	32	0.03	13	0.23	25	0.08	29	0.07	53	0	14	0	19	0	12	0	17	0	0.42	0.07	0.045228	-0.0933333	promoter-TSS (NM_001318824)	LOC171391
chr11_778798	A	AG	47	0.36	36	0.28	33	0.39	12	0.5	35	0.06	49	0.04	15	0.13	16	0.31	21	0	14	0	1.53	0.54	0.00119715	-0.2925	intron (NR_126342, intron 2 of 3)	LOC171391
chr11_778802	A	AG	42	0.83	35	1	33	1	12	1	22	0.64	55	0.91	10	0.7	16	0.94	22	0.5	19	0.11	3.83	3.8	0.0126837	-0.324167	intron (NR_126342, intron 2 of 3)	LOC171391
chr11_778828	A	AG	48	0.04	25	0.2	44	0.16	22	0.27	25	0	35	0.03	9	0	20	0.1	25	0	19	0	0.67	0.13	0.0213565	-0.145833	intron (NR_126342, intron 2 of 3)	LOC171391
chr11_778856	A	AG	48	0.31	33	0.24	37	0.24	19	0.58	28	0	46	0.02	15	0.07	22	0.23	26	0	21	0	1.37	0.32	0.00260472	-0.289167	intron (NR_126342, intron 2 of 3)	LOC171391
chr11_778857	A	AG	47	0.85	33	1	48	1	19	0.95	35	0.57	48	0.71	16	0.56	21	0.67	26	0.35	28	0.11	3.8	2.97	0.00132551	-0.455	intron (NR_126342, intron 2 of 3)	LOC171391
chr11_778861	A	AG	36	0.64	29	0.62	45	0.87	19	0.89	33	0.48	45	0.6	14	0.36	21	0.62	21	0.38	25	0.4	3.02	2.84	0.00888189	-0.281667	intron (NR_126342, intron 2 of 3)	LOC171391
chr11_778864	A	AG	38	0.71	32	0.59	45	0.73	20	0.5	34	0.21	47	0.15	14	0.29	22	0.27	34	0.03	24	0	2.53	0.95	0.000413405	-0.474167	intron (NR_126342, intron 2 of 3)	LOC171391
chr1_1784018	A	AG	15	0.33	20	0.3	13	0.38	17	0.35	29	0.17	35	0.06	20	0	16	0.38	12	0.08	8	0	1.36	0.69	0.00793584	-0.225	intron (NM_002074, intron 1 of 11)	GNB1
chr1_179042692	A	AG	53	0	22	0.09	12	0.25	17	0.06	17	0	32	0	35	0	45	0	29	0	49	0	0.4	0	0.00346397	-0.1	3' UTR (NM_001324311, exon 8 of 8)	TOR3A
chr1_179042701	A	AG	41	0.05	18	0.39	11	0.27	20	0.25	18	0	27	0.04	20	0.15	45	0.07	19	0	34	0	0.96	0.26	0.0384472	-0.196667	3' UTR (NM_001324311, exon 8 of 8)	TOR3A
chr1_179044092	A	AG	67	0.1	65	0.06	35	0.06	38	0.13	38	0.05	37	0.03	34	0	54	0.07	26	0	74	0	0.35	0.15	0.0255482	-0.0625	3' UTR (NM_001324311, exon 8 of 8)	TOR3A
chr1_179044100	A	AG	62	0.42	54	0.24	36	0.5	46	0.15	30	0.1	44	0.05	31	0.29	49	0.14	48	0	82	0.1	1.31	0.68	0.0467978	-0.214167	3' UTR (NM_001324311, exon 8 of 8)	TOR3A
chr1_179044105	A	AG	59	0.15	57	0.19	36	0.11	45	0.16	24	0.04	42	0	26	0.08	52	0.12	35	0	71	0	0.61	0.24	0.00271574	-0.1125	3' UTR (NM_001324311, exon 8 of 8)	TOR3A
chr1_179044180	A	AG	41	0.49	47	0.43	29	0.59	36	0.25	22	0.05	48	0.06	36	0.25	50	0.08	52	0.15	28	0.04	1.76	0.63	0.00174398	-0.335	3' UTR (NM_001324311, exon 8 of 8)	TOR3A
chr1_179044196	A	AG	47	0.04	47	0.02	21	0.14	50	0.04	25	0	56	0	34	0.03	45	0.02	52	0	22	0	0.24	0.05	0.0465143	-0.0516667	3' UTR (NM_001324311, exon 8 of 8)	TOR3A
chr1_179044206	A	AG	62	0.23	43	0.3	19	0.53	54	0.07	28	0.04	55	0	37	0.17	47	0.15	48	0	32	0	1.13	0.36	0.0320069	-0.2225	3' UTR (NM_001324311, exon 8 of 8)	TOR3A
chr1_179044216	A	AG	75	0.25	51	0.27	18	0.39	53	0.19	38	0.05	67	0	42	0.1	58	0.07	55	0	40	0	1.1	0.22	0.000203686	-0.238333	3' UTR (NM_001324311, exon 8 of 8)	TOR3A
chr1_179044233	A	AG	94	0.1	82	0.07	25	0.16	56	0.11	56	0.09	89	0	42	0.02	71	0.1	39	0	36	0	0.44	0.21	0.0104541	-0.075	3' UTR (NM_001324311, exon 8 of 8)	TOR3A
chr1_179044242	A	AG	98	0.28	89	0.15	24	0.46	55	0.16	59	0.12	62	0.1	41	0.15	50	0.14	46	0.2	39	0.08	1.05	0.79	0.0281249	-0.130833	3' UTR (NM_001324311, exon 8 of 8)	TOR3A
chr1_184761123	T	TC	86	0.37	71	0.45	48	0.35	17	0.47	41	0	47	0.09	13	0	11	0.18	16	0	18	0.06	1.64	0.33	4.19634e-05	-0.355	3' UTR (NM_052966, exon 14 of 14)	EDEM3
chr1_184761124	T	TC	89	0.11	76	0.21	48	0.17	16	0.06	40	0.05	48	0.06	13	0	11	0	16	0	18	0	0.55	0.11	0.0064948	-0.119167	3' UTR (NM_052966, exon 14 of 14)	EDEM3
chr1_184761125	T	TC	88	0.33	72	0.26	46	0.22	15	0.13	39	0.03	47	0.06	13	0	11	0.18	16	0	18	0	0.94	0.27	0.00119245	-0.19	3' UTR (NM_052966, exon 14 of 14)	EDEM3
chr1_184761126	T	TC	90	0.04	75	0.12	47	0.11	17	0.06	40	0	46	0	19	0	11	0	16	0	18	0	0.33	0	0.000941518	-0.0825	3' UTR (NM_052966, exon 14 of 14)	EDEM3
chr1_184761188	T	TC	103	0.1	91	0.09	36	0.03	31	0.06	42	0	53	0	18	0	13	0	16	0	17	0	0.28	0	0.000634476	-0.07	3' UTR (NM_052966, exon 14 of 14)	EDEM3
chr1_184761274	T	TC	122	0.24	177	0.2	71	0.34	27	0.26	45	0	94	0.06	32	0	39	0.08	7	0	28	0	1.04	0.14	0.00018306	-0.236667	3' UTR (NM_052966, exon 14 of 14)	EDEM3
chr1_184761312	A	AG	97	0.23	139	0.15	60	0.2	24	0.21	50	0.14	50	0.06	36	0.11	38	0.08	6	0	20	0	0.79	0.39	0.00940552	-0.1325	3' UTR (NM_052966, exon 14 of 14)	EDEM3
chr1_184762524	T	TC	314	0.18	213	0.1	76	0.2	44	0.16	106	0	111	0.07	55	0	58	0.07	23	0	67	0	0.64	0.14	0.00127264	-0.136667	3' UTR (NM_052966, exon 14 of 14)	EDEM3
chr1_184762676	T	TC	301	0.23	208	0.18	41	0.22	20	0.25	74	0.09	127	0	62	0.02	35	0.11	7	0	14	0	0.88	0.22	0.000373901	-0.183333	3' UTR (NM_052966, exon 14 of 14)	EDEM3
chr11_8707840	A	AG	123	0.23	109	0.3	69	0.1	96	0.36	241	0.11	215	0.08	143	0.08	168	0.08	21	0.19	18	0.06	0.99	0.6	0.00141918	-0.1475	TTS (NR_002977)	SNORA3B
chr11_8708757	A	AG	16	0.12	26	0.12	26	0	66	0.06	37	0	40	0	23	0	13	0	33	0	62	0	0.3	0	0.00188907	-0.075	3' UTR (NM_000990, exon 5 of 5)	SNORA3B
chr11_8708782	A	AG	20	0.85	18	0.56	23	0.7	43	0.56	39	0.36	41	0.34	27	0.07	12	0.33	40	0	73	0.23	2.67	1.33	0.0044763	-0.445833	3' UTR (NM_000990, exon 5 of 5)	SNORA3B
chr11_8708785	A	AG	20	0.2	18	0.06	25	0.16	48	0.1	39	0.18	36	0	27	0.04	12	0	42	0	78	0.04	0.52	0.26	0.0415665	-0.0866667	3' UTR (NM_000990, exon 5 of 5)	SNORA3B
chr11_8708796	A	AG	20	0	17	0.06	24	0.04	45	0.16	37	0	37	0	29	0	8	0	37	0	79	0	0.26	0	0.00339067	-0.065	3' UTR (NM_000990, exon 5 of 5)	SNORA3B
chr11_8708799	A	AG	21	0.14	16	0.12	23	0.13	46	0.09	37	0.05	38	0.08	28	0.04	8	0	36	0	83	0	0.48	0.17	0.016752	-0.0916667	3' UTR (NM_000990, exon 5 of 5)	SNORA3B
chr11_8708825	A	AG	18	0.94	15	0.67	25	0.84	43	0.72	22	0.36	15	0.33	19	0.37	7	0.29	24	0	52	0.15	3.17	1.5	0.00131503	-0.5425	3' UTR (NM_000990, exon 5 of 5)	SNORA3B
chr11_8708889	T	TC	21	0.19	17	0.35	24	0.12	72	0.11	29	0	25	0.12	11	0	9	0	52	0	50	0	0.77	0.12	0.00488928	-0.1725	3' UTR (NM_000990, exon 5 of 5)	SNORA3B
chr1_193061778	T	TC	19	0.05	27	0.26	23	0.17	31	0.16	11	0	19	0	17	0	15	0	32	0	26	0	0.64	0	0.000157477	-0.16	TTS (NM_001042369)
chr1_193061903	T	TC	13	0.08	29	0.1	12	0.08	22	0.09	7	0	6	0	10	0	13	0	22	0	13	0	0.35	0	0.00839112	-0.0875	TTS (NM_001042369)
chr11_93468644	T	TC	48	0.17	58	0.21	43	0.19	27	0	57	0	59	0.02	29	0	49	0	9	0	21	0	0.57	0.02	0.00100827	-0.139167	promoter-TSS (NR_002973)	SNORA40
chr11_93468771	T	TC	89	0.12	76	0.12	41	0.22	20	0.1	114	0.02	96	0.01	50	0.02	110	0.09	19	0	17	0	0.56	0.14	0.00321521	-0.116667	promoter-TSS (NR_002973)	SNORA40
chr11_93468772	T	TC	89	0.13	79	0.06	56	0.04	24	0	116	0.01	105	0	51	0	117	0	23	0	17	0	0.23	0.01	0.00283512	-0.0558333	promoter-TSS (NR_002973)	SNORA40
chr11_93468796	T	TC	111	0.76	81	0.8	51	0.73	24	0.96	134	0.18	100	0.18	63	0.29	126	0.13	23	0	15	0	3.25	0.78	2.14879e-05	-0.6825	promoter-TSS (NR_002973)	SNORA40
chr11_93494978	A	AG	117	0.09	122	0.14	113	0.2	65	0.15	68	0.15	69	0	78	0.12	60	0.13	69	0	72	0	0.58	0.4	0.0173772	-0.0783333	3' UTR (NM_001286067, exon 10 of 10)	C11orf54
chr11_94149101	T	TC	24	0.04	20	0.05	20	0.1	20	0.15	12	0	9	0	24	0	13	0	15	0	28	0	0.34	0	0.00483406	-0.085	Intergenic	GPR83
chr1_19542311	T	TC	36	0.14	25	0.08	11	0.09	25	0	35	0	26	0	16	0	25	0	12	0	38	0	0.31	0	0.00563718	-0.0775	3' UTR (NM_001271427, exon 23 of 23)	EMC1-AS1
chr1_19542415	T	TC	35	0.17	30	0.17	10	0.1	33	0.21	42	0	27	0.04	18	0	22	0.05	19	0	43	0	0.65	0.09	0.000430677	-0.1475	3' UTR (NM_001271427, exon 23 of 23)	EMC1-AS1
chr1_19542455	T	TC	37	0.03	22	0.18	15	0.07	36	0	18	0	14	0	19	0	14	0	28	0	27	0	0.28	0	0.0279316	-0.07	3' UTR (NM_001271427, exon 23 of 23)	EMC1-AS1
chr1_19542458	T	TC	43	0.33	27	0.19	15	0.4	33	0.15	26	0.04	19	0	19	0	13	0	29	0	26	0	1.07	0.04	8.65399e-05	-0.260833	3' UTR (NM_001271427, exon 23 of 23)	EMC1-AS1
chr1_19542463	T	TC	43	0.09	24	0.38	16	0.5	37	0.24	25	0	21	0	15	0	13	0.15	27	0	23	0.04	1.21	0.19	0.00386226	-0.270833	3' UTR (NM_001271427, exon 23 of 23)	EMC1-AS1
chr1_19585553	A	AG	119	0.19	132	0.36	168	0.3	153	0.28	183	0.02	194	0.03	145	0.04	172	0.06	70	0	139	0	1.13	0.15	2.26222e-05	-0.2575	3' UTR (NM_016183, exon 8 of 8)	MRTO4
chr1_19585569	A	AG	107	0.14	127	0.09	170	0.07	160	0.13	165	0.03	188	0.04	139	0.07	158	0.03	65	0.03	121	0	0.43	0.2	0.00713911	-0.0741667	3' UTR (NM_016183, exon 8 of 8)	MRTO4
chr1_19585622	A	AG	119	0.17	150	0.08	175	0.15	87	0.21	196	0.08	203	0.02	146	0.05	149	0.05	43	0	60	0.02	0.61	0.22	0.00348077	-0.115833	3' UTR (NM_016183, exon 8 of 8)	MRTO4
chr1_19586458	A	AG	60	0.33	84	0.23	69	0.33	49	0.16	97	0.02	116	0	114	0.07	133	0.05	28	0	21	0	1.05	0.14	0.000179386	-0.239167	3' UTR (NM_016183, exon 8 of 8)	MRTO4
chr1_19586501	A	AG	53	0.17	67	0.21	83	0.24	27	0.11	85	0.01	108	0.02	83	0.07	100	0.02	8	0	23	0	0.73	0.12	0.000262871	-0.1625	3' UTR (NM_016183, exon 8 of 8)	MRTO4
chr1_19586520	A	AG	36	0.06	44	0.09	70	0.07	26	0	71	0	83	0	52	0.02	75	0	14	0	13	0	0.22	0.02	0.00630244	-0.0516667	3' UTR (NM_016183, exon 8 of 8)	MRTO4
chr1_19586532	A	AG	41	0.02	37	0	54	0.07	24	0.12	79	0	79	0	56	0	70	0	20	0	16	0	0.21	0	0.00299635	-0.0525	TTS (NM_016183)	MRTO4
chr1_19587844	A	AG	52	0.12	75	0.04	80	0.09	34	0.03	78	0	62	0.02	83	0	88	0.02	22	0	40	0	0.28	0.04	0.00554533	-0.0633333	Intergenic	MRTO4
chr1_19589018	A	AG	63	0.13	79	0.18	121	0.18	41	0.2	64	0	63	0.02	63	0	35	0	23	0.22	63	0	0.69	0.24	0.00044337	-0.1325	Intergenic	MRTO4
chr1_19590076	A	AG	34	0.06	62	0.15	35	0.17	25	0.12	55	0	50	0.16	40	0	36	0	36	0	24	0	0.5	0.16	0.011826	-0.0983333	Intergenic	AKR7L
chr1_19590864	A	AG	15	0.07	15	0.07	27	0.15	21	0.05	29	0	21	0	19	0	9	0	25	0	10	0	0.34	0	0.00384947	-0.085	Intergenic	AKR7L
chr11_9771768	A	AG	56	0	45	0.13	133	0.07	46	0.13	31	0	39	0	30	0	33	0	21	0	18	0	0.33	0	0.00318771	-0.0825	3' UTR (NM_001297714, exon 11 of 11)	SBF2-AS1
chr1_201484973	A	AG	60	0.25	58	0.24	20	0.25	15	0	69	0.03	37	0	52	0.1	36	0.03	23	0	12	0	0.74	0.16	0.00863817	-0.158333	Intergenic	RPS10P7
chr1_201484979	A	AG	62	0.23	51	0.16	21	0.19	15	0	65	0.03	34	0	49	0.02	35	0.14	10	0	8	0	0.58	0.19	0.047433	-0.113333	Intergenic	RPS10P7
chr1_201484980	A	AG	59	0.1	49	0.06	18	0.17	15	0.2	67	0.01	34	0	46	0.02	31	0	10	0	8	0	0.53	0.03	0.0013475	-0.1275	Intergenic	RPS10P7
chr1_201484981	A	AG	59	0.22	48	0.23	20	0.4	15	0.07	68	0	33	0.03	48	0.08	31	0	10	0	8	0	0.92	0.11	0.00175052	-0.211667	Intergenic	RPS10P7
chr1_201485035	A	AG	40	0.05	48	0	19	0.21	10	0	58	0	36	0	43	0	37	0	14	0	5	0	0.26	0	0.0114141	-0.065	Intergenic	RPS10P7
chr1_201486312	A	AG	73	0.37	140	0.34	31	0.65	43	0.26	99	0.07	100	0.1	99	0.13	111	0.09	5	0	41	0.02	1.62	0.41	0.000155089	-0.336667	Intergenic	RPS10P7
chr1_201486319	A	AG	72	0.12	133	0.14	33	0.15	44	0.07	93	0.04	103	0.06	101	0.04	106	0.05	5	0	40	0	0.48	0.19	0.00208205	-0.0883333	Intergenic	RPS10P7
chr1_201486322	A	AG	81	0.15	138	0.12	36	0.08	47	0.06	99	0	104	0.05	73	0.01	113	0.04	5	0	40	0	0.41	0.1	0.00405419	-0.0858333	Intergenic	RPS10P7
chr1_201486327	A	AG	81	0.11	100	0.09	33	0.09	53	0.04	94	0	101	0.03	76	0	77	0.08	5	0	41	0	0.33	0.11	0.0132871	-0.0641667	Intergenic	RPS10P7
chr1_201486372	A	AG	104	0.16	131	0.06	25	0.16	48	0.19	82	0.04	74	0.03	105	0.09	127	0.06	8	0	30	0	0.57	0.22	0.0241574	-0.105833	Intergenic	RPS10P7
chr1_201486379	A	AG	105	0.65	140	0.6	25	0.68	47	0.55	55	0.24	69	0.41	99	0.59	134	0.57	11	0	30	0.33	2.48	2.14	0.00313733	-0.263333	Intergenic	RPS10P7
chr1_201486380	A	AG	104	0.78	140	0.8	26	0.73	33	0.82	55	0.45	70	0.36	99	0.62	128	0.59	9	0.33	29	1	3.13	3.35	0.00326752	-0.224167	Intergenic	RPS10P7
chr1_201486411	A	AG	112	0.02	150	0.05	28	0.11	45	0.09	68	0	70	0.03	103	0	128	0	11	0	19	0	0.27	0.03	0.0103516	-0.0625	Intergenic	RPS10P7
chr1_201486899	A	AG	111	0.14	109	0.17	50	0.2	36	0.19	53	0.04	55	0	96	0.02	98	0	5	0	18	0	0.7	0.06	2.90317e-05	-0.165	Intergenic	RPS10P7
chr1_201486900	A	AG	112	0.64	98	0.5	46	0.67	33	0.64	49	0.08	75	0.11	97	0.23	94	0.13	5	0	16	0	2.45	0.55	2.15247e-05	-0.520833	Intergenic	RPS10P7
chr1_201486905	A	AG	105	0.14	104	0.04	45	0.18	39	0.05	68	0.03	57	0	88	0.01	90	0.03	5	0	11	0	0.41	0.07	0.0138149	-0.0908333	Intergenic	RPS10P7
chr1_201486908	A	AG	100	0.64	100	0.5	42	0.67	39	0.44	67	0.15	83	0.13	87	0.32	95	0.27	5	0	10	0	2.25	0.87	0.000867784	-0.4175	Intergenic	RPS10P7
chr1_201486987	A	AG	144	0.05	148	0.07	92	0.08	51	0.14	69	0	109	0	158	0	144	0.01	26	0	21	0	0.34	0.01	4.13518e-05	-0.0833333	Intergenic	RPS10P7
chr1_201486988	A	AG	145	0.19	144	0.12	95	0.25	49	0.27	71	0.01	107	0.01	158	0.04	146	0.08	25	0	26	0	0.83	0.14	0.000710677	-0.184167	Intergenic	RPS10P7
chr1_201486998	A	AG	140	0.23	144	0.24	96	0.39	34	0.29	80	0.05	114	0.12	156	0.21	148	0.22	29	0	24	0	1.15	0.6	0.00820537	-0.1875	Intergenic	RPS10P7
chr1_201487079	A	AG	68	0.13	49	0.31	35	0.49	49	0.27	67	0.04	70	0.07	75	0.12	111	0.11	35	0	26	0	1.2	0.34	0.00670863	-0.243333	Intergenic	RPS10P7
chr1_201487087	A	AG	71	0.34	76	0.36	31	0.61	51	0.24	67	0.18	68	0.13	76	0.12	107	0.25	34	0	26	0	1.55	0.68	0.0170522	-0.274167	Intergenic	RPS10P7
chr1_201487146	A	AG	88	0.18	83	0.1	30	0.23	23	0.09	54	0	66	0.03	73	0.01	93	0.05	12	0	12	0	0.6	0.09	0.00265564	-0.135	Intergenic	RPS10P7
chr1_201487410	A	AG	86	0.08	66	0.09	12	0.17	22	0	51	0	66	0	51	0.04	62	0.02	11	0	18	0	0.34	0.06	0.0144444	-0.075	Intergenic	RPS10P7
chr1_201487635	A	AG	41	0.05	37	0.27	24	0.08	16	0	36	0	43	0	26	0	39	0	10	0	11	0	0.4	0	0.00191371	-0.1	Intergenic	RPS10P7
chr1_201487636	A	AG	38	0.08	35	0.29	21	0.19	16	0.5	32	0.06	44	0	22	0	40	0.05	9	0	8	0	1.06	0.11	0.00429888	-0.246667	Intergenic	RPS10P7
chr1_201487649	A	AG	51	0	45	0	21	0.24	16	0	41	0	38	0	27	0	51	0	10	0	11	0	0.24	0	0.0217144	-0.06	Intergenic	RPS10P7
chr1_201488171	A	AG	54	0.11	60	0.15	15	0.47	25	0.16	45	0	55	0.11	60	0.03	46	0.02	5	0	15	0	0.89	0.16	0.0152906	-0.195833	promoter-TSS (NR_026667)	RPS10P7
chr1_201490662	A	AG	50	0.08	56	0.07	39	0.18	42	0	39	0	51	0	56	0.02	44	0	55	0	5	0	0.33	0.02	0.0093254	-0.0791667	TTS (NR_026667)	RPS10P7
chr1_201846483	A	AG	55	0.22	60	0.07	133	0	58	0.02	49	0	38	0	59	0.02	66	0	74	0	44	0	0.31	0.02	0.00501769	-0.0741667	3' UTR (NM_018085, exon 24 of 24)	SHISA4
chr1_202780217	A	AG	19	0	23	0.04	41	0.17	24	0	39	0	13	0	10	0	19	0	23	0	5	0	0.21	0	0.0370932	-0.0525	non-coding (NR_046326, exon 1 of 2)	PCAT6
chr1_204047215	T	TC	20	0.15	29	0.07	13	0.15	23	0.43	12	0	16	0.12	12	0	6	0	8	0	13	0	0.8	0.12	0.0424415	-0.18	intron (NM_005686, intron 1 of 13)	SOX13
chr1_204393794	A	AG	42	0	27	0.11	23	0	19	0.11	40	0	33	0	43	0	35	0	18	0	13	0	0.22	0	0.0222941	-0.055	3' UTR (NM_002646, exon 34 of 34)	PPP1R15B
chr1_204524950	T	TC	60	0.35	84	0.4	10	0.5	45	0.38	110	0.25	76	0.2	96	0.34	93	0.41	25	0	31	0.06	1.63	1.26	0.00646387	-0.1975	3' UTR (NM_001278519, exon 5 of 5)	MDM4
chr1_204525579	A	AG	54	0.09	74	0.07	11	0.09	13	0.15	46	0	72	0.01	73	0.08	69	0.01	9	0	15	0	0.4	0.1	0.0269856	-0.0833333	3' UTR (NM_001278519, exon 5 of 5)	MDM4
chr1_204525593	A	AG	55	0.49	72	0.67	11	0.27	12	0.42	64	0.22	70	0.21	67	0.34	65	0.25	7	0	20	0	1.85	1.02	0.0257208	-0.2925	3' UTR (NM_001278519, exon 5 of 5)	MDM4
chr1_204525639	A	AG	55	0.15	62	0.11	12	0	15	0.07	70	0.03	95	0.02	49	0.02	68	0.07	13	0	17	0	0.33	0.14	0.0323776	-0.0591667	3' UTR (NM_001278519, exon 5 of 5)	MDM4
chr1_204525669	A	AG	56	0.2	60	0.05	17	0.12	13	0	67	0	70	0.03	46	0.02	59	0.03	13	0	16	0	0.37	0.08	0.0306042	-0.0791667	3' UTR (NM_001278519, exon 5 of 5)	MDM4
chr1_204526554	A	AG	93	0.11	82	0.1	19	0.16	40	0.03	110	0.02	107	0.05	78	0.08	95	0.04	67	0	18	0	0.4	0.19	0.0481359	-0.0683333	3' UTR (NM_001278519, exon 5 of 5)	MDM4
chr1_204526631	A	AG	82	0.13	72	0.15	30	0.13	44	0.14	133	0.07	132	0.02	62	0.05	67	0	55	0	16	0.06	0.55	0.2	0.0012475	-0.104167	3' UTR (NM_001278519, exon 5 of 5)	MDM4
chr1_204526648	A	AG	62	0.08	56	0.12	20	0.05	28	0	91	0	82	0	46	0.04	32	0	23	0	12	0	0.25	0.04	0.0334709	-0.0558333	3' UTR (NM_001278519, exon 5 of 5)	MDM4
chr1_20975992	T	TC	56	0.34	45	0.33	13	0.38	34	0.18	8	0.12	9	0	28	0.07	37	0.03	20	0	7	0	1.23	0.22	0.000393494	-0.270833	non-coding (NR_046507, exon 1 of 3)	PINK1-AS
chr1_20976075	T	TC	38	0.84	31	0.97	10	1	28	0.89	9	0.56	17	0.59	22	0.68	36	0.44	50	0.04	6	0.17	3.7	2.48	0.00174698	-0.511667	non-coding (NR_046507, exon 1 of 3)	PINK1-AS
chr1_20976078	T	TC	38	0.58	35	0.89	10	1	27	0.81	9	0.56	17	0.24	22	0.45	37	0.51	47	0.02	6	0.17	3.28	1.95	0.0134524	-0.495	non-coding (NR_046507, exon 1 of 3)	PINK1-AS
chr1_20978457	T	TC	235	0.19	289	0.19	337	0.09	279	0.17	150	0.11	130	0.05	346	0.07	323	0.08	270	0.07	422	0.08	0.64	0.46	0.000826221	-0.0833333	TTS (NM_032409)	PINK1-AS
chr12_101764268	A	AG	29	0	11	0	22	0	23	0.22	9	0	21	0	30	0	25	0	36	0	18	0	0.22	0	0.0272431	-0.055	exon (NM_014503, exon 50 of 62)	ARL1
chr12_109180424	T	TC	58	0.07	55	0.18	30	0.13	18	0	33	0	30	0	19	0	50	0.04	11	0	24	0	0.38	0.04	0.0220155	-0.0883333	3' UTR (NM_018984, exon 15 of 15)	SSH1
chr12_109181028	A	AG	26	0	24	0	15	0	15	0.27	16	0	34	0	29	0	21	0	14	0	17	0	0.27	0	0.0332726	-0.0675	3' UTR (NM_018984, exon 15 of 15)	SSH1
chr12_110171761	T	TC	23	0	14	0.21	14	0.07	49	0	28	0	45	0	38	0	32	0	37	0	25	0	0.28	0	0.0144495	-0.07	TTS (NR_026661)	FAM222A
chr12_110171783	T	TC	27	0.22	23	0.26	19	0.16	45	0.16	29	0	44	0.02	45	0.02	34	0.15	33	0	21	0	0.8	0.19	0.00183034	-0.168333	TTS (NR_026661)	FAM222A
chr12_110318226	A	AG	11	0	13	0	37	0.16	33	0.06	30	0	11	0	10	0	13	0	15	0	8	0	0.22	0	0.0399278	-0.055	promoter-TSS (NM_016433)	GLTP
chr12_110788090	T	TC	20	0	42	0	41	0	15	0.27	53	0	37	0	22	0	29	0	21	0	51	0	0.27	0	0.0180258	-0.0675	3' UTR (NM_170665, exon 20 of 20)	ANAPC7
chr12_113827916	A	AG	206	0.04	152	0.07	171	0.06	178	0.04	246	0	280	0	20	0	11	0	290	0	242	0	0.21	0	1.13393e-06	-0.0525	TTS (NM_001159727)	SDS
chr12_113828951	A	AG	54	0.28	53	0.11	56	0.14	43	0.07	107	0.01	120	0.01	8	0	9	0	46	0	85	0	0.6	0.02	0.000126152	-0.146667	Intergenic	SDS
chr1_211606221	A	AG	80	0.16	87	0.1	18	0.06	14	0	48	0	42	0	46	0	51	0.02	14	0	16	0	0.32	0.02	0.00313744	-0.0766667	TTS (NR_026761)	LINC00467
chr1_211606238	A	AG	119	0.08	82	0.15	19	0.05	19	0.11	39	0	48	0	38	0.05	50	0.02	15	0	12	0	0.39	0.07	0.00560176	-0.0858333	TTS (NR_026761)	LINC00467
chr1_211606466	A	AG	69	0.13	43	0.09	21	0.05	25	0.04	19	0	27	0	17	0.12	24	0	14	0	12	0	0.31	0.12	0.0445357	-0.0575	TTS (NR_026761)	LINC00467
chr1_211607094	T	TC	55	0.27	51	0.49	106	0.49	13	0.08	27	0.07	38	0.08	31	0.1	26	0.08	7	0	7	0	1.33	0.33	0.00142135	-0.2775	Intergenic	LINC00467
chr1_211607276	A	AG	23	0.26	24	0.5	14	0.64	16	0.31	8	0	13	0.15	14	0.07	12	0	9	0	15	0	1.71	0.22	0.00107554	-0.390833	Intergenic	LINC00467
chr1_211607384	A	AG	32	0.44	33	0.18	11	0.45	15	0.47	12	0	14	0.21	17	0.12	12	0.33	10	0	24	0	1.54	0.66	0.0249004	-0.275	Intergenic	LINC00467
chr1_211607385	A	AG	30	0.1	34	0.06	12	0.17	14	0.29	13	0	14	0	25	0.04	12	0	11	0.09	23	0	0.62	0.13	0.0270078	-0.133333	Intergenic	LINC00467
chr1_211608039	A	AG	55	0.22	49	0.2	22	0.32	22	0.36	22	0	34	0.06	26	0.15	29	0.1	15	0	9	0	1.1	0.31	0.00214043	-0.223333	Intergenic	LINC00467
chr1_211608170	A	AG	45	0.02	25	0.16	34	0.09	29	0	26	0	16	0	20	0	17	0	8	0	10	0	0.27	0	0.0353858	-0.0675	Intergenic	LINC00467
chr1_211608196	A	AG	46	0.74	20	1	43	0.95	12	1	19	0.37	16	0.19	14	0.79	10	0.9	7	0.29	9	1	3.69	3.54	0.0469442	-0.3325	Intergenic	LINC00467
chr1_211608214	A	AG	46	0.78	21	1	41	1	10	1	14	0.43	18	0.61	14	0.86	13	0.77	7	0	13	0.69	3.78	3.36	0.0144292	-0.385	Intergenic	LINC00467
chr12_117151884	A	AG	20	0	11	0	28	0	14	0.21	74	0	63	0	31	0	28	0	16	0	31	0	0.21	0	0.0219749	-0.0525	3' UTR (NM_024738, exon 5 of 5)	C12orf49
chr12_117152431	T	TC	22	0.05	24	0.04	16	0.12	21	0	66	0	61	0	43	0	29	0	32	0	5	0	0.21	0	0.00842781	-0.0525	3' UTR (NM_024738, exon 5 of 5)	C12orf49
chr12_117152433	T	TC	22	0.41	23	0.22	15	0.47	21	0.1	68	0.12	63	0.11	44	0.07	29	0.1	33	0	5	0.2	1.2	0.6	0.0153845	-0.2	3' UTR (NM_024738, exon 5 of 5)	C12orf49
chr12_117467652	A	AG	33	0.45	22	0.27	29	0.52	17	0.35	19	0.16	31	0.06	24	0.33	22	0.32	7	0	8	0	1.59	0.87	0.0196408	-0.2525	3' UTR (NM_012174, exon 11 of 11)	LOC100506551
chr12_117467653	A	AG	34	0.21	32	0.25	28	0.36	17	0.24	19	0	31	0	24	0.21	22	0.27	9	0	8	0	1.06	0.48	0.00873944	-0.185	3' UTR (NM_012174, exon 11 of 11)	LOC100506551
chr12_117469309	T	TC	33	0.61	42	0.67	34	0.74	17	0.76	34	0.56	39	0.26	43	0.47	51	0.49	21	0.14	11	0.18	2.78	2.1	0.00260974	-0.345	TTS (NM_012174)	LOC100506551
chr12_118554394	T	TC	51	0.1	36	0.31	22	0.05	30	0.07	36	0	37	0	28	0	44	0	40	0	33	0	0.53	0	0.000138714	-0.1325	Intergenic	VSIG10
chr12_118554410	T	TC	56	0.75	66	0.74	15	0.6	37	0.76	42	0.21	46	0.26	68	0.41	73	0.39	40	0	31	0.1	2.85	1.37	0.000160921	-0.484167	Intergenic	VSIG10
chr12_118554413	T	TC	58	0.16	67	0.13	16	0.12	49	0.18	43	0	38	0.08	75	0.08	76	0.08	47	0	47	0	0.59	0.24	0.0032994	-0.1075	Intergenic	VSIG10
chr12_118554464	T	TC	56	0.98	75	0.81	16	0.94	40	0.9	56	0.43	45	0.56	80	0.55	69	0.68	22	0	31	0.35	3.63	2.57	0.00313629	-0.479167	Intergenic	VSIG10
chr12_118554466	T	TC	56	0.12	76	0.09	13	0.31	36	0.19	54	0.02	40	0	79	0.04	69	0.1	13	0	24	0	0.71	0.16	0.00815062	-0.150833	Intergenic	VSIG10
chr12_118554468	T	TC	55	0.27	76	0.29	16	0.12	33	0.39	52	0.06	44	0.11	81	0.1	68	0.28	15	0	16	0	1.07	0.55	0.0132916	-0.175833	Intergenic	VSIG10
chr12_118555227	T	TC	56	0.23	52	0.23	32	0.03	22	0.05	38	0	12	0	63	0.05	38	0.03	51	0.02	19	0	0.54	0.1	0.0142111	-0.118333	Intergenic	VSIG10
chr12_118555237	T	TC	55	0.25	37	0.22	35	0.17	19	0.11	32	0	23	0	62	0.13	44	0.07	43	0	21	0	0.75	0.2	0.00312214	-0.154167	Intergenic	VSIG10
chr12_120898553	A	AG	62	0.26	96	0.31	87	0.4	71	0.24	100	0.03	100	0.01	63	0.1	74	0.01	58	0	38	0.05	1.21	0.2	5.46478e-05	-0.269167	TTS (NM_003769)	SRSF9
chr12_120898687	A	AG	161	0.04	145	0.05	84	0.1	84	0.07	190	0	192	0	147	0	187	0.02	88	0.03	55	0	0.26	0.05	0.00240489	-0.0566667	TTS (NM_003769)	SRSF9
chr12_120898697	A	AG	146	0.07	141	0.09	67	0.1	91	0.13	170	0.02	191	0.06	142	0.01	171	0.02	95	0.05	56	0	0.39	0.16	0.00271329	-0.0708333	TTS (NM_003769)	SRSF9
chr12_120898714	A	AG	136	0.77	137	0.79	58	0.76	80	0.57	172	0.4	183	0.43	121	0.46	161	0.48	57	0.04	66	0.17	2.89	1.98	0.00309612	-0.3925	TTS (NM_003769)	SRSF9
chr12_120898943	A	AG	91	0.08	125	0.14	51	0.14	123	0.21	108	0	137	0	92	0	90	0	136	0	69	0	0.57	0	6.88413e-08	-0.1425	TTS (NM_003769)	SRSF9
chr12_120898999	A	AG	87	0.07	96	0.1	62	0.16	157	0.16	138	0.01	111	0.01	110	0.01	98	0	110	0	85	0.01	0.49	0.04	1.25332e-05	-0.115833	TTS (NM_003769)	SRSF9
chr12_120899011	A	AG	93	0.86	110	0.82	60	0.83	105	0.84	99	0.57	68	0.41	107	0.59	106	0.59	77	0.19	48	0.27	3.35	2.62	4.45575e-05	-0.400833	TTS (NM_003769)	SRSF9
chr12_120899016	A	AG	94	0.13	108	0.09	62	0.13	104	0.14	100	0	71	0	114	0.04	106	0.04	84	0.01	51	0.02	0.49	0.11	0.000290303	-0.104167	TTS (NM_003769)	SRSF9
chr12_120899075	A	AG	128	0.6	129	0.53	96	0.53	45	0.6	114	0.12	90	0.13	123	0.15	144	0.12	43	0.16	36	0.11	2.26	0.79	2.22517e-08	-0.433333	TTS (NM_003769)	SRSF9
chr12_122214833	A	AG	44	0.05	47	0.06	16	0.12	56	0.02	63	0	69	0	52	0	63	0.06	64	0	40	0	0.25	0.06	0.0452159	-0.0525	TTS (NM_019034)	RHOF
chr12_122214961	A	AG	51	0.1	53	0.09	36	0.06	37	0.08	79	0.05	111	0	82	0.04	110	0.04	58	0	39	0	0.33	0.13	0.0110037	-0.0608333	TTS (NM_019034)	RHOF
chr12_122214962	A	AG	53	0.13	50	0.24	33	0.09	37	0.11	79	0.08	113	0.03	82	0.02	102	0.02	59	0	38	0	0.57	0.15	0.00372312	-0.1175	TTS (NM_019034)	RHOF
chr12_122214991	A	AG	37	0.14	33	0.15	23	0.26	34	0.21	48	0.1	74	0.03	58	0.09	58	0.12	43	0	29	0.03	0.76	0.37	0.0126772	-0.128333	TTS (NM_019034)	RHOF
chr12_122215001	A	AG	39	0.26	29	0.55	17	0.35	32	0.34	48	0.1	65	0.17	54	0.06	54	0.02	40	0	30	0.13	1.5	0.48	0.00287399	-0.295	TTS (NM_019034)	RHOF
chr12_122215150	A	AG	12	0.17	18	0.22	63	0.08	28	0	29	0	16	0	28	0.04	17	0	8	0	27	0	0.47	0.04	0.0324181	-0.110833	TTS (NM_019034)	RHOF
chr12_122215218	A	AG	25	0	18	0.22	64	0	47	0	33	0	35	0	31	0	20	0	9	0	34	0	0.22	0	0.048366	-0.055	TTS (NM_019034)	RHOF
chr12_122215283	A	AG	52	0.04	53	0.13	129	0.07	71	0.15	65	0	54	0.02	81	0.02	63	0.03	22	0	25	0	0.39	0.07	0.00459505	-0.0858333	TTS (NM_019034)	RHOF
chr12_122216103	A	AG	47	0.09	43	0.14	65	0.03	57	0.09	38	0	16	0	32	0.03	28	0.04	57	0	40	0	0.35	0.07	0.00967662	-0.0758333	3' UTR (NM_001080825, exon 12 of 12)	RHOF
chr12_122216104	A	AG	46	0.04	44	0.09	65	0.02	56	0.11	38	0	16	0	45	0.02	29	0	58	0	42	0	0.26	0.02	0.0133587	-0.0616667	3' UTR (NM_001080825, exon 12 of 12)	RHOF
chr12_122216147	T	TC	24	0.04	33	0.09	59	0.02	56	0.14	32	0	16	0	49	0.02	28	0	74	0	31	0	0.29	0.02	0.0127034	-0.0691667	3' UTR (NM_001080825, exon 12 of 12)	RHOF
chr12_122216245	T	TC	30	0.13	29	0.03	62	0.11	30	0	30	0	28	0	42	0	25	0	27	0	11	0	0.27	0	0.00583967	-0.0675	3' UTR (NM_001080825, exon 12 of 12)	RHOF
chr12_122216282	A	AG	35	0.11	61	0.07	57	0.12	13	0.31	47	0.04	38	0.05	59	0.07	43	0.02	14	0	10	0	0.61	0.18	0.0317557	-0.1225	3' UTR (NM_001080825, exon 12 of 12)	RHOF
chr12_122218064	A	AG	20	0.1	21	0.62	21	0.19	30	0.47	56	0.04	32	0.09	34	0.03	53	0.08	19	0	16	0	1.38	0.24	0.00126076	-0.305	3' UTR (NM_001080825, exon 12 of 12)	RHOF
chr12_122218103	A	AG	26	0.38	28	0.25	27	0.15	35	0	32	0.06	43	0.05	26	0.04	58	0.09	19	0	26	0	0.78	0.24	0.027789	-0.155	3' UTR (NM_001080825, exon 12 of 12)	RHOF
chr12_122218226	A	AG	33	0.18	28	0.14	28	0.11	13	0.31	37	0.11	72	0.01	32	0.03	72	0	23	0	25	0	0.74	0.15	0.00287674	-0.16	3' UTR (NM_001080825, exon 12 of 12)	RHOF
chr12_122380859	T	TC	17	0	14	0	28	0	12	0.33	31	0	21	0	17	0	16	0	7	0	23	0	0.33	0	0.0292167	-0.0825	exon (NM_144668, exon 7 of 22)	WDR66
chr12_124002830	T	TC	60	0.05	42	0.07	21	0.1	31	0.13	42	0	42	0	43	0.02	45	0.02	16	0	32	0	0.35	0.04	0.00381075	-0.0808333	intron (NM_001319243, intron 2 of 7)	RILPL1
chr12_124002886	T	TC	38	0.32	42	0.24	17	0.35	13	0.38	24	0.12	29	0.14	29	0.03	23	0.13	15	0	13	0	1.29	0.42	0.00120233	-0.2525	intron (NM_001319243, intron 2 of 7)	RILPL1
chr12_124002932	T	TC	54	0.26	67	0.24	25	0.28	13	0.23	36	0.06	46	0.04	49	0.02	59	0.03	13	0	13	0	1.01	0.15	2.29221e-05	-0.2275	exon (NM_001319244, exon 2 of 7)	RILPL1
chr12_124002942	T	TC	50	0.32	68	0.35	28	0.29	18	0.33	35	0.06	54	0.15	47	0.19	60	0.2	19	0	16	0	1.29	0.6	0.00167009	-0.2225	5' UTR (NM_001319244, exon 2 of 7)	RILPL1
chr1_2124130	A	AG	121	0.09	125	0.03	55	0.09	104	0.03	92	0	90	0	59	0	54	0	104	0	46	0	0.24	0	9.55334e-05	-0.06	non-coding (NR_046427, exon 3 of 4)	FAAP20
chr12_124146095	A	AG	195	0.27	203	0.28	146	0.35	140	0.33	181	0.06	226	0.1	80	0.07	60	0.05	137	0	132	0	1.23	0.28	1.67636e-05	-0.260833	3' UTR (NM_001271866, exon 11 of 11)	TCTN2
chr12_125511312	A	AG	69	0.03	42	0.1	72	0.07	115	0.02	21	0	24	0	12	0	18	0	36	0	44	0	0.22	0	0.00861909	-0.055	TTS (NM_080626)	THRIL
chr12_125511942	A	AG	91	0.16	96	0.17	32	0.16	68	0.12	36	0	31	0	31	0.1	42	0	67	0	47	0	0.61	0.1	0.000109876	-0.135833	promoter-TSS (NR_110375)	THRIL
chr12_125511958	A	AG	79	0.52	92	0.55	43	0.47	109	0.4	49	0.02	44	0.23	31	0.1	44	0.32	102	0.03	107	0.17	1.94	0.87	0.000503359	-0.34	promoter-TSS (NR_110375)	THRIL
chr12_125511960	A	AG	78	0.18	94	0.18	41	0.1	108	0.18	52	0.02	46	0	32	0.09	44	0.02	103	0	106	0.03	0.64	0.16	0.000322124	-0.133333	promoter-TSS (NR_110375)	THRIL
chr12_125511967	A	AG	76	0.3	92	0.21	39	0.21	109	0.3	35	0.09	43	0.05	32	0.09	44	0.05	91	0	88	0.09	1.02	0.37	0.000637517	-0.193333	promoter-TSS (NR_110375)	THRIL
chr12_125512029	A	AG	51	0.43	28	0.5	21	0.62	86	0.38	43	0.09	29	0.1	20	0.35	29	0.24	74	0.08	104	0.08	1.93	0.94	0.000849964	-0.325833	promoter-TSS (NR_110375)	THRIL
chr12_125512032	A	AG	49	0.18	32	0.16	24	0.29	92	0.2	44	0.11	26	0.15	20	0.3	30	0.07	81	0	107	0	0.83	0.63	0.00887542	-0.1025	promoter-TSS (NR_110375)	THRIL
chr12_125512034	A	AG	50	0.14	29	0.07	26	0.27	94	0.15	44	0.05	26	0.15	19	0	32	0.09	80	0	114	0	0.63	0.29	0.016724	-0.109167	promoter-TSS (NR_110375)	THRIL
chr12_125512039	A	AG	50	0.12	34	0	26	0.04	85	0.05	43	0	24	0	18	0	30	0	98	0	101	0	0.21	0	0.00259518	-0.0525	promoter-TSS (NR_110375)	THRIL
chr12_125512069	A	AG	37	0.51	30	0.43	29	0.31	32	0.41	30	0.13	19	0.47	14	0.07	23	0.26	42	0	54	0.22	1.66	1.15	0.00867662	-0.223333	promoter-TSS (NR_110375)	THRIL
chr12_125512073	A	AG	36	0.56	30	0.4	31	0.52	35	0.66	30	0.17	16	0.19	10	0.6	22	0.09	35	0	46	0.11	2.14	1.16	0.00355263	-0.341667	promoter-TSS (NR_110375)	THRIL
chr12_125512101	A	AG	36	0.36	31	0.35	31	0.42	43	0.63	22	0	14	0.14	11	0	22	0.09	27	0	54	0	1.76	0.23	0.00010738	-0.401667	promoter-TSS (NR_110375)	THRIL
chr12_125512494	A	AG	56	0.25	56	0.09	50	0.29	123	0.2	24	0	29	0	33	0	31	0	54	0	81	0	0.83	0	1.43497e-06	-0.2075	promoter-TSS (NR_110375)	THRIL
chr12_125512495	A	AG	56	0.8	58	0.38	51	0.67	123	0.41	24	0.08	28	0.04	33	0	31	0.03	53	0	80	0	2.26	0.15	3.8024e-06	-0.54	promoter-TSS (NR_110375)	THRIL
chr12_125512507	A	AG	41	0.07	60	0.15	54	0.22	129	0.19	24	0.08	28	0.11	29	0	38	0	54	0	84	0.01	0.63	0.2	0.00377865	-0.124167	promoter-TSS (NR_110375)	THRIL
chr12_132589786	T	TC	58	0	36	0	34	0	14	0.21	46	0	55	0	53	0	33	0	29	0	19	0	0.21	0	0.0457626	-0.0525	intron (NR_003290, intron 3 of 9)	EP400P1
chr12_133281796	T	TC	17	0.18	19	0.37	30	0.07	19	0.11	31	0	31	0	16	0	11	0	21	0	10	0	0.73	0	0.00043454	-0.1825	TTS (NM_018663)	PGAM5
chr12_133281800	T	TC	19	0.16	25	0.2	28	0	18	0	29	0	31	0	15	0	12	0	21	0	11	0	0.36	0	0.010738	-0.09	TTS (NM_018663)	PGAM5
chr12_133297904	A	AG	139	0.3	126	0.36	107	0.5	87	0.29	115	0.05	138	0.06	138	0.15	134	0.11	37	0	70	0.03	1.45	0.4	0.000398636	-0.295833	3' UTR (NM_001170543, exon 6 of 6)	PGAM5
chr12_133297956	T	TC	80	0.15	122	0.12	97	0.13	147	0.2	76	0.05	96	0.03	124	0.02	92	0	68	0	106	0.04	0.6	0.14	0.000194118	-0.126667	3' UTR (NM_001170543, exon 6 of 6)	PGAM5
chr12_133297966	A	AG	110	0.2	111	0.24	79	0.39	156	0.24	73	0.01	119	0.04	114	0.14	119	0.07	83	0	122	0	1.07	0.26	0.000668173	-0.224167	3' UTR (NM_001170543, exon 6 of 6)	PGAM5
chr12_133298095	A	AG	121	0.11	114	0.13	62	0.29	176	0.12	111	0.01	113	0	110	0.05	107	0.06	116	0	128	0	0.65	0.12	0.0012519	-0.1425	3' UTR (NM_001170543, exon 6 of 6)	PGAM5
chr12_133298121	A	AG	148	0.08	136	0.21	73	0.23	289	0.19	118	0.03	128	0.04	124	0.06	124	0.04	152	0.03	165	0	0.71	0.2	0.00156893	-0.144167	3' UTR (NM_001170543, exon 6 of 6)	PGAM5
chr12_133298254	A	AG	283	0.1	321	0.06	107	0.08	377	0.07	267	0.01	261	0.04	330	0.01	354	0.01	304	0	221	0	0.31	0.07	0.000229144	-0.0658333	3' UTR (NM_001170543, exon 6 of 6)	PGAM5
chr12_133298255	A	AG	282	0.28	313	0.19	101	0.22	368	0.23	267	0.08	250	0.07	333	0.23	340	0.24	259	0.02	186	0.11	0.92	0.75	0.00805196	-0.105	3' UTR (NM_001170543, exon 6 of 6)	PGAM5
chr12_133298339	A	AG	226	0.33	236	0.3	109	0.48	139	0.31	136	0.01	144	0.04	219	0.11	234	0.06	111	0.01	111	0.04	1.42	0.27	4.0596e-05	-0.31	3' UTR (NM_001170543, exon 6 of 6)	PGAM5
chr12_133298340	A	AG	227	0.07	239	0.08	115	0.1	142	0.13	141	0.05	146	0.01	220	0.01	235	0.01	112	0	114	0	0.38	0.08	0.000241401	-0.0816667	3' UTR (NM_001170543, exon 6 of 6)	PGAM5
chr12_133298349	A	AG	210	0.07	220	0.09	109	0.17	142	0.11	135	0.01	144	0	190	0.01	227	0.01	122	0	121	0	0.44	0.03	7.48319e-06	-0.105	3' UTR (NM_001170543, exon 6 of 6)	PGAM5
chr12_133298417	A	AG	100	0.08	80	0.11	87	0.09	167	0.05	86	0	104	0	70	0.04	65	0	116	0	95	0	0.33	0.04	0.000334537	-0.0758333	3' UTR (NM_001170543, exon 6 of 6)	PGAM5
chr12_133298423	A	AG	88	0.43	79	0.41	83	0.36	168	0.29	91	0.09	99	0.07	75	0.25	61	0.2	110	0	103	0.09	1.49	0.7	0.00103336	-0.255833	3' UTR (NM_001170543, exon 6 of 6)	PGAM5
chr12_133346555	T	TC	247	0.05	241	0.09	49	0.08	68	0.06	196	0.01	253	0.01	270	0.02	302	0.01	62	0	154	0	0.28	0.05	0.000174029	-0.0616667	3' UTR (NM_005895, exon 24 of 24)	ANKLE2
chr12_133346564	T	TC	238	0.13	240	0.11	51	0.08	96	0.11	182	0.01	252	0.03	263	0.03	298	0.01	48	0	165	0	0.43	0.08	7.6385e-05	-0.0941667	3' UTR (NM_005895, exon 24 of 24)	ANKLE2
chr12_133346586	T	TC	273	0.15	259	0.1	50	0.12	91	0.15	205	0.08	277	0.1	280	0.12	338	0.11	76	0.05	140	0	0.52	0.46	0.0325291	-0.0533333	3' UTR (NM_005895, exon 24 of 24)	ANKLE2
chr12_133346628	A	AG	137	0.14	128	0.17	23	0.09	62	0.18	115	0.08	156	0.06	128	0.11	171	0.06	81	0	101	0.01	0.58	0.32	0.0045617	-0.0916667	3' UTR (NM_005895, exon 24 of 24)	ANKLE2
chr12_133346736	T	TC	109	0.11	91	0.11	15	0.07	25	0.2	72	0	106	0.01	86	0.06	93	0.03	36	0	29	0	0.49	0.1	0.00166402	-0.105833	3' UTR (NM_005895, exon 24 of 24)	ANKLE2
chr12_133780783	A	AG	70	0	50	0	32	0	43	0.21	30	0	30	0	21	0	49	0	49	0	17	0	0.21	0	0.0115421	-0.0525	exon (NM_003415, exon 6 of 6)	ZNF268
chr1_214529234	T	TC	30	0.47	43	0.14	12	0.42	13	0.15	14	0.07	13	0	11	0	24	0	7	0	5	0	1.18	0.07	0.00208185	-0.283333	3' UTR (NM_005401, exon 19 of 19)	SMYD2
chr1_220231263	T	TC	140	0.39	109	0.44	80	0.57	159	0.3	75	0.03	75	0.03	65	0.15	91	0.16	122	0	120	0.07	1.7	0.44	0.000489522	-0.351667	3' UTR (NM_001286151, exon 8 of 8)	EPRS
chr1_220231275	T	TC	172	0.36	145	0.32	90	0.6	189	0.36	55	0.05	79	0.05	75	0.12	76	0.05	121	0	116	0.03	1.64	0.3	0.000150689	-0.36	3' UTR (NM_001286151, exon 8 of 8)	EPRS
chr1_220231276	T	TC	175	0.15	151	0.11	88	0.24	192	0.17	56	0	80	0	74	0.04	78	0.03	120	0	118	0	0.67	0.07	2.82238e-05	-0.155833	3' UTR (NM_001286151, exon 8 of 8)	EPRS
chr1_220231347	T	TC	149	0.23	136	0.16	86	0.23	185	0.19	49	0	67	0.06	82	0.02	81	0.05	148	0	92	0.01	0.81	0.14	2.59051e-05	-0.179167	3' UTR (NM_001286151, exon 8 of 8)	EPRS
chr1_220231461	T	TC	122	0.04	129	0.08	104	0.07	101	0.04	93	0	67	0	81	0	93	0.02	107	0	83	0	0.23	0.02	0.000371196	-0.0541667	3' UTR (NM_001286151, exon 8 of 8)	EPRS
chr1_220231484	T	TC	150	0.36	156	0.26	158	0.27	118	0.25	122	0	94	0.04	113	0.07	137	0.03	135	0	82	0	1.14	0.14	4.57826e-06	-0.261667	3' UTR (NM_001286151, exon 8 of 8)	EPRS
chr1_220231487	T	TC	152	0.65	154	0.55	159	0.59	124	0.63	126	0.11	92	0.12	114	0.29	138	0.3	122	0.16	72	0.12	2.42	1.1	5.86815e-06	-0.421667	3' UTR (NM_001286151, exon 8 of 8)	EPRS
chr1_220231959	T	TC	286	0.9	277	0.86	163	0.88	98	0.85	183	0.66	197	0.59	173	0.9	228	0.95	132	0.5	182	0.66	3.49	4.26	0.00260428	-0.1625	3' UTR (NM_001286151, exon 8 of 8)	EPRS
chr1_220231963	T	TC	285	0.2	281	0.22	151	0.19	107	0.15	185	0.01	197	0	174	0.05	229	0.1	120	0	173	0.02	0.76	0.18	3.5719e-05	-0.16	3' UTR (NM_001286151, exon 8 of 8)	EPRS
chr1_220231982	T	TC	268	0.1	265	0.13	187	0.13	101	0.04	185	0.03	183	0.02	172	0.03	227	0.04	69	0	100	0	0.4	0.12	0.00220166	-0.08	3' UTR (NM_001286151, exon 8 of 8)	EPRS
chr1_220231988	T	TC	258	0.1	268	0.03	181	0.12	134	0.06	152	0.03	174	0.01	169	0.01	218	0.02	57	0	79	0.03	0.31	0.1	0.00302005	-0.0608333	3' UTR (NM_001286151, exon 8 of 8)	EPRS
chr1_220231997	T	TC	236	0.09	258	0.09	112	0.1	122	0.05	136	0.03	156	0.02	159	0.06	212	0.03	48	0	67	0	0.33	0.14	0.00321836	-0.0591667	3' UTR (NM_001286151, exon 8 of 8)	EPRS
chr1_220232011	A	AG	173	0.02	268	0.06	129	0.14	159	0.03	157	0	133	0.02	186	0.01	236	0.01	67	0	154	0	0.25	0.04	0.00875613	-0.0558333	3' UTR (NM_001286151, exon 8 of 8)	EPRS
chr1_220232138	T	TC	152	0.07	204	0.1	150	0.12	203	0.05	88	0	96	0	148	0.03	149	0.01	145	0	162	0	0.34	0.04	0.00014454	-0.0783333	3' UTR (NM_001286151, exon 8 of 8)	EPRS
chr1_220232143	T	TC	151	0.21	199	0.23	134	0.28	193	0.22	84	0.02	94	0.12	137	0.05	143	0.03	147	0.03	147	0.06	0.94	0.31	1.79167e-05	-0.183333	3' UTR (NM_001286151, exon 8 of 8)	EPRS
chr1_220232144	T	TC	152	0.27	202	0.23	132	0.24	201	0.27	85	0.05	93	0	148	0.05	142	0.07	153	0	159	0.05	1.01	0.22	7.4511e-06	-0.215833	3' UTR (NM_001286151, exon 8 of 8)	EPRS
chr1_220991127	A	AG	19	0.26	25	0.2	12	0.33	34	0	35	0	36	0	30	0	28	0.07	17	0	12	0	0.79	0.07	0.0087582	-0.185833	Intergenic	LINC01352
chr1_224159424	T	TC	45	0.24	45	0.22	17	0.59	15	0.13	52	0.06	52	0.06	19	0.05	28	0.11	15	0	13	0	1.18	0.28	0.00195466	-0.248333	intron (NR_132119, intron 6 of 10)	GTF2IP20
chr1_224378243	A	AG	180	0.22	119	0.11	69	0.16	16	0	94	0.03	108	0.04	25	0.08	46	0.02	8	0	8	0	0.49	0.17	0.00906732	-0.0941667	intron (NM_001321542, intron 2 of 2)	DEGS1
chr1_225974672	A	AG	104	0.1	72	0.15	59	0.14	15	0	70	0.04	77	0.03	36	0.06	47	0	9	0	12	0	0.39	0.13	0.00857965	-0.0758333	3' UTR (NM_001130440, exon 3 of 4)	SRP9
chr1_225974674	A	AG	107	0.1	72	0.22	58	0.12	14	0	71	0.03	81	0.02	37	0	49	0.02	7	0	11	0	0.44	0.07	0.00494187	-0.0983333	3' UTR (NM_001130440, exon 3 of 4)	SRP9
chr1_225975994	A	AG	58	0	45	0.11	19	0.16	10	0	47	0	39	0	30	0	22	0	23	0	11	0	0.27	0	0.00972074	-0.0675	intron (NM_001130440, intron 3 of 3)	SRP9
chr1_226171400	T	TC	76	0.14	86	0.05	33	0.09	20	0	40	0	49	0	41	0	59	0.02	22	0	60	0	0.28	0.02	0.00513792	-0.0666667	3' UTR (NM_152608, exon 7 of 7)	SDE2
chr12_27119213	A	AG	32	0	28	0	36	0	10	0.4	53	0	46	0	19	0	21	0	13	0	19	0	0.4	0	0.0164745	-0.1	3' UTR (NM_001171887, exon 6 of 6)	FGFR1OP2
chr12_27183162	A	AG	37	0	37	0	21	0.05	10	0.3	37	0	35	0	21	0	39	0	13	0	21	0	0.35	0	0.0219984	-0.0875	non-coding (NR_073464, exon 4 of 4)	MED21
chr12_27574223	A	AG	41	0.02	44	0.09	22	0.23	28	0.18	11	0	17	0	17	0	8	0.12	23	0	18	0	0.52	0.12	0.0372647	-0.11	3' UTR (NM_001248002, exon 16 of 16)	ARNTL2-AS1
chr12_27574269	A	AG	57	0.04	32	0.06	20	0	31	0.16	14	0	27	0	20	0	10	0	33	0	16	0	0.26	0	0.0167279	-0.065	3' UTR (NM_001248002, exon 16 of 16)	ARNTL2-AS1
chr12_27576469	A	AG	48	0.58	35	0.51	10	0.4	32	0.53	39	0.28	23	0.52	11	0.91	18	0.5	25	0.2	9	0	2.02	2.41	0.0200967	-0.103333	3' UTR (NM_001248002, exon 16 of 16)	ARNTL2-AS1
chr12_27576524	A	AG	32	0.34	50	0.26	15	0.13	38	0.29	38	0	26	0	33	0.06	17	0.12	40	0	19	0	1.02	0.18	0.00028115	-0.225	3' UTR (NM_001248002, exon 16 of 16)	ARNTL2-AS1
chr12_27576536	A	AG	47	0.21	62	0.1	20	0.15	36	0.08	37	0	25	0	25	0	16	0	44	0	22	0	0.54	0	7.22418e-05	-0.135	3' UTR (NM_001248002, exon 16 of 16)	ARNTL2-AS1
chr12_27576542	A	AG	47	0.23	66	0.12	18	0.11	40	0	33	0.03	25	0	24	0.04	17	0	51	0	22	0	0.46	0.07	0.0257446	-0.103333	3' UTR (NM_001248002, exon 16 of 16)	ARNTL2-AS1
chr1_228333577	T	TC	33	0	35	0	60	0	21	0.25	28	0	43	0	53	0	48	0	9	0	19	0	0.25	0	0.0194172	-0.0625	intron (NM_001242840, intron 2 of 6)	GUK1
chr1_229400672	T	TC	279	0.12	295	0.15	228	0.09	166	0.11	217	0.01	207	0.03	177	0.08	163	0.05	213	0	138	0	0.47	0.17	0.000625959	-0.0891667	Intergenic	RAB4A
chr1_229400716	T	TC	261	0.09	256	0.12	230	0.12	133	0.2	167	0.02	201	0.03	173	0.05	161	0.09	133	0	71	0	0.53	0.19	0.00401959	-0.100833	Intergenic	RAB4A
chr1_229400729	T	TC	252	0.11	249	0.04	162	0.04	114	0.1	179	0	206	0	175	0.03	161	0.05	176	0	76	0.04	0.29	0.12	0.0321101	-0.0525	Intergenic	RAB4A
chr1_229400769	T	TC	195	0.16	174	0.16	171	0.09	152	0.08	178	0.03	208	0.01	126	0.07	147	0.13	139	0.03	130	0.02	0.49	0.29	0.0282383	-0.0741667	Intergenic	RAB4A
chr1_229400878	T	TC	131	0.07	130	0.08	112	0.04	150	0.08	155	0.01	177	0	69	0	115	0	156	0	123	0	0.27	0.01	2.42772e-05	-0.0658333	Intergenic	RAB4A
chr1_229400886	T	TC	122	0.16	125	0.12	101	0.14	167	0.15	150	0	170	0.02	98	0.01	111	0.04	150	0	117	0	0.57	0.07	4.90057e-06	-0.130833	Intergenic	RAB4A
chr1_229403397	T	TC	86	0.08	95	0.06	45	0.02	82	0.05	69	0.01	61	0	56	0	55	0	103	0	34	0	0.21	0.01	0.0007915	-0.0508333	Intergenic	RAB4A
chr1_229403409	T	TC	82	0.09	105	0.07	43	0.05	63	0.13	79	0.03	63	0	48	0.02	51	0	98	0	25	0	0.34	0.05	0.0012314	-0.0766667	Intergenic	RAB4A
chr1_229403517	T	TC	100	0.09	106	0.03	23	0.17	64	0.08	103	0.03	102	0	66	0	100	0	77	0	72	0	0.37	0.03	0.00130981	-0.0875	Intergenic	RAB4A
chr1_229403526	T	TC	124	0.19	110	0.11	26	0.08	43	0.05	80	0	109	0.02	81	0.07	76	0.03	70	0	40	0	0.43	0.12	0.0171362	-0.0875	Intergenic	RAB4A
chr1_229403552	T	TC	130	0.06	152	0.04	31	0.1	55	0.05	101	0	122	0	89	0.03	90	0.01	70	0	37	0	0.25	0.04	0.00222881	-0.0558333	Intergenic	RAB4A
chr1_229403591	T	TC	164	0.09	125	0.05	51	0.12	53	0.08	153	0	146	0.01	118	0	110	0.02	74	0	46	0	0.34	0.03	0.000114986	-0.08	Intergenic	RAB4A
chr1_229403614	T	TC	199	0.08	165	0.05	33	0.15	90	0.06	119	0.06	167	0.02	133	0.02	124	0.06	89	0	59	0	0.34	0.16	0.0278508	-0.0583333	Intergenic	RAB4A
chr1_229403622	T	TC	165	0.47	139	0.48	38	0.55	90	0.6	119	0.26	160	0.12	112	0.41	101	0.37	96	0.07	56	0.02	2.1	1.25	0.000822639	-0.316667	Intergenic	RAB4A
chr1_229403640	T	TC	140	0.11	143	0.11	37	0.05	76	0.14	146	0.02	127	0.02	141	0.06	85	0.04	89	0	59	0	0.41	0.14	0.00139511	-0.0791667	Intergenic	RAB4A
chr1_229403648	T	TC	183	0.09	145	0.14	41	0.22	75	0.09	138	0.04	120	0.02	90	0.17	83	0.08	75	0	59	0	0.54	0.31	0.0248356	-0.0833333	Intergenic	RAB4A
chr12_2994858	A	AG	42	0.21	49	0.16	27	0.07	17	0	14	0	14	0	16	0	9	0	21	0	12	0	0.44	0	0.00480901	-0.11	intron (NM_001257098, intron 2 of 2)	TULP3
chr12_2997823	A	AG	93	0.17	66	0.11	119	0.1	200	0.07	43	0	27	0.07	15	0	25	0	108	0	110	0	0.45	0.07	0.000917559	-0.100833	non-coding (NR_046433, exon 2 of 2)	TULP3
chr1_241795478	T	TC	37	0	39	0	24	0	20	0.35	36	0	40	0	13	0	21	0	23	0	23	0	0.35	0	0.00710023	-0.0875	3' UTR (NM_001821, exon 1 of 1)	CHML
chr12_44181631	A	AG	81	0.05	45	0.16	33	0.03	64	0.03	60	0.02	41	0	31	0.03	24	0	22	0	34	0	0.27	0.05	0.0331401	-0.0591667	3' UTR (NM_001114182, exon 13 of 13)	TWF1
chr12_44181651	A	AG	70	0.14	32	0.16	36	0.14	57	0.19	57	0.11	32	0.03	29	0.1	18	0	18	0.11	32	0	0.63	0.35	0.0165948	-0.0991667	3' UTR (NM_001114182, exon 13 of 13)	TWF1
chr12_44181673	A	AG	43	0.37	29	0.38	35	0.2	25	0.8	36	0.14	23	0.35	15	0.2	21	0.1	18	0	34	0.18	1.75	0.97	0.0454212	-0.275833	3' UTR (NM_001114182, exon 13 of 13)	TWF1
chr12_44181674	A	AG	44	0.39	28	0.43	37	0.3	24	0.79	36	0.11	21	0.33	15	0.2	21	0.1	28	0	34	0.18	1.91	0.92	0.0229005	-0.324167	3' UTR (NM_001114182, exon 13 of 13)	TWF1
chr1_24684363	A	AG	16	0	46	0	20	0	13	0.31	22	0	20	0	12	0	19	0	13	0	15	0	0.31	0	0.0488358	-0.0775	3' UTR (NM_001199012, exon 9 of 9)	GRHL3
chr1_24684441	A	AG	30	0	22	0	23	0	13	0.31	33	0	37	0	10	0	18	0	23	0	17	0	0.31	0	0.0286203	-0.0775	3' UTR (NM_001199012, exon 9 of 9)	GRHL3
chr1_247262871	T	TC	18	0.11	23	0	25	0.04	30	0.13	23	0	22	0	16	0	15	0	8	0	13	0	0.28	0	0.0215546	-0.07	TTS (NM_001142572)	ZNF669
chr1_247263719	T	TC	46	0.04	80	0.16	59	0.19	42	0.19	69	0.03	50	0.08	32	0	38	0.08	37	0	27	0	0.58	0.19	0.0190928	-0.113333	exon (NM_001142572, exon 4 of 4)	ZNF669
chr12_48733919	T	TC	14	0	11	0	12	0	19	0.21	24	0	31	0	25	0	26	0	27	0	24	0	0.21	0	0.0206903	-0.0525	3' UTR (NM_001172681, exon 6 of 6)	ZNF641
chr1_248889811	T	TC	12	0.08	29	0.28	10	0.1	10	0.3	17	0.06	20	0	9	0.11	15	0.07	7	0	14	0	0.76	0.24	0.0212597	-0.15	Intergenic	LYPD8
chr1_248889813	T	TC	12	0	29	0.07	10	0.1	10	0.2	15	0	15	0	10	0	16	0	7	0	13	0	0.37	0	0.0174763	-0.0925	Intergenic	LYPD8
chr12_49321960	T	TC	39	0.26	31	0.16	20	0.3	10	0.9	58	0.02	50	0.08	41	0.02	53	0.06	12	0	7	0	1.62	0.18	0.000429803	-0.375	Intergenic	FKBP11
chr12_49324667	T	TC	51	0.22	56	0.05	33	0.09	76	0.07	64	0	70	0.01	79	0.05	52	0	65	0	82	0	0.43	0.06	0.00578038	-0.0975	Intergenic	FKBP11
chr12_49745500	A	AG	168	0.29	158	0.15	323	0.26	131	0.24	32	0.06	27	0.04	104	0.15	69	0.09	50	0.1	112	0.07	0.94	0.51	0.0024004	-0.15	3' UTR (NM_001304944, exon 4 of 4)	DNAJC22
chr12_49745562	A	AG	169	0.08	176	0.06	335	0.08	133	0.11	51	0.02	35	0.06	73	0.01	104	0.05	59	0	94	0	0.33	0.14	0.00167064	-0.0591667	3' UTR (NM_001304944, exon 4 of 4)	DNAJC22
chr12_49745598	A	AG	173	0.09	234	0.1	380	0.07	99	0.04	54	0	46	0.02	97	0.06	153	0.05	96	0	138	0	0.3	0.13	0.00527599	-0.0533333	3' UTR (NM_001304944, exon 4 of 4)	DNAJC22
chr12_49747174	A	AG	44	0.5	44	0.45	62	0.47	70	0.49	19	0.11	31	0.13	62	0.21	39	0.15	37	0	133	0.05	1.91	0.65	3.32774e-05	-0.369167	3' UTR (NM_001304944, exon 4 of 4)	DNAJC22
chr12_49747176	A	AG	62	0.31	43	0.23	63	0.3	70	0.29	21	0.05	33	0	63	0.14	38	0.05	36	0	133	0.07	1.13	0.31	0.000141925	-0.230833	3' UTR (NM_001304944, exon 4 of 4)	DNAJC22
chr12_49747177	A	AG	64	0.19	43	0.19	64	0.19	69	0.23	20	0.15	33	0.06	69	0.03	39	0.05	37	0	129	0.05	0.8	0.34	0.00027141	-0.143333	3' UTR (NM_001304944, exon 4 of 4)	DNAJC22
chr12_49747289	A	AG	72	0.54	71	0.46	121	0.57	102	0.47	22	0.27	36	0.36	74	0.46	71	0.59	52	0.27	76	0.25	2.04	2.2	0.0279969	-0.143333	3' UTR (NM_001304944, exon 4 of 4)	DNAJC22
chr12_49747345	A	AG	44	0.11	46	0.11	91	0.27	87	0.23	17	0.12	18	0	56	0.07	49	0.1	39	0	46	0	0.72	0.29	0.0200525	-0.131667	3' UTR (NM_001304944, exon 4 of 4)	DNAJC22
chr12_49747350	A	AG	44	0.18	52	0.17	102	0.19	88	0.23	21	0.05	19	0.05	61	0.05	56	0.11	41	0	70	0.03	0.77	0.29	0.0004787	-0.144167	3' UTR (NM_001304944, exon 4 of 4)	DNAJC22
chr12_49747356	T	TC	30	0.07	50	0.06	102	0.23	86	0.22	18	0	20	0	51	0.1	57	0.02	36	0.03	50	0	0.58	0.15	0.0273955	-0.12	3' UTR (NM_001304944, exon 4 of 4)	DNAJC22
chr12_49747723	A	AG	13	0.31	22	0	11	0	22	0.09	9	0	8	0	19	0	23	0	9	0	23	0	0.4	0	0.0200897	-0.1	TTS (NM_001304944)	DNAJC22
chr12_51324119	A	AG	207	0.29	185	0.3	69	0.48	146	0.39	82	0.09	89	0.03	166	0.14	156	0.12	71	0.06	58	0.07	1.46	0.51	9.63697e-05	-0.28	3' UTR (NM_014033, exon 2 of 2)	METTL7A
chr12_51324122	A	AG	186	0.29	162	0.28	55	0.45	130	0.32	67	0.01	70	0.01	141	0.09	126	0.05	62	0	51	0.06	1.34	0.22	2.63925e-05	-0.298333	3' UTR (NM_014033, exon 2 of 2)	METTL7A
chr12_51324163	A	AG	261	0.12	274	0.18	121	0.21	212	0.21	112	0.02	117	0	220	0	286	0.02	128	0	63	0	0.72	0.04	1.65203e-06	-0.173333	3' UTR (NM_014033, exon 2 of 2)	METTL7A
chr12_51324192	A	AG	332	0.12	341	0.11	114	0.23	185	0.24	154	0.05	144	0	273	0.04	333	0.05	121	0	58	0	0.7	0.14	0.00119459	-0.151667	3' UTR (NM_014033, exon 2 of 2)	METTL7A
chr12_51324202	A	AG	350	0.19	360	0.14	112	0.31	209	0.3	158	0.03	154	0.05	276	0.03	353	0.04	137	0	72	0	0.94	0.15	0.000214322	-0.21	3' UTR (NM_014033, exon 2 of 2)	METTL7A
chr12_51324313	A	AG	329	0.08	317	0.12	153	0.15	266	0.1	148	0.02	187	0.01	337	0.01	337	0.01	194	0	115	0	0.45	0.05	5.06841e-06	-0.104167	3' UTR (NM_014033, exon 2 of 2)	METTL7A
chr12_51324323	A	AG	329	0.12	324	0.11	147	0.12	255	0.06	153	0	186	0.01	333	0	349	0.01	190	0	106	0	0.41	0.02	2.75267e-06	-0.0991667	3' UTR (NM_014033, exon 2 of 2)	METTL7A
chr12_51324467	A	AG	356	0.15	361	0.17	234	0.15	191	0.16	193	0.04	193	0	338	0.06	360	0	232	0	106	0	0.63	0.1	2.38579e-06	-0.140833	3' UTR (NM_014033, exon 2 of 2)	METTL7A
chr12_51324496	A	AG	355	0.12	371	0.13	239	0.12	257	0.07	186	0.03	149	0	327	0.06	345	0.03	237	0	133	0.04	0.44	0.16	0.00134062	-0.0833333	3' UTR (NM_014033, exon 2 of 2)	METTL7A
chr12_51324506	A	AG	355	0.18	387	0.13	251	0.1	213	0.2	200	0.01	228	0	323	0.01	343	0.03	244	0	99	0	0.61	0.05	8.7919e-06	-0.144167	3' UTR (NM_014033, exon 2 of 2)	METTL7A
chr12_51324627	A	AG	452	0.15	404	0.12	292	0.13	292	0.13	217	0	195	0.01	493	0.03	490	0.01	234	0	140	0	0.53	0.05	5.5913e-07	-0.124167	3' UTR (NM_014033, exon 2 of 2)	METTL7A
chr12_51324639	A	AG	457	0.18	413	0.22	272	0.15	303	0.19	226	0	195	0	506	0.01	510	0.03	260	0	150	0.09	0.74	0.13	1.10483e-05	-0.163333	3' UTR (NM_014033, exon 2 of 2)	METTL7A
chr12_51325237	A	AG	203	0.15	166	0.15	207	0.22	100	0.13	137	0.02	135	0	142	0.03	240	0.01	121	0	113	0	0.65	0.06	7.45324e-06	-0.1525	3' UTR (NM_014033, exon 2 of 2)	METTL7A
chr12_51325238	A	AG	192	0.13	238	0.14	200	0.22	90	0.08	137	0	136	0.01	141	0.04	233	0.01	126	0	113	0	0.57	0.06	8.12834e-05	-0.1325	3' UTR (NM_014033, exon 2 of 2)	METTL7A
chr12_51325280	A	AG	286	0.11	224	0.18	329	0.13	116	0.09	105	0.02	102	0	202	0.02	232	0.02	85	0	102	0	0.51	0.06	5.25132e-05	-0.1175	3' UTR (NM_014033, exon 2 of 2)	METTL7A
chr12_51325287	A	AG	279	0.09	226	0.05	319	0.11	116	0.12	110	0.01	107	0	205	0.02	217	0.02	84	0	67	0	0.37	0.05	0.00022367	-0.0841667	3' UTR (NM_014033, exon 2 of 2)	METTL7A
chr12_51325347	A	AG	202	0.21	174	0.15	307	0.21	86	0.27	88	0.05	100	0.01	179	0.02	194	0.02	89	0	68	0	0.84	0.1	4.9846e-06	-0.193333	3' UTR (NM_014033, exon 2 of 2)	METTL7A
chr12_51325351	A	AG	200	0.08	124	0.03	315	0.08	89	0.09	87	0	105	0.01	190	0.03	206	0	94	0	83	0	0.28	0.04	0.000542752	-0.0633333	3' UTR (NM_014033, exon 2 of 2)	METTL7A
chr12_51325373	A	AG	204	0.06	182	0.08	313	0.11	98	0.11	93	0	121	0	212	0	194	0.01	93	0	91	0	0.36	0.01	2.8728e-06	-0.0883333	3' UTR (NM_014033, exon 2 of 2)	METTL7A
chr12_51325440	A	AG	172	0.11	206	0.1	517	0.15	83	0.13	81	0	123	0.02	192	0	187	0	76	0.03	73	0	0.49	0.05	5.40974e-06	-0.114167	3' UTR (NM_014033, exon 2 of 2)	METTL7A
chr12_51325537	A	AG	101	0.17	80	0.12	337	0.25	86	0.16	47	0	75	0.01	137	0.01	74	0.01	71	0	65	0	0.7	0.03	2.81247e-06	-0.17	3' UTR (NM_014033, exon 2 of 2)	METTL7A
chr12_53690219	A	AG	56	0.41	53	0.36	42	0.38	13	0.15	59	0.15	59	0.2	66	0.18	69	0.33	43	0.09	22	0.27	1.3	1.22	0.0313419	-0.121667	intron (NM_002624, intron 3 of 5)	PFDN5
chr12_53806239	A	AG	33	0	48	0	33	0	13	0.31	25	0	41	0	37	0	44	0	22	0	9	0	0.31	0	0.0248668	-0.0775	3' UTR (NM_001251825, exon 6 of 6)	AMHR2
chr12_54629209	T	TC	81	0.11	60	0.07	20	0.25	80	0.1	60	0	51	0.06	42	0.02	50	0	36	0	48	0	0.53	0.08	0.00182912	-0.119167	3' UTR (NM_001127322, exon 5 of 5)	MIR3198-2
chr12_54634283	T	TC	122	0.1	101	0.08	51	0.06	45	0.04	51	0	56	0	60	0	80	0.03	38	0	15	0	0.28	0.03	0.000976619	-0.065	3' UTR (NM_001127322, exon 5 of 5)	MIR3198-2
chr12_56125401	A	AG	24	0.12	32	0.22	16	0.25	28	0.18	6	0	25	0	18	0.06	13	0	6	0	11	0	0.77	0.06	0.000903268	-0.1825	Intergenic	CD63
chr12_56215456	A	AG	128	0.03	134	0.13	81	0.06	40	0.1	101	0.01	98	0.02	116	0.04	125	0.03	38	0	47	0	0.32	0.1	0.0207079	-0.0633333	TTS (NM_014182)	ORMDL2
chr12_56380696	T	TC	21	0	23	0	21	0.24	94	0	21	0	20	0	37	0	21	0	135	0.01	89	0.01	0.24	0.02	0.0496109	-0.0566667	5' UTR (NM_002868, exon 2 of 6)	SUOX
chr12_56597628	T	TC	98	0.01	118	0.04	31	0.06	16	0.25	25	0	34	0	26	0	64	0	13	0	14	0	0.36	0	0.00639411	-0.09	non-coding (NR_040053, exon 9 of 9)	SMARCC2
chr12_57124348	T	TC	13	0	18	0.17	24	0.04	107	0.02	9	0	6	0	5	0	5	0	35	0	96	0	0.23	0	0.0397072	-0.0575	Intergenic	NACA
chr12_57124357	T	TC	10	0.1	14	0.07	29	0.24	98	0.22	9	0.11	6	0	6	0	6	0	32	0	84	0	0.63	0.11	0.00279554	-0.139167	Intergenic	NACA
chr12_57124425	T	TC	19	0.26	13	0.31	24	0.17	112	0.13	16	0.19	13	0	8	0.12	5	0	46	0	104	0	0.87	0.31	0.00965923	-0.165833	TTS (NM_000946)	NACA
chr12_57124426	T	TC	17	0	12	0.25	28	0.04	117	0.06	17	0	15	0	8	0	5	0	56	0	106	0	0.35	0	0.00472958	-0.0875	TTS (NM_000946)	NACA
chr12_57124435	T	TC	15	0.47	12	0.75	14	0.79	145	0.39	15	0	12	0	9	0.44	5	0.4	44	0	97	0.11	2.4	0.95	0.00819366	-0.441667	TTS (NM_000946)	NACA
chr12_57124554	T	TC	30	0.27	13	0.38	10	0.3	87	0.14	21	0.05	19	0.11	13	0.15	8	0.25	41	0	73	0.05	1.09	0.61	0.0389284	-0.170833	TTS (NM_000946)	NACA
chr12_57124562	T	TC	29	0.1	23	0.04	11	0.18	93	0.01	16	0	29	0	12	0	6	0	39	0	69	0	0.33	0	0.0103332	-0.0825	TTS (NM_000946)	NACA
chr12_57124571	T	TC	29	0.07	26	0.04	15	0.13	88	0.03	18	0	21	0	14	0	6	0	38	0	65	0	0.27	0	0.00378945	-0.0675	TTS (NM_000946)	NACA
chr12_57124746	T	TC	12	0	25	0.2	28	0.07	58	0.02	15	0	15	0	8	0	5	0	26	0	42	0	0.29	0	0.0236088	-0.0725	TTS (NM_000946)	NACA
chr12_57125139	T	TC	57	0.4	69	0.22	189	0.35	71	0.27	36	0	34	0.15	14	0	16	0.38	41	0	68	0.12	1.24	0.65	0.00549103	-0.201667	TTS (NM_000946)	NACA
chr12_57125180	T	TC	48	0.4	52	0.21	160	0.39	75	0.45	35	0	37	0.19	21	0.29	20	0.35	32	0	62	0	1.45	0.83	0.0109074	-0.224167	TTS (NM_000946)	NACA
chr12_57125181	T	TC	53	0.28	53	0.11	169	0.2	76	0.17	40	0.03	37	0.14	24	0.38	20	0.05	36	0	63	0	0.76	0.6	0.0214323	-0.09	TTS (NM_000946)	NACA
chr12_57125244	T	TC	37	0.16	38	0.13	89	0.16	62	0.06	24	0	25	0	17	0	5	0	34	0	45	0	0.51	0	8.88297e-05	-0.1275	TTS (NM_000946)	NACA
chr12_57125246	T	TC	37	0.27	38	0.16	85	0.26	60	0.27	25	0.04	25	0.24	17	0.06	8	0.38	30	0.17	39	0	0.96	0.89	0.0151201	-0.0916667	TTS (NM_000946)	NACA
chr12_57125247	T	TC	37	0.11	37	0.05	87	0.22	58	0.17	24	0	24	0	17	0	9	0	31	0	44	0	0.55	0	0.000156105	-0.1375	TTS (NM_000946)	NACA
chr12_57125315	T	TC	24	0.04	20	0.2	29	0.14	36	0.08	32	0	20	0	8	0	13	0	12	0	25	0	0.46	0	0.00111715	-0.115	TTS (NM_000946)	NACA
chr12_58142525	A	AG	46	0.15	85	0.05	38	0.08	16	0.38	42	0	84	0	51	0	55	0.02	5	0	8	0	0.66	0.02	0.00117719	-0.161667	promoter-TSS (NR_106817)	MIR6759
chr12_58142545	A	AG	45	0.02	85	0	23	0.09	18	0.28	59	0	97	0.01	51	0	50	0	8	0	5	0	0.39	0.01	0.0110276	-0.0958333	promoter-TSS (NR_106817)	MIR6759
chr12_58142569	A	AG	38	0.05	77	0.04	33	0.09	14	0.14	54	0.02	93	0	42	0	51	0.06	14	0	5	0	0.32	0.08	0.0406499	-0.0666667	promoter-TSS (NR_106817)	MIR6759
chr12_64842832	A	AG	117	0.08	88	0.05	74	0.03	39	0.13	37	0	24	0	99	0	88	0	21	0	61	0	0.29	0	0.000198632	-0.0725	TTS (NM_007235)	TBK1
chr12_64842854	A	AG	95	0.64	112	0.66	59	0.59	35	0.49	30	0.13	25	0.16	91	0.24	90	0.2	26	0	52	0	2.38	0.73	5.82429e-05	-0.473333	TTS (NM_007235)	TBK1
chr12_64842855	A	AG	95	0.65	110	0.74	56	0.64	35	0.86	29	0.17	24	0.25	90	0.39	86	0.52	22	0	55	0.22	2.89	1.55	0.00110245	-0.464167	TTS (NM_007235)	TBK1
chr12_64842864	A	AG	90	0.2	111	0.26	61	0.18	29	0.38	31	0	23	0.04	90	0.02	90	0.02	24	0	45	0.04	1.02	0.12	2.08983e-05	-0.235	TTS (NM_007235)	TBK1
chr12_64842868	A	AG	98	0.09	116	0.09	67	0.09	31	0.06	45	0.07	26	0.08	95	0	95	0.03	27	0	51	0	0.33	0.18	0.00699272	-0.0525	TTS (NM_007235)	TBK1
chr12_64844061	A	AG	172	0.32	113	0.35	111	0.35	115	0.28	46	0.02	64	0.02	159	0.13	128	0.1	78	0	124	0	1.3	0.27	1.10647e-05	-0.28	Intergenic	TBK1
chr12_64844071	A	AG	169	0.77	158	0.84	109	0.82	90	0.82	66	0.3	63	0.35	162	0.64	129	0.64	71	0.32	116	0.27	3.25	2.52	8.70306e-05	-0.3925	Intergenic	TBK1
chr12_64844134	A	AG	83	0.37	38	0.29	59	0.39	160	0.32	35	0.09	34	0	79	0.24	71	0.11	66	0	115	0.12	1.37	0.56	0.000293314	-0.249167	Intergenic	TBK1
chr12_66516889	A	AG	27	0	52	0	44	0.02	19	0.37	20	0	23	0	35	0	23	0	35	0	26	0	0.39	0	0.0044216	-0.0975	TTS (NM_032338)	LLPH-DT
chr1_26774225	A	AG	13	0.31	13	0	36	0.25	16	0.31	8	0	20	0	10	0	8	0	19	0	10	0	0.87	0	0.000835873	-0.2175	intron (NM_205861, intron 6 of 8)	DHDDS
chr1_26774282	A	AG	21	0.14	11	0.27	33	0.06	25	0.16	15	0.07	21	0	14	0	13	0	16	0	12	0	0.63	0.07	0.00644534	-0.145833	intron (NM_205861, intron 6 of 8)	DHDDS
chr12_69158838	A	AG	27	0	28	0	50	0.06	34	0.15	36	0	50	0	13	0	22	0	38	0	38	0	0.21	0	0.0117042	-0.0525	3' UTR (NM_018656, exon 5 of 5)	SLC35E3
chr12_69158915	A	AG	49	0.04	36	0.06	45	0.04	42	0.12	60	0	50	0	24	0	35	0	45	0	74	0	0.26	0	0.000321578	-0.065	3' UTR (NM_018656, exon 5 of 5)	SLC35E3
chr12_69160464	A	AG	33	0.06	55	0.09	15	0.2	51	0.1	36	0	36	0	29	0	21	0	14	0	23	0	0.45	0	0.000168254	-0.1125	TTS (NM_018656)	SLC35E3
chr12_69160468	A	AG	37	0.11	55	0.31	17	0.35	45	0.4	35	0.06	40	0.05	19	0.11	23	0.13	26	0	21	0	1.17	0.35	0.00495232	-0.234167	TTS (NM_018656)	SLC35E3
chr12_69160482	A	AG	30	0.1	65	0.31	20	0.15	43	0.14	25	0.12	46	0.02	25	0.08	29	0.03	25	0	25	0	0.7	0.25	0.0218122	-0.133333	TTS (NM_018656)	SLC35E3
chr12_69160483	A	AG	28	0.46	62	0.63	17	0.76	41	0.49	25	0.44	46	0.33	26	0.65	30	0.63	23	0.04	23	0	2.34	2.09	0.0248029	-0.236667	TTS (NM_018656)	SLC35E3
chr12_69160504	A	AG	30	0.1	66	0.15	14	0.29	32	0.12	16	0	49	0.04	33	0.09	31	0	15	0	33	0	0.66	0.13	0.00385177	-0.143333	TTS (NM_018656)	SLC35E3
chr12_69160537	A	AG	37	0.27	61	0.43	18	0.56	19	0.63	13	0.38	39	0.08	35	0.43	26	0.08	17	0	23	0.04	1.89	1.01	0.0243714	-0.304167	TTS (NM_018656)	SLC35E3
chr12_69160574	T	TC	25	0.04	78	0.06	18	0.17	19	0.11	22	0	52	0	26	0	30	0	19	0	25	0	0.38	0	0.000585687	-0.095	TTS (NM_018656)	SLC35E3
chr12_69160600	T	TC	29	0.14	75	0.32	27	0.48	44	0.23	27	0.07	42	0.12	29	0.07	30	0.03	29	0	21	0	1.17	0.29	0.00418046	-0.244167	TTS (NM_018656)	SLC35E3
chr12_69237004	A	AG	629	0.18	743	0.17	91	0.23	162	0.19	627	0	653	0.01	464	0.02	548	0	128	0	152	0.05	0.77	0.08	2.78291e-07	-0.179167	3' UTR (NM_001278462, exon 6 of 6)	MDM2
chr12_69237010	A	AG	628	0.28	719	0.23	87	0.28	157	0.32	626	0.01	656	0.01	460	0.02	557	0.02	178	0	150	0	1.11	0.06	1.41749e-08	-0.2675	3' UTR (NM_001278462, exon 6 of 6)	MDM2
chr12_69237013	A	AG	633	0.16	726	0.13	86	0.14	158	0.22	609	0.01	654	0.01	460	0.02	551	0.02	174	0	156	0	0.65	0.06	1.73035e-06	-0.1525	3' UTR (NM_001278462, exon 6 of 6)	MDM2
chr12_69237014	A	AG	631	0.08	717	0.07	84	0.04	158	0.19	601	0	653	0	452	0.01	548	0.01	173	0	150	0	0.38	0.02	2.73516e-05	-0.0916667	3' UTR (NM_001278462, exon 6 of 6)	MDM2
chr12_69237042	A	AG	589	0.06	681	0.06	83	0.07	135	0.02	597	0	607	0	441	0.01	528	0	176	0	128	0	0.21	0.01	2.84915e-06	-0.0508333	3' UTR (NM_001278462, exon 6 of 6)	MDM2
chr12_69237043	A	AG	582	0.41	672	0.41	78	0.51	139	0.48	595	0.04	620	0.04	439	0.08	536	0.07	179	0.01	132	0	1.81	0.24	3.14624e-07	-0.4125	3' UTR (NM_001278462, exon 6 of 6)	MDM2
chr12_69237053	A	AG	483	0.08	598	0.09	59	0.12	141	0.06	535	0.01	567	0.01	395	0.03	470	0.04	175	0	124	0.06	0.35	0.15	0.000958494	-0.0625	3' UTR (NM_001278462, exon 6 of 6)	MDM2
chr12_69237073	T	TC	341	0.05	387	0.03	23	0.09	127	0.05	366	0	415	0	316	0.01	305	0	198	0	133	0	0.22	0.01	1.45991e-05	-0.0533333	3' UTR (NM_001278462, exon 6 of 6)	MDM2
chr12_69237509	A	AG	421	0.08	476	0.12	97	0.14	242	0.11	531	0.01	424	0	231	0	357	0.01	256	0	336	0	0.45	0.02	2.6941e-07	-0.109167	3' UTR (NM_001278462, exon 6 of 6)	MDM2
chr12_69237510	A	AG	412	0.07	467	0.08	97	0.04	231	0.06	516	0	417	0	229	0.01	347	0	249	0	322	0	0.25	0.01	1.29838e-07	-0.0608333	3' UTR (NM_001278462, exon 6 of 6)	MDM2
chr12_69237519	A	AG	390	0.12	445	0.12	95	0.11	173	0.12	480	0	421	0	224	0.01	350	0.01	171	0	237	0	0.47	0.02	2.37663e-08	-0.114167	3' UTR (NM_001278462, exon 6 of 6)	MDM2
chr12_69237529	A	AG	381	0.17	439	0.17	95	0.17	181	0.14	482	0.01	424	0.02	201	0.06	342	0.04	177	0	256	0	0.65	0.13	7.85411e-06	-0.140833	3' UTR (NM_001278462, exon 6 of 6)	MDM2
chr12_69237534	A	AG	379	0.25	435	0.26	88	0.21	185	0.36	494	0.01	426	0.02	200	0.07	329	0.02	168	0	263	0	1.08	0.12	6.03884e-06	-0.25	3' UTR (NM_001278462, exon 6 of 6)	MDM2
chr1_27202789	T	TC	94	0.06	81	0.14	47	0.26	43	0.19	96	0.03	58	0	106	0.08	131	0.12	47	0	48	0	0.65	0.23	0.030881	-0.124167	Intergenic	SFN
chr1_27202822	T	TC	77	0.03	81	0.1	46	0.04	33	0.06	105	0	66	0	90	0	118	0	47	0	44	0	0.23	0	0.000122693	-0.0575	Intergenic	SFN
chr1_27202844	T	TC	107	0.09	121	0.12	37	0.19	51	0.16	100	0.07	71	0.04	117	0.09	158	0.06	56	0	24	0	0.56	0.26	0.00959128	-0.0966667	Intergenic	SFN
chr1_27202845	T	TC	108	0.18	127	0.09	39	0.13	53	0.15	98	0.01	71	0.01	118	0.05	157	0.07	51	0	24	0	0.55	0.14	0.00318129	-0.114167	Intergenic	SFN
chr1_27202981	A	AG	10	0.2	14	0.07	21	0.1	18	0.28	17	0	14	0.14	7	0	17	0	18	0	17	0	0.65	0.14	0.0279962	-0.139167	Intergenic	SFN
chr1_27202982	A	AG	10	0.2	15	0.13	24	0.08	18	0.17	16	0	14	0	7	0.43	18	0	18	0	18	0	0.58	0.43	0.0493118	-0.0733333	Intergenic	SFN
chr1_27205224	T	TC	21	0.33	33	0.33	13	0.31	19	0.68	29	0.07	37	0.11	33	0.21	48	0.23	18	0	24	0.17	1.65	0.79	0.0119332	-0.280833	TTS (NM_018066)	GPN2
chr1_27205359	T	TC	24	0.08	30	0.13	11	0.18	15	0.13	19	0	33	0	39	0.03	34	0.03	6	0	15	0	0.52	0.06	0.00313892	-0.12	TTS (NM_018066)	GPN2
chr1_27205360	T	TC	25	0	31	0.06	10	0.2	10	0.2	19	0	33	0	40	0	35	0	9	0	15	0	0.46	0	0.00527522	-0.115	TTS (NM_018066)	GPN2
chr12_7249936	T	TC	119	0.09	103	0.11	86	0.02	26	0.15	44	0.05	58	0.03	87	0.01	130	0.05	43	0	9	0	0.37	0.14	0.0464749	-0.0691667	intron (NM_016546, intron 5 of 5)	C1R
chr12_75890052	T	TC	22	0.5	34	0.74	28	0.68	25	0.72	26	0	27	0.41	43	0.14	49	0.14	15	0.13	20	0.1	2.64	0.92	0.000334279	-0.506667	intron (NM_006851, intron 4 of 5)	KRR1
chr12_75890053	T	TC	23	0.04	36	0.19	30	0.2	28	0.11	26	0	28	0	44	0	51	0.06	17	0.12	20	0	0.54	0.18	0.0209279	-0.105	intron (NM_006851, intron 4 of 5)	KRR1
chr12_75890088	T	TC	26	0.08	37	0.03	26	0.08	25	0.16	23	0	25	0.04	38	0	50	0.02	13	0	22	0	0.35	0.06	0.0246139	-0.0775	intron (NM_006851, intron 4 of 5)	KRR1
chr12_75890097	T	TC	24	0.12	33	0.03	22	0.27	16	0.38	22	0	26	0.04	36	0	48	0.02	12	0	20	0	0.8	0.06	0.00281487	-0.19	intron (NM_006851, intron 4 of 5)	KRR1
chr1_27678678	A	AG	19	0.05	10	0	18	0.22	19	0	8	0	18	0	25	0	17	0	13	0	14	0	0.27	0	0.0365543	-0.0675	intron (NM_001193308, intron 13 of 14)	SYTL1
chr1_27679119	A	AG	57	0.05	56	0.18	27	0.26	41	0.2	54	0	119	0	61	0.1	53	0	71	0.06	55	0	0.69	0.16	0.00798351	-0.145833	intron (NM_001193308, intron 13 of 14)	SYTL1
chr1_27679162	A	AG	83	0.34	60	0.32	22	0.18	41	0.29	63	0.06	117	0.09	57	0.19	55	0.24	34	0.06	55	0.07	1.13	0.71	0.00424327	-0.164167	intron (NM_001193308, intron 13 of 14)	SYTL1
chr1_27679187	A	AG	74	0.16	46	0.13	20	0.05	39	0.18	64	0	99	0.07	51	0.06	50	0.12	39	0	49	0	0.52	0.25	0.0130219	-0.0883333	intron (NM_001193308, intron 13 of 14)	SYTL1
chr1_27679241	A	AG	45	0.09	38	0.03	16	0.12	45	0.11	65	0	65	0.02	28	0	20	0	58	0	24	0	0.35	0.02	0.00144944	-0.0841667	intron (NM_001193308, intron 13 of 14)	SYTL1
chr1_27679254	A	AG	46	0.04	44	0.07	12	0.17	46	0.07	66	0	54	0	31	0	17	0	55	0	34	0	0.35	0	0.000227322	-0.0875	intron (NM_001193308, intron 13 of 14)	SYTL1
chr1_28661576	A	AG	176	0.35	108	0.39	70	0.51	65	0.42	177	0.16	148	0.11	169	0.18	113	0.21	72	0.1	47	0	1.67	0.76	0.000421793	-0.290833	3' UTR (NM_001127350, exon 3 of 3)	MED18
chr1_28661682	A	AG	241	0.02	151	0.04	45	0.09	57	0.19	198	0	170	0	276	0	223	0.01	79	0	28	0	0.34	0.01	0.000160682	-0.0833333	3' UTR (NM_001127350, exon 3 of 3)	MED18
chr1_28661692	A	AG	237	0.07	163	0.01	49	0.06	55	0.09	193	0.01	169	0	283	0.02	230	0	62	0	29	0	0.23	0.03	0.0112871	-0.0525	3' UTR (NM_001127350, exon 3 of 3)	MED18
chr1_28662072	A	AG	57	0.04	69	0.09	18	0.33	46	0.17	47	0	76	0	63	0	63	0	7	0	31	0	0.63	0	4.38987e-05	-0.1575	3' UTR (NM_001127350, exon 3 of 3)	MED18
chr1_28662186	A	AG	325	0.08	348	0.05	166	0.1	117	0.05	205	0.02	259	0.03	295	0.01	365	0.02	84	0	85	0	0.28	0.08	0.00100303	-0.0566667	3' UTR (NM_001127350, exon 3 of 3)	MED18
chr1_28662199	A	AG	316	0.45	315	0.45	159	0.59	136	0.46	194	0.16	261	0.16	293	0.24	354	0.24	93	0.01	113	0.08	1.95	0.89	0.000285048	-0.339167	3' UTR (NM_001127350, exon 3 of 3)	MED18
chr1_28662253	A	AG	500	0.17	535	0.18	239	0.17	181	0.22	349	0.03	399	0.03	519	0.05	536	0.04	107	0.06	108	0.04	0.74	0.25	1.74453e-07	-0.143333	3' UTR (NM_001127350, exon 3 of 3)	MED18
chr1_28662254	A	AG	478	0.06	502	0.05	231	0.09	194	0.1	334	0.01	274	0.01	501	0.02	519	0.02	131	0	155	0.04	0.3	0.1	0.000517894	-0.0583333	3' UTR (NM_001127350, exon 3 of 3)	MED18
chr1_28825370	A	AG	56	0.27	31	0.39	52	0.27	94	0.18	82	0.1	22	0	37	0.19	17	0	73	0	82	0.12	1.11	0.41	0.00449267	-0.209167	3' UTR (NM_001048183, exon 14 of 14)	RCC1
chr1_28825465	A	AG	81	0.07	69	0.12	45	0.13	47	0.11	64	0	65	0.05	79	0.01	57	0	53	0	61	0	0.43	0.06	0.000341581	-0.0975	3' UTR (NM_001048183, exon 14 of 14)	RCC1
chr1_28825466	A	AG	82	0.44	68	0.44	43	0.4	45	0.56	64	0.14	65	0.14	79	0.2	57	0.12	50	0	63	0.06	1.84	0.66	0.000112064	-0.35	3' UTR (NM_001048183, exon 14 of 14)	RCC1
chr1_28825486	A	AG	101	0.26	63	0.29	55	0.27	55	0.35	94	0.19	61	0.2	83	0.17	51	0.27	49	0	64	0	1.17	0.83	0.00182903	-0.154167	3' UTR (NM_001048183, exon 14 of 14)	RCC1
chr1_28825781	A	AG	26	0.69	25	0.52	13	0.69	35	0.6	18	0.5	17	0.41	25	0.36	19	0.58	34	0	34	0.21	2.5	2.06	0.00677541	-0.281667	3' UTR (NM_001048183, exon 14 of 14)	RCC1
chr1_28825789	A	AG	25	0	23	0.17	13	0.08	37	0.03	18	0	15	0	25	0	18	0	35	0	18	0	0.28	0	0.0209388	-0.07	3' UTR (NM_001048183, exon 14 of 14)	RCC1
chr1_28825830	A	AG	30	0.07	22	0.18	13	0.23	43	0.12	21	0	22	0	16	0	14	0.14	34	0	50	0	0.6	0.14	0.0059157	-0.126667	3' UTR (NM_001048183, exon 14 of 14)	RCC1
chr1_28826085	A	AG	65	0.15	77	0.1	50	0.06	40	0.07	69	0.04	52	0	37	0.03	46	0.13	16	0	26	0	0.38	0.2	0.041418	-0.0616667	3' UTR (NM_001048183, exon 14 of 14)	RCC1
chr1_28826114	A	AG	80	0.04	94	0.16	57	0.02	54	0.07	78	0	70	0	40	0	50	0	15	0	30	0	0.29	0	0.000706745	-0.0725	3' UTR (NM_001048183, exon 14 of 14)	RCC1
chr1_28826118	A	AG	80	0.04	92	0.09	57	0.14	53	0.11	72	0.01	65	0	41	0.05	49	0.02	15	0	19	0	0.38	0.08	0.00774035	-0.0816667	3' UTR (NM_001048183, exon 14 of 14)	RCC1
chr1_28826190	A	AG	95	0.41	120	0.38	57	0.58	69	0.28	104	0.06	90	0.11	50	0.06	52	0.13	53	0.04	43	0.19	1.65	0.59	0.000353028	-0.314167	3' UTR (NM_001048183, exon 14 of 14)	RCC1
chr1_28857620	A	AG	31	0.35	36	0.39	26	0.58	14	0.86	35	0	31	0	24	0.12	36	0.17	14	0	26	0.15	2.18	0.44	0.00129626	-0.471667	intron (NM_001048194, intron 3 of 10)	RCC1
chr1_28866165	T	TC	48	0.17	41	0.17	10	0.1	24	0.12	139	0.01	80	0	56	0	42	0	9	0	36	0	0.56	0.01	1.11085e-05	-0.138333	TTS (NM_001269)	TRNAU1AP
chr1_28866195	A	AG	57	0.04	32	0.19	14	0.14	21	0.1	110	0	108	0	24	0	37	0.05	15	0	38	0	0.47	0.05	0.00601329	-0.109167	TTS (NM_001269)	TRNAU1AP
chr1_28866558	A	AG	42	0.1	37	0.08	11	0.27	34	0.03	83	0	99	0	46	0.02	31	0	25	0	28	0	0.48	0.02	0.00127412	-0.116667	TTS (NM_001269)	TRNAU1AP
chr1_28866649	A	AG	29	0.1	31	0.23	11	0.18	59	0.12	104	0.01	109	0.01	24	0	23	0	36	0.17	46	0	0.63	0.19	0.00672487	-0.125833	TTS (NM_001269)	TRNAU1AP
chr1_28866654	A	AG	31	0.13	32	0.12	11	0	59	0.05	75	0	107	0.03	26	0	28	0	35	0	47	0	0.3	0.03	0.00761539	-0.07	TTS (NM_001269)	TRNAU1AP
chr1_28866673	A	AG	38	0.39	46	0.22	10	0.1	27	0.19	124	0.02	172	0.05	34	0	40	0.1	35	0	19	0	0.9	0.17	0.00277015	-0.196667	TTS (NM_001269)	TRNAU1AP
chr1_28866680	A	AG	39	0.18	51	0.1	12	0.17	39	0	129	0.02	172	0.01	54	0	40	0	36	0	19	0	0.45	0.03	0.00622253	-0.1075	TTS (NM_001269)	TRNAU1AP
chr1_28867022	A	AG	24	0.25	20	0.25	10	0.4	40	0.47	124	0.09	124	0.08	33	0.15	33	0.18	17	0	14	0	1.37	0.5	0.00178188	-0.259167	Intergenic	TRNAU1AP
chr1_28867061	A	AG	36	0.14	34	0.24	18	0.11	18	0.11	169	0	177	0	60	0	56	0.02	9	0	20	0	0.6	0.02	2.42113e-05	-0.146667	Intergenic	TRNAU1AP
chr1_28867077	A	AG	35	0.51	36	0.53	16	0.62	16	0.5	148	0.26	149	0.23	44	0.14	52	0.15	19	0	25	0.16	2.16	0.94	0.000123665	-0.383333	Intergenic	TRNAU1AP
chr1_28867087	A	AG	34	0.06	32	0.09	14	0.14	20	0.05	150	0.01	229	0.01	48	0	51	0	22	0	20	0	0.34	0.02	0.00110095	-0.0816667	Intergenic	TRNAU1AP
chr1_28867097	A	AG	35	0.11	43	0.16	13	0.31	31	0.19	157	0.04	243	0.04	72	0.08	48	0.02	27	0.04	20	0	0.77	0.22	0.000558124	-0.155833	Intergenic	TRNAU1AP
chr1_28867109	A	AG	34	0.29	44	0.27	16	0.25	34	0.24	234	0.07	258	0.09	70	0.19	63	0.16	20	0	25	0.04	1.05	0.55	0.00329779	-0.170833	Intergenic	TRNAU1AP
chr1_28867120	A	AG	41	0.05	51	0.02	17	0.06	40	0.2	166	0	263	0	77	0	63	0	18	0	18	0	0.33	0	0.000234203	-0.0825	Intergenic	TRNAU1AP
chr1_28867128	A	AG	49	0.12	55	0.15	17	0.06	44	0.27	204	0.03	312	0.04	93	0.1	85	0.06	18	0	21	0	0.6	0.23	0.0111729	-0.111667	Intergenic	TRNAU1AP
chr1_28867129	A	AG	52	0.12	53	0.11	17	0.06	46	0.28	192	0.02	316	0.03	92	0	87	0.05	18	0	14	0	0.57	0.1	0.00244383	-0.125833	Intergenic	TRNAU1AP
chr1_28867133	A	AG	51	0.33	54	0.33	16	0.19	47	0.4	199	0.06	332	0.04	90	0.17	91	0.08	21	0	22	0	1.25	0.35	0.000352775	-0.254167	Intergenic	TRNAU1AP
chr1_28867154	A	AG	75	0.15	52	0.13	33	0.21	59	0.32	267	0.03	298	0.01	83	0.06	75	0	27	0	18	0	0.81	0.1	0.000462854	-0.185833	Intergenic	TRNAU1AP
chr1_28867159	A	AG	78	0.26	54	0.2	31	0.42	63	0.38	270	0.06	301	0.04	77	0.04	77	0.05	31	0	18	0	1.26	0.19	1.2501e-05	-0.283333	Intergenic	TRNAU1AP
chr1_28867160	A	AG	79	0.27	54	0.26	32	0.22	64	0.56	275	0.03	304	0	82	0.05	76	0.11	31	0	18	0.06	1.31	0.25	0.000949244	-0.285833	Intergenic	TRNAU1AP
chr1_28867497	A	AG	68	0.06	39	0.03	14	0	51	0.18	107	0	99	0	22	0	47	0	18	0	10	0	0.27	0	0.00135968	-0.0675	Intergenic	TRNAU1AP
chr1_28867687	A	AG	52	0.08	51	0	31	0.1	56	0.09	175	0.01	138	0	26	0	35	0	32	0	19	0	0.27	0.01	0.00997754	-0.0658333	Intergenic	TRNAU1AP
chr1_28867688	A	AG	56	0.04	52	0.13	30	0.07	56	0.04	177	0.01	135	0	26	0	35	0	31	0	21	0	0.28	0.01	0.00393613	-0.0683333	Intergenic	TRNAU1AP
chr1_28867821	A	AG	65	0.15	67	0.27	50	0.36	23	0.13	303	0.12	254	0.09	52	0.06	40	0.17	22	0	17	0.18	0.91	0.62	0.0171113	-0.124167	Intergenic	TRNAU1AP
chr1_28867831	A	AG	64	0.06	66	0.12	46	0.13	18	0.17	208	0.05	259	0.01	48	0.06	40	0	12	0	15	0.2	0.48	0.32	0.0382191	-0.0666667	Intergenic	TRNAU1AP
chr1_28867848	A	AG	62	0.24	82	0.3	32	0.41	21	0.19	297	0.08	249	0.12	46	0.24	36	0.08	12	0.42	16	0	1.14	0.94	0.0295376	-0.128333	Intergenic	TRNAU1AP
chr1_28868021	A	AG	47	0.04	14	0.21	23	0.13	19	0.05	77	0.01	90	0	15	0.07	23	0	10	0	11	0	0.43	0.08	0.0181975	-0.0941667	Intergenic	TRNAU1AP
chr1_28868022	A	AG	44	0	13	0.08	23	0.09	19	0.26	101	0.02	86	0.02	14	0.07	23	0	11	0	10	0	0.43	0.11	0.0470403	-0.0891667	Intergenic	TRNAU1AP
chr1_28868173	A	AG	43	0.12	38	0.08	35	0.29	39	0.15	113	0	115	0.02	15	0	27	0	38	0	53	0	0.64	0.02	0.000115034	-0.156667	Intergenic	TRNAU1AP
chr1_28868199	A	AG	34	0.18	38	0.29	26	0.42	43	0.21	82	0.18	95	0.07	17	0.24	30	0.1	47	0	49	0.14	1.1	0.73	0.0456667	-0.153333	Intergenic	TRNAU1AP
chr1_28868208	A	AG	36	0.14	37	0.16	25	0.24	51	0.1	86	0.01	93	0	24	0.04	40	0.1	54	0	46	0	0.64	0.15	0.00179532	-0.135	Intergenic	TRNAU1AP
chr1_28868213	A	AG	28	0.14	29	0.21	33	0.27	47	0.13	88	0	93	0.01	28	0.11	48	0.04	46	0	32	0	0.75	0.16	0.00106644	-0.160833	Intergenic	TRNAU1AP
chr1_28868214	A	AG	41	0.1	33	0.21	21	0.1	54	0.17	97	0.04	102	0.01	30	0	35	0.06	53	0	34	0	0.58	0.11	0.00150383	-0.126667	Intergenic	TRNAU1AP
chr1_28868268	A	AG	47	0.15	50	0.18	40	0.35	74	0.24	136	0.01	173	0.01	45	0.02	62	0	50	0.02	22	0	0.92	0.06	5.30913e-06	-0.22	Intergenic	TRNAU1AP
chr1_28868662	A	AG	27	0.11	39	0.1	24	0.08	23	0.04	64	0.05	102	0.02	23	0	18	0	30	0	25	0	0.33	0.07	0.0147193	-0.0708333	Intergenic	TRNAU1AP
chr1_28868715	A	AG	29	0.24	36	0.39	13	0.15	43	0.16	92	0.1	139	0.06	29	0.03	17	0.24	31	0	40	0.05	0.94	0.48	0.0174673	-0.155	Intergenic	TRNAU1AP
chr1_28868730	A	AG	32	0.12	32	0.16	17	0.29	46	0.11	91	0.03	114	0	40	0	18	0	29	0	41	0	0.68	0.03	0.000158219	-0.165	Intergenic	TRNAU1AP
chr1_28868847	A	AG	50	0.26	28	0.04	24	0.25	42	0.33	80	0	93	0.02	30	0	13	0	18	0	51	0	0.88	0.02	0.000115284	-0.216667	Intergenic	TRNAU1AP
chr1_28869017	A	AG	18	0.06	14	0	14	0.14	34	0.06	45	0	43	0	22	0	7	0	19	0	27	0	0.26	0	0.00677033	-0.065	Intergenic	TRNAU1AP
chr1_28869018	A	AG	17	0	15	0.33	15	0.2	37	0.16	47	0.06	42	0.02	22	0	8	0	18	0	26	0	0.69	0.08	0.0224556	-0.159167	Intergenic	TRNAU1AP
chr1_28869054	A	AG	24	0	18	0.06	21	0.1	54	0.07	68	0	53	0	24	0	9	0	9	0	24	0	0.23	0	0.00547705	-0.0575	Intergenic	TRNAU1AP
chr1_28869079	A	AG	34	0.09	26	0	21	0	52	0.13	62	0	61	0	28	0	20	0	12	0	35	0	0.22	0	0.00609146	-0.055	Intergenic	TRNAU1AP
chr1_28869134	A	AG	41	0.1	42	0.17	22	0.05	45	0.11	80	0	81	0.01	26	0	36	0	9	0	18	0	0.43	0.01	0.000372821	-0.105833	Intergenic	TRNAU1AP
chr1_28869214	A	AG	51	0.1	42	0.05	46	0.27	57	0.16	157	0.06	124	0.06	33	0	34	0.03	5	0	50	0	0.58	0.15	0.0265741	-0.12	Intergenic	TRNAU1AP
chr1_28869229	A	AG	41	0.05	42	0.07	57	0.09	58	0.09	150	0	118	0	31	0	32	0	6	0	47	0	0.3	0	3.58682e-05	-0.075	Intergenic	TRNAU1AP
chr1_28869240	A	AG	40	0.12	36	0.18	66	0.27	66	0.18	157	0.04	115	0.07	31	0.03	32	0.06	6	0	50	0	0.75	0.2	0.00120878	-0.154167	Intergenic	TRNAU1AP
chr1_28869331	A	AG	16	0.06	21	0.05	63	0.13	31	0	88	0	72	0.01	13	0	20	0	16	0	24	0	0.24	0.01	0.0312396	-0.0583333	Intergenic	TRNAU1AP
chr1_28869335	A	AG	16	0.06	19	0.26	59	0.19	31	0.03	80	0.03	95	0.03	13	0	20	0	15	0	33	0	0.54	0.06	0.00755211	-0.125	Intergenic	TRNAU1AP
chr1_28869368	A	AG	27	0.11	21	0.1	84	0.18	23	0.13	114	0.02	101	0.01	14	0	19	0.11	13	0	22	0	0.52	0.14	0.00236736	-0.106667	Intergenic	TRNAU1AP
chr1_28869369	A	AG	26	0.08	20	0.15	86	0.07	21	0.1	113	0.03	104	0.01	14	0	18	0.11	11	0	23	0	0.4	0.15	0.0209239	-0.075	Intergenic	TRNAU1AP
chr1_28869454	A	AG	38	0.11	28	0.07	32	0.28	36	0.33	101	0.06	119	0.03	17	0	18	0	19	0	32	0	0.79	0.09	0.00459652	-0.1825	Intergenic	TRNAU1AP
chr1_28869467	A	AG	39	0.05	35	0.14	32	0.03	40	0.05	146	0	122	0	19	0	19	0	34	0	31	0	0.27	0	0.000366245	-0.0675	Intergenic	TRNAU1AP
chr1_28869468	A	AG	41	0	26	0.15	37	0.08	40	0.1	147	0	117	0.03	19	0	18	0	35	0	31	0	0.33	0.03	0.0362391	-0.0775	Intergenic	TRNAU1AP
chr1_28869565	A	AG	41	0.07	34	0.09	16	0.06	34	0.18	150	0	131	0.02	21	0.05	26	0	15	0	15	0	0.4	0.07	0.00675138	-0.0883333	Intergenic	TRNAU1AP
chr1_28870046	A	AG	34	0.15	49	0.08	11	0.27	40	0.05	138	0.03	120	0.03	28	0.04	29	0.03	10	0.1	59	0	0.55	0.23	0.0125322	-0.0991667	Intergenic	TRNAU1AP
chr1_28870052	A	AG	38	0.05	55	0.18	11	0.18	38	0.21	146	0.02	124	0.01	29	0.03	31	0.06	12	0	59	0	0.62	0.12	0.00261409	-0.135	Intergenic	TRNAU1AP
chr1_28870065	A	AG	46	0.28	58	0.31	10	0.5	44	0.41	146	0.07	139	0.09	28	0.32	31	0	16	0	57	0.37	1.5	0.85	0.00544904	-0.233333	Intergenic	TRNAU1AP
chr1_28870070	A	AG	48	0.1	52	0.06	10	0.3	44	0.02	207	0.01	124	0.02	32	0	30	0	15	0	59	0	0.48	0.03	0.00302093	-0.115	Intergenic	TRNAU1AP
chr1_28870082	A	AG	45	0	63	0.1	12	0.25	40	0.1	196	0.02	168	0.01	26	0	33	0	20	0	39	0	0.45	0.03	0.00859686	-0.1075	Intergenic	TRNAU1AP
chr1_28870119	A	AG	46	0.09	65	0.15	14	0.07	41	0.05	211	0	195	0.02	29	0.03	37	0	20	0	23	0	0.36	0.05	0.00529121	-0.0816667	Intergenic	TRNAU1AP
chr1_28870127	A	AG	43	0.21	54	0.09	10	0.1	59	0.12	182	0.01	173	0.01	29	0.03	25	0	19	0	23	0	0.52	0.05	0.000246643	-0.121667	Intergenic	TRNAU1AP
chr1_28870206	A	AG	36	0.33	19	0.21	10	0.4	53	0.21	130	0.05	147	0.03	21	0.33	20	0.05	21	0	18	0.06	1.15	0.52	0.00823725	-0.200833	Intergenic	TRNAU1AP
chr1_28870215	A	AG	39	0.13	32	0.09	11	0.36	55	0.05	132	0.02	148	0	18	0.06	26	0	19	0	27	0	0.63	0.08	0.00541331	-0.144167	Intergenic	TRNAU1AP
chr1_28870216	A	AG	40	0.15	33	0.52	11	0.64	55	0.47	135	0.04	146	0.1	18	0.06	25	0.12	26	0	24	0.04	1.78	0.36	0.000821607	-0.385	Intergenic	TRNAU1AP
chr1_28870217	A	AG	40	0.17	33	0.24	10	0.56	58	0.32	133	0.02	150	0.03	18	0	16	0.06	25	0	27	0	1.29	0.11	3.27771e-05	-0.304167	Intergenic	TRNAU1AP
chr1_28870228	A	AG	41	0.02	29	0.07	13	0.08	51	0.04	135	0	143	0.01	19	0	30	0	32	0	25	0	0.21	0.01	0.00537101	-0.0508333	Intergenic	TRNAU1AP
chr1_28870418	A	AG	27	0.11	17	0.12	29	0.1	43	0.07	70	0.01	82	0	13	0	9	0	30	0	29	0	0.4	0.01	0.000675884	-0.0983333	Intergenic	TRNAU1AP
chr1_28870427	T	TC	21	0	17	0.24	19	0.11	41	0.05	49	0.02	63	0	12	0	12	0	27	0	37	0	0.4	0.02	0.017309	-0.0966667	Intergenic	TRNAU1AP
chr1_28870448	T	TC	23	0.26	19	0.16	35	0.17	37	0.24	42	0.02	60	0.02	12	0	7	0	15	0	41	0	0.83	0.04	6.06217e-05	-0.200833	Intergenic	TRNAU1AP
chr1_28870878	A	AG	24	0.17	19	0.26	63	0.32	34	0.32	56	0.09	68	0.04	20	0.1	12	0.08	34	0	35	0.2	1.07	0.51	0.00526283	-0.1825	Intergenic	TRNAU1AP
chr1_28870884	A	AG	25	0.08	26	0.19	68	0.03	41	0.1	66	0.02	70	0.01	20	0.05	20	0.05	25	0	33	0.03	0.4	0.16	0.0395413	-0.0733333	Intergenic	TRNAU1AP
chr1_28870888	A	AG	24	0.12	24	0.04	63	0.03	39	0.23	68	0	64	0.05	17	0	18	0	37	0	31	0.03	0.42	0.08	0.0470428	-0.0916667	Intergenic	TRNAU1AP
chr1_28870892	A	AG	24	0.08	25	0.2	58	0.19	42	0.21	73	0.1	96	0.03	18	0.11	18	0.17	37	0	41	0	0.68	0.41	0.0154915	-0.101667	Intergenic	TRNAU1AP
chr1_28870919	A	AG	23	0.13	29	0.07	68	0.18	54	0.09	72	0	106	0	18	0	18	0.06	32	0	41	0	0.47	0.06	0.000406305	-0.1075	Intergenic	TRNAU1AP
chr1_28870920	A	AG	21	0.14	19	0	63	0.06	53	0.04	72	0.01	73	0	18	0	17	0	33	0	37	0	0.24	0.01	0.0114423	-0.0583333	Intergenic	TRNAU1AP
chr1_28870956	A	AG	31	0.13	32	0.12	44	0.18	46	0.09	61	0.05	109	0.04	13	0	17	0.18	33	0.09	51	0	0.52	0.36	0.0431024	-0.07	Intergenic	TRNAU1AP
chr1_28872402	A	AG	61	0.11	65	0.14	11	0	29	0.17	167	0.04	153	0.08	41	0	33	0	37	0	59	0	0.42	0.12	0.00995363	-0.085	Intergenic	TRNAU1AP
chr1_28872405	A	AG	57	0.28	65	0.48	10	0.6	31	0.42	129	0.07	161	0.09	40	0.3	39	0.15	37	0	61	0	1.78	0.61	0.0026432	-0.343333	Intergenic	TRNAU1AP
chr1_28872409	A	AG	53	0.36	65	0.26	17	0.65	30	0.3	127	0.03	154	0.01	40	0.1	35	0.09	39	0	55	0	1.57	0.23	0.000203237	-0.354167	Intergenic	TRNAU1AP
chr1_28872432	A	AG	32	0.72	37	0.78	22	0.91	44	0.82	82	0.32	106	0.25	32	0.34	29	0.41	49	0.08	55	0.15	3.23	1.55	4.4788e-05	-0.549167	Intergenic	TRNAU1AP
chr1_28872444	A	AG	30	0.07	41	0.1	19	0.21	51	0.1	106	0.03	106	0	34	0	31	0	40	0	56	0	0.48	0.03	0.00043861	-0.115	Intergenic	TRNAU1AP
chr1_28872457	A	AG	30	0.17	39	0.33	21	0.48	33	0.33	107	0.03	129	0.02	35	0.03	35	0.11	22	0	24	0	1.31	0.19	0.000187803	-0.295833	Intergenic	TRNAU1AP
chr1_28872484	A	AG	25	0.04	26	0.27	25	0.12	40	0.1	115	0.03	134	0	31	0	31	0	43	0	21	0	0.53	0.03	0.00124444	-0.1275	Intergenic	TRNAU1AP
chr1_29041994	A	AG	13	0	12	0	18	0.06	19	0.32	15	0	12	0	5	0	10	0	5	0	14	0	0.38	0	0.0372342	-0.095	3' UTR (NM_006582, exon 10 of 10)	YTHDF2
chr12_93800886	A	AG	11	0.18	11	0.09	23	0.04	12	0	10	0	11	0	23	0	12	0	8	0	19	0	0.31	0	0.0283549	-0.0775	Intergenic	NUDT4
chr12_93902889	A	AG	16	0	23	0.22	15	0.33	16	0.25	17	0	18	0	27	0	33	0.03	9	0	12	0.17	0.8	0.2	0.0447675	-0.166667	Intergenic	MRPL42
chr12_93902913	A	AG	23	0.17	27	0.22	20	0.2	20	0.3	18	0	21	0	34	0	32	0.06	9	0	18	0	0.89	0.06	0.000216803	-0.2125	Intergenic	MRPL42
chr1_29519554	T	TC	22	0.18	22	0.09	57	0.25	17	0.18	6	0	15	0	27	0.04	25	0	24	0	41	0	0.7	0.04	0.000430016	-0.168333	3' UTR (NM_001024732, exon 10 of 10)	SRSF4
chr12_9558956	A	AG	38	0.13	53	0.15	106	0.14	20	0.15	21	0	14	0.07	5	0	5	0	17	0	14	0	0.57	0.07	0.00127782	-0.130833	non-coding (NR_144634, exon 2 of 9)	LOC728715
chr12_98942621	A	AG	107	0.04	107	0.25	160	0.11	164	0.07	84	0.01	47	0	38	0	32	0	105	0	116	0	0.47	0.01	0.00014106	-0.115833	3' UTR (NM_001307975, exon 8 of 8)	TMPO-AS1
chr12_98942688	A	AG	127	0.83	111	0.84	256	0.92	215	0.87	87	0.26	67	0.22	41	0.68	30	0.67	141	0.07	201	0.28	3.46	2.18	0.000241823	-0.501667	3' UTR (NM_001307975, exon 8 of 8)	TMPO-AS1
chr12_98942690	A	AG	133	0.08	117	0.04	261	0.14	194	0.09	88	0.01	71	0	38	0.05	30	0.03	134	0	154	0	0.35	0.09	0.00367018	-0.0725	3' UTR (NM_001307975, exon 8 of 8)	TMPO-AS1
chr12_98942695	A	AG	133	0.29	127	0.34	267	0.51	218	0.29	85	0.05	62	0.02	38	0.24	38	0.05	143	0.03	201	0.04	1.43	0.43	0.000810359	-0.285833	3' UTR (NM_001307975, exon 8 of 8)	TMPO-AS1
chr12_98942696	A	AG	139	0.14	122	0.09	262	0.13	209	0.14	86	0.05	69	0.03	36	0.06	37	0.03	143	0	194	0.05	0.5	0.22	0.000585065	-0.0883333	3' UTR (NM_001307975, exon 8 of 8)	TMPO-AS1
chr12_98942698	A	AG	131	0.36	127	0.35	274	0.31	214	0.27	82	0.04	63	0.08	40	0.07	35	0.26	133	0.02	182	0.07	1.29	0.54	9.77096e-05	-0.2325	3' UTR (NM_001307975, exon 8 of 8)	TMPO-AS1
chr12_98942824	A	AG	93	0.26	108	0.31	118	0.36	236	0.17	65	0.08	46	0	11	0.18	25	0.44	103	0	196	0	1.1	0.7	0.0170472	-0.158333	3' UTR (NM_001307975, exon 8 of 8)	TMPO-AS1
chr12_98942885	A	AG	80	0.46	69	0.48	98	0.83	176	0.52	59	0.2	50	0.04	11	0.18	12	0.42	67	0	107	0	2.29	0.84	0.00358732	-0.4325	3' UTR (NM_001307975, exon 8 of 8)	TMPO-AS1
chr12_98942886	A	AG	79	0.24	74	0.11	105	0.16	183	0.12	63	0.02	50	0	11	0	17	0	66	0	105	0	0.63	0.02	1.85865e-05	-0.154167	3' UTR (NM_001307975, exon 8 of 8)	TMPO-AS1
chr12_98943033	A	AG	153	0.97	165	0.96	174	0.98	150	0.89	68	0.59	115	0.43	32	0.78	40	0.62	72	0.21	153	0.27	3.8	2.9	0.000215576	-0.466667	3' UTR (NM_001307975, exon 8 of 8)	TMPO-AS1
chr12_98943096	A	AG	236	0.41	266	0.38	434	0.42	302	0.25	86	0.15	109	0.06	45	0.04	75	0.21	121	0	259	0	1.46	0.46	0.000637771	-0.288333	3' UTR (NM_001307975, exon 8 of 8)	TMPO-AS1
chr12_98943102	A	AG	248	0.13	283	0.06	463	0.09	332	0.12	93	0	115	0.04	70	0.01	78	0.04	133	0	271	0	0.4	0.09	0.000898168	-0.085	3' UTR (NM_001307975, exon 8 of 8)	TMPO-AS1
chr12_98943103	A	AG	245	0.13	275	0.1	426	0.16	333	0.12	91	0.03	102	0	69	0.04	77	0.04	124	0	178	0.01	0.51	0.12	0.000134437	-0.1075	3' UTR (NM_001307975, exon 8 of 8)	TMPO-AS1
chr13_107144055	T	TC	59	0	58	0	31	0	17	0.24	98	0	89	0	18	0	12	0	9	0	8	0	0.24	0	0.0330996	-0.06	3' UTR (NM_004093, exon 5 of 5)	EFNB2
chr13_111567267	T	TC	48	0	66	0	48	0	19	0.21	46	0	45	0	50	0	51	0	5	0	20	0	0.21	0	0.0372774	-0.0525	exon (NM_017664, exon 1 of 6)	ANKRD10
chr13_115052850	A	AG	16	0	22	0	29	0.24	12	0	24	0	14	0	19	0	11	0	13	0	13	0	0.24	0	0.0317548	-0.06	intron (NM_023011, intron 5 of 9)	UPF3A
chr13_115052855	A	AG	15	0	24	0.12	27	0.26	15	0	23	0	17	0	18	0	17	0	13	0	13	0	0.38	0	0.00871777	-0.095	intron (NM_023011, intron 5 of 9)	UPF3A
chr13_20246359	A	AG	343	0.7	333	0.65	145	0.72	136	0.73	157	0.45	199	0.3	315	0.6	307	0.51	43	0.21	37	0.59	2.8	2.66	0.000666791	-0.256667	3' UTR (NM_017520, exon 14 of 14)	MPHOSPH8
chr13_20246402	A	AG	234	0.47	260	0.33	74	0.34	146	0.29	130	0.17	203	0.14	222	0.29	250	0.2	65	0.12	76	0.17	1.43	1.09	0.0054941	-0.175833	3' UTR (NM_017520, exon 14 of 14)	MPHOSPH8
chr13_20247023	A	AG	143	0.35	91	0.43	51	0.47	32	0.19	71	0.13	81	0.17	122	0.25	117	0.26	48	0	28	0.04	1.44	0.85	0.0199826	-0.218333	3' UTR (NM_017520, exon 14 of 14)	MPHOSPH8
chr13_20247024	A	AG	142	0.14	86	0.31	48	0.25	29	0.24	68	0	78	0.1	123	0.21	111	0.17	47	0	29	0	0.94	0.48	0.0195762	-0.155	3' UTR (NM_017520, exon 14 of 14)	MPHOSPH8
chr13_20247075	A	AG	131	0.22	85	0.13	47	0.26	25	0.24	53	0.06	49	0.1	107	0.12	115	0.11	30	0	49	0	0.85	0.39	0.00884866	-0.1475	3' UTR (NM_017520, exon 14 of 14)	MPHOSPH8
chr13_20247141	A	AG	124	0.05	104	0.05	46	0.09	32	0.09	53	0.02	50	0	85	0	147	0.01	41	0	48	0	0.28	0.03	0.00046809	-0.065	3' UTR (NM_017520, exon 14 of 14)	MPHOSPH8
chr13_21346778	A	AG	25	0	22	0	10	0	21	0.43	19	0	21	0	10	0	13	0	25	0	6	0	0.43	0	0.00777988	-0.1075	intron (NM_001318939, intron 1 of 4)	EEF1AKMT1
chr13_21948495	T	TC	390	0.18	327	0.14	389	0.15	198	0.09	189	0.03	206	0.01	315	0.05	363	0.08	121	0	120	0	0.56	0.17	0.000911441	-0.111667	non-coding (NR_104487, exon 13 of 13)	LINC00539
chr13_21948502	T	TC	392	0.64	328	0.71	370	0.8	211	0.74	190	0.18	209	0.17	314	0.29	364	0.4	123	0.04	182	0.09	2.89	1.17	5.77792e-05	-0.5275	non-coding (NR_104487, exon 13 of 13)	LINC00539
chr13_21948576	T	TC	336	0.12	390	0.13	479	0.13	382	0.14	202	0.01	209	0	306	0	342	0.01	180	0	278	0.02	0.52	0.04	8.67264e-08	-0.123333	non-coding (NR_104487, exon 13 of 13)	LINC00539
chr13_21948577	T	TC	337	0.14	388	0.11	482	0.18	391	0.09	196	0.02	211	0	302	0.01	347	0.02	184	0	284	0.02	0.52	0.07	5.39991e-05	-0.118333	non-coding (NR_104487, exon 13 of 13)	LINC00539
chr13_21948655	T	TC	315	0.13	305	0.1	123	0.1	281	0.06	143	0.01	164	0.02	205	0.05	255	0.04	175	0	156	0	0.39	0.12	0.00182814	-0.0775	non-coding (NR_104487, exon 13 of 13)	LINC00539
chr13_21949028	T	TC	257	0.09	217	0.1	58	0.1	266	0.02	188	0.01	168	0.01	230	0.01	223	0	90	0	74	0	0.31	0.03	0.00064241	-0.0725	non-coding (NR_104487, exon 13 of 13)	LINC00539
chr13_21949038	T	TC	319	0.12	286	0.06	86	0.17	305	0.07	214	0.01	189	0	305	0.04	279	0.04	86	0	89	0	0.42	0.09	0.00314064	-0.09	non-coding (NR_104487, exon 13 of 13)	LINC00539
chr13_21949047	T	TC	312	0.15	246	0.15	129	0.15	342	0.06	190	0	167	0	266	0.03	280	0.02	138	0	95	0.01	0.51	0.06	0.000181964	-0.1175	non-coding (NR_104487, exon 13 of 13)	LINC00539
chr13_21949055	T	TC	382	0.07	309	0.07	152	0.17	538	0.04	236	0.02	180	0	342	0.01	359	0	228	0	246	0	0.35	0.03	0.000143905	-0.0825	non-coding (NR_104487, exon 13 of 13)	LINC00539
chr13_21949107	T	TC	864	0.34	857	0.36	246	0.5	531	0.27	485	0.07	556	0.03	808	0.09	813	0.07	146	0	250	0.02	1.47	0.28	8.32318e-05	-0.320833	non-coding (NR_104487, exon 13 of 13)	LINC00539
chr13_21949151	T	TC	1049	0.1	1119	0.08	263	0.1	526	0.1	497	0	576	0.01	1033	0.03	1053	0.02	170	0	300	0	0.38	0.06	5.01313e-06	-0.085	non-coding (NR_104487, exon 13 of 13)	LINC00539
chr13_21949161	T	TC	1048	0.46	1110	0.38	262	0.42	489	0.4	465	0.05	519	0.06	1048	0.09	1037	0.08	165	0	289	0.01	1.66	0.29	1.11854e-06	-0.366667	non-coding (NR_104487, exon 13 of 13)	LINC00539
chr13_21949165	T	TC	1051	0.17	1115	0.17	253	0.2	540	0.12	475	0.04	518	0.02	1046	0.04	1027	0.04	168	0	297	0	0.66	0.14	6.4163e-05	-0.141667	non-coding (NR_104487, exon 13 of 13)	LINC00539
chr13_24244397	A	AG	347	0.04	245	0.04	56	0.2	18	0.11	62	0	80	0.03	154	0.03	126	0	5	0	7	0	0.39	0.06	0.0393787	-0.0875	TTS (NM_018647)	TNFRSF19
chr1_32801739	T	TC	207	0	239	0	369	0.86	1264	0	128	0.02	199	0.01	275	0	272	0	1371	0	1428	0	0.86	0.03	2.64804e-08	-0.21	5' UTR (NM_023009, exon 1 of 2)	MARCKSL1
chr13_28226919	T	TC	36	0.25	22	0.27	17	0.35	11	0.45	63	0	69	0	70	0.03	56	0.11	21	0	6	0	1.32	0.14	0.000100606	-0.306667	intron (NM_152705, intron 2 of 2)	POLR1D
chr1_33086876	T	TC	17	0.41	18	0.28	43	0.21	21	0.24	30	0.03	25	0.12	38	0.18	15	0.07	24	0	28	0.14	1.14	0.54	0.0127535	-0.195	TTS (NM_001308141)	ZBTB8OS
chr1_33086878	T	TC	16	0.19	18	0	44	0.02	23	0.04	29	0	26	0	26	0	16	0	26	0	27	0	0.25	0	0.02214	-0.0625	TTS (NM_001308141)	ZBTB8OS
chr1_33148096	A	AG	27	0	31	0.1	17	0.12	25	0.08	10	0	26	0	27	0	28	0	32	0	18	0	0.3	0	0.00621939	-0.075	3' UTR (NM_005610, exon 12 of 12)	SYNC
chr1_33148691	A	AG	18	0.61	30	0.47	21	0.57	42	0.36	18	0.28	8	0.38	32	0.62	44	0.64	19	0	7	0	2.01	1.92	0.03623	-0.1825	3' UTR (NM_005610, exon 12 of 12)	SYNC
chr1_33148696	A	AG	19	0	35	0	23	0.04	42	0.29	18	0	10	0	32	0	47	0	21	0	7	0	0.33	0	0.00650323	-0.0825	3' UTR (NM_005610, exon 12 of 12)	SYNC
chr1_33148720	A	AG	44	0	53	0.06	43	0.07	23	0.09	35	0	33	0	56	0	76	0	20	0	10	0	0.22	0	0.00502608	-0.055	3' UTR (NM_005610, exon 12 of 12)	SYNC
chr1_33148789	A	AG	41	0.32	68	0.24	45	0.51	39	0.36	36	0	35	0	66	0.06	93	0.15	21	0	28	0	1.43	0.21	0.000397081	-0.3225	3' UTR (NM_005610, exon 12 of 12)	SYNC
chr1_33149495	A	AG	33	0.09	28	0	42	0.05	83	0.14	34	0	31	0	25	0	37	0	38	0	109	0	0.28	0	0.000981943	-0.07	3' UTR (NM_005610, exon 12 of 12)	SYNC
chr1_33149496	A	AG	31	0.13	26	0.04	43	0.12	86	0.19	33	0	30	0	25	0	38	0	49	0	107	0	0.48	0	2.47985e-05	-0.12	3' UTR (NM_005610, exon 12 of 12)	SYNC
chr1_33149502	A	AG	30	0.4	27	0.3	41	0.46	89	0.66	30	0.07	33	0	26	0.04	31	0.1	48	0.27	102	0.02	1.82	0.5	0.00217924	-0.371667	3' UTR (NM_005610, exon 12 of 12)	SYNC
chr1_33149508	A	AG	29	0.14	26	0.04	41	0.15	83	0.1	31	0	32	0.06	27	0	30	0.03	47	0	113	0.01	0.43	0.1	0.00435915	-0.0908333	3' UTR (NM_005610, exon 12 of 12)	SYNC
chr13_32974175	A	AG	31	0.03	34	0.26	33	0.09	58	0.1	9	0	8	0	5	0	5	0	30	0	60	0	0.48	0	0.00311644	-0.12	TTS (NM_001286460)	N4BP2L1
chr1_33965236	T	TC	18	0	23	0	17	0	11	0.36	16	0	16	0	25	0	19	0	12	0	23	0	0.36	0	0.0271832	-0.09	Intergenic	ZSCAN20
chr13_41384546	A	AG	36	0.14	47	0.11	23	0.09	77	0.08	19	0	28	0	20	0	40	0.03	46	0	67	0	0.42	0.03	0.000369204	-0.1	promoter-TSS (NR_030352)	MIR621
chr13_41384560	A	AG	54	0.07	51	0.02	35	0.11	92	0.01	20	0	30	0	26	0	51	0	49	0	70	0	0.21	0	0.00525236	-0.0525	promoter-TSS (NR_030352)	MIR621
chr13_41384561	A	AG	51	0.16	54	0.09	35	0.17	90	0.12	21	0	29	0	25	0	50	0	48	0	66	0	0.54	0	3.4254e-06	-0.135	promoter-TSS (NR_030352)	MIR621
chr13_41385469	A	AG	14	0.21	12	0.17	15	0.07	18	0.33	6	0	13	0	13	0.15	18	0.06	32	0	16	0	0.78	0.21	0.0291805	-0.16	TTS (NR_030352)	MIR621
chr13_41385478	A	AG	17	0.12	11	0.09	14	0.14	24	0.08	5	0	12	0	14	0	24	0	36	0	15	0	0.43	0	0.00143116	-0.1075	TTS (NR_030352)	MIR621
chr13_41385504	A	AG	18	0.59	14	0.58	17	0.41	41	0.41	6	0.33	15	0	13	0.38	20	0.4	30	0.1	14	1	1.99	2.21	0.0225189	-0.129167	TTS (NR_030352)	MIR621
chr13_41385505	A	AG	17	0.47	13	0.46	17	0.35	39	0.41	6	0	10	0	12	0.42	20	0.2	32	0	9	0	1.69	0.62	0.00159553	-0.319167	TTS (NR_030352)	MIR621
chr13_41385531	A	AG	23	0	20	0.2	14	0.21	45	0	10	0	10	0	18	0	23	0	32	0	19	0	0.41	0	0.0122464	-0.1025	TTS (NR_030352)	MIR621
chr13_50487293	T	TC	58	0.02	35	0.09	54	0.04	97	0.1	73	0.01	85	0.01	62	0.02	85	0	136	0	86	0	0.25	0.04	0.00667429	-0.0558333	non-coding (NR_023351, exon 3 of 3)	CTAGE10P
chr13_50487313	T	TC	51	0.43	27	0.19	64	0.27	71	0.41	73	0	90	0.02	52	0	70	0.04	90	0	85	0	1.3	0.06	2.41046e-06	-0.315	non-coding (NR_023351, exon 3 of 3)	CTAGE10P
chr13_50487314	T	TC	50	0.14	29	0	64	0.09	68	0.03	75	0.01	93	0	52	0	71	0	92	0	83	0	0.26	0.01	0.00190502	-0.0633333	non-coding (NR_023351, exon 3 of 3)	CTAGE10P
chr13_50487336	T	TC	66	0.03	26	0	47	0.06	70	0.13	72	0	92	0	60	0	92	0	61	0	86	0	0.22	0	0.000284643	-0.055	non-coding (NR_023351, exon 3 of 3)	CTAGE10P
chr13_50487339	T	TC	64	0.09	40	0.17	45	0.24	69	0.01	71	0	99	0.01	68	0.01	95	0.02	77	0	83	0	0.51	0.04	0.000880643	-0.120833	non-coding (NR_023351, exon 3 of 3)	CTAGE10P
chr13_50487373	T	TC	54	0.04	33	0.03	37	0.05	35	0.17	65	0	97	0	80	0	109	0.03	64	0	54	0	0.29	0.03	0.0072831	-0.0675	non-coding (NR_023351, exon 3 of 3)	CTAGE10P
chr13_50487390	T	TC	54	0.11	40	0.05	35	0.11	26	0.08	59	0	95	0.04	90	0.06	108	0.06	46	0	34	0	0.35	0.16	0.0404318	-0.0608333	non-coding (NR_023351, exon 3 of 3)	CTAGE10P
chr13_50487444	T	TC	37	0.76	39	0.77	38	0.95	13	0.92	56	0.57	63	0.67	50	0.78	69	0.64	39	0.15	20	0.25	3.4	3.06	0.0254014	-0.34	non-coding (NR_023351, exon 3 of 3)	CTAGE10P
chr13_50487787	T	TC	21	0.24	13	0.46	38	0.55	10	0.3	19	0.05	18	0	41	0.22	36	0.25	18	0.11	8	0.25	1.55	0.88	0.0378142	-0.240833	non-coding (NR_023351, exon 3 of 3)	SPRYD7
chr13_50487823	T	TC	29	0.14	14	0.07	40	0.12	17	0	29	0	26	0	44	0	39	0.03	25	0	11	0	0.33	0.03	0.00877717	-0.0775	non-coding (NR_023351, exon 3 of 3)	SPRYD7
chr13_50487857	T	TC	30	0.07	26	0.27	39	0.18	15	0.2	43	0.02	31	0.03	36	0.08	36	0.03	14	0	10	0	0.72	0.16	0.00604036	-0.153333	non-coding (NR_023351, exon 3 of 3)	SPRYD7
chr13_50487858	T	TC	31	0.03	26	0.04	38	0.05	15	0.2	42	0.02	32	0	36	0	38	0	16	0	10	0	0.32	0.02	0.0222724	-0.0766667	non-coding (NR_023351, exon 3 of 3)	SPRYD7
chr1_35582239	T	TC	28	0.18	40	0.07	14	0.07	17	0	30	0	46	0	20	0	37	0	10	0	8	0	0.32	0	0.00414868	-0.08	TTS (NM_001289088)	ZMYM1
chr1_35583356	A	AG	56	0.07	47	0.19	10	0.1	27	0.07	36	0	40	0.07	42	0	46	0.04	35	0	17	0	0.43	0.11	0.0280775	-0.0891667	Intergenic	ZMYM1
chr1_35583366	A	AG	62	0.08	52	0.12	12	0.17	29	0.21	50	0	43	0	44	0.05	51	0	36	0	17	0	0.58	0.05	0.000596923	-0.136667	Intergenic	ZMYM1
chr1_35583377	A	AG	59	0.17	74	0.11	14	0.14	31	0.1	47	0.09	37	0	44	0.05	62	0.05	33	0.09	16	0	0.52	0.28	0.0256804	-0.0833333	Intergenic	ZMYM1
chr1_35583381	A	AG	59	0.03	76	0.05	13	0.08	29	0.1	47	0.02	38	0	43	0.02	63	0	35	0	17	0	0.26	0.04	0.0136295	-0.0583333	Intergenic	ZMYM1
chr1_35583421	A	AG	72	0.12	63	0.03	11	0.09	25	0.12	39	0	47	0.04	31	0.03	52	0	75	0	21	0	0.36	0.07	0.0192268	-0.0783333	Intergenic	ZMYM1
chr1_36065441	A	AG	17	0.29	16	0	43	0	50	0	32	0	18	0	5	0	12	0	100	0	52	0	0.29	0	0.0116859	-0.0725	3' UTR (NM_001199780, exon 5 of 5)	TFAP2E
chr1_36065489	T	TC	20	0.7	12	0.17	49	0.14	32	0.25	22	0	19	0	5	0	9	0	78	0	33	0	1.26	0	1.26375e-05	-0.315	3' UTR (NM_001199780, exon 5 of 5)	TFAP2E
chr1_36065490	T	TC	19	0.16	11	0	52	0.13	31	0.16	19	0.05	19	0	6	0	6	0	83	0	33	0	0.45	0.05	0.00374701	-0.104167	3' UTR (NM_001199780, exon 5 of 5)	TFAP2E
chr1_36065504	T	TC	18	0	14	0.14	46	0.15	33	0.15	22	0.09	16	0	5	0	7	0	72	0.01	37	0	0.44	0.1	0.0392742	-0.0933333	3' UTR (NM_001199780, exon 5 of 5)	TFAP2E
chr1_36065562	T	TC	23	0.26	10	0.2	36	0.31	19	0.42	26	0.19	23	0.17	7	0.43	11	0.18	25	0	41	0.05	1.19	1.02	0.0396472	-0.1275	3' UTR (NM_001199780, exon 5 of 5)	TFAP2E
chr1_36067749	T	TC	85	0.15	80	0.06	44	0.09	121	0.05	89	0	67	0.01	102	0	77	0.04	144	0	175	0	0.35	0.05	0.00137918	-0.0791667	3' UTR (NM_001199780, exon 5 of 5)	TFAP2E
chr1_36067784	T	TC	85	0.08	90	0.08	26	0.19	95	0.21	99	0.03	96	0.02	105	0.03	88	0.08	102	0	117	0.02	0.56	0.18	0.00881271	-0.11	3' UTR (NM_001199780, exon 5 of 5)	TFAP2E
chr1_36067838	T	TC	92	0.26	114	0.18	17	0.47	56	0.29	123	0.11	123	0.07	118	0.27	111	0.27	41	0	71	0.01	1.2	0.73	0.0237483	-0.178333	3' UTR (NM_001199780, exon 5 of 5)	TFAP2E
chr1_36067925	T	TC	93	0.14	87	0.08	18	0.38	43	0.26	102	0.06	73	0.07	87	0.08	110	0.05	49	0.08	62	0.02	0.86	0.36	0.00296759	-0.155	3' UTR (NM_001199780, exon 5 of 5)	TFAP2E
chr1_36068184	T	TC	171	0.32	293	0.18	145	0.26	308	0.31	272	0.12	329	0.08	234	0.15	196	0.17	222	0.04	325	0.12	1.07	0.68	0.00408915	-0.154167	3' UTR (NM_001199780, exon 5 of 5)	PSMB2
chr1_36068210	T	TC	223	0.24	243	0.24	109	0.23	272	0.28	270	0.01	317	0.01	308	0.06	253	0.05	206	0	270	0	0.99	0.13	7.23269e-07	-0.225833	3' UTR (NM_001199780, exon 5 of 5)	PSMB2
chr1_36068231	T	TC	227	0.21	248	0.14	111	0.24	314	0.2	312	0.02	343	0.04	298	0.06	269	0.08	312	0	294	0.05	0.79	0.25	0.000399674	-0.155833	3' UTR (NM_001199780, exon 5 of 5)	PSMB2
chr1_36068237	T	TC	242	0.11	251	0.1	120	0.09	326	0.06	327	0.03	340	0.04	296	0.04	280	0.05	315	0.03	304	0	0.36	0.19	0.00551147	-0.0583333	3' UTR (NM_001199780, exon 5 of 5)	PSMB2
chr1_36068281	T	TC	222	0.1	222	0.05	128	0.14	278	0.11	323	0	358	0	253	0.02	302	0.02	223	0.01	246	0	0.4	0.05	0.000120716	-0.0916667	3' UTR (NM_001199780, exon 5 of 5)	PSMB2
chr1_36068295	T	TC	193	0.26	211	0.22	145	0.3	322	0.19	285	0.05	338	0.06	170	0.11	303	0.09	227	0.02	303	0.06	0.97	0.39	0.000115291	-0.1775	3' UTR (NM_001199780, exon 5 of 5)	PSMB2
chr1_36068369	T	TC	171	0.11	175	0.1	155	0.13	299	0.12	328	0.01	389	0.03	258	0.04	223	0.02	364	0	345	0.01	0.46	0.11	2.86596e-05	-0.0966667	3' UTR (NM_001199780, exon 5 of 5)	PSMB2
chr1_36068370	T	TC	172	0.33	253	0.25	163	0.36	304	0.29	339	0.01	401	0.06	267	0.09	227	0.06	379	0.02	357	0.01	1.23	0.25	1.506e-05	-0.265833	3' UTR (NM_001199780, exon 5 of 5)	PSMB2
chr1_36307222	T	TC	51	0	45	0	67	0	13	0.31	39	0	24	0	75	0	56	0	22	0	10	0	0.31	0	0.0321912	-0.0775	exon (NM_017629, exon 15 of 18)	AGO1
chr1_3652338	A	AG	15	0.07	22	0.05	22	0.05	18	0.06	18	0	9	0	14	0	7	0	21	0	24	0	0.23	0	0.0397389	-0.0575	TTS (NR_033712)	TP73-AS1
chr1_3656390	A	AG	60	0.2	97	0.29	88	0.32	25	0	48	0.02	48	0.02	44	0.05	71	0.13	10	0	19	0	0.81	0.22	0.0495248	-0.165833	non-coding (NR_033711, exon 4 of 4)	TP73-AS1
chr1_3729217	T	TC	83	0.07	65	0.12	40	0.2	54	0.07	52	0	47	0.02	38	0	48	0.12	56	0	35	0	0.46	0.14	0.013998	-0.0916667	3' UTR (NM_014704, exon 22 of 22)	LRRC47
chr1_3729317	T	TC	86	0.06	56	0.09	29	0.21	47	0.11	52	0.04	53	0.02	70	0	89	0.02	41	0	33	0	0.47	0.08	0.00253719	-0.104167	3' UTR (NM_014704, exon 22 of 22)	LRRC47
chr1_3729857	T	TC	30	0.2	28	0	29	0.31	21	0.48	14	0	16	0	14	0	40	0.07	21	0	27	0	0.99	0.07	0.00531311	-0.235833	3' UTR (NM_014704, exon 22 of 22)	LRRC47
chr1_38326683	T	TC	71	0.08	71	0.08	43	0.05	36	0.06	34	0	31	0.03	48	0.02	28	0.04	52	0	34	0	0.27	0.09	0.00892352	-0.0525	3' UTR (NM_001297434, exon 18 of 18)	MTF1
chr1_38326704	T	TC	60	0.1	58	0.14	38	0.05	41	0.07	35	0.06	36	0	38	0.08	28	0.07	56	0	34	0	0.36	0.21	0.0396904	-0.055	3' UTR (NM_001297434, exon 18 of 18)	MTF1
chr1_38327457	T	TC	39	0.15	37	0.3	14	0.14	26	0.19	13	0	22	0.05	20	0.2	20	0.05	10	0	24	0	0.78	0.3	0.0161868	-0.145	3' UTR (NM_001297434, exon 18 of 18)	MTF1
chr1_38327584	T	TC	64	0.53	86	0.43	16	0.44	20	0.5	19	0.11	37	0.24	58	0.29	45	0.49	8	0	20	0	1.9	1.13	0.00246001	-0.286667	3' UTR (NM_001297434, exon 18 of 18)	MTF1
chr1_38327596	T	TC	58	0.05	89	0.02	12	0	19	0.16	17	0	35	0	55	0	45	0	13	0	19	0	0.23	0	0.00979557	-0.0575	3' UTR (NM_001297434, exon 18 of 18)	MTF1
chr13_95954712	A	AG	20	0.55	12	0.67	11	1	23	0.83	9	0.22	16	0.12	6	0.33	12	0.33	8	0	11	0	3.05	1	0.00214412	-0.595833	Intergenic	ABCC4
chr13_95958502	A	AG	41	0.15	25	0.28	25	0.32	17	0	14	0	11	0	15	0.07	26	0	21	0	8	0	0.75	0.07	0.0101224	-0.175833	Intergenic	ABCC4
chr14_102812914	T	TC	21	0.29	17	0.12	10	0.3	12	0	18	0	14	0	19	0.05	24	0	6	0	11	0	0.71	0.05	0.0138191	-0.169167	Intergenic	TECPR2
chr14_102813694	T	TC	31	0.1	38	0.13	12	0.08	27	0	16	0	23	0	18	0	21	0	8	0	30	0	0.31	0	0.00936491	-0.0775	TTS (NM_032630)	TECPR2
chr14_102813770	T	TC	77	0.45	78	0.38	40	0.54	27	0.26	59	0.08	49	0.08	103	0.14	105	0.16	8	0	6	0	1.63	0.46	0.000157671	-0.330833	TTS (NM_032630)	TECPR2
chr14_104181293	T	TC	31	0	24	0.29	30	0	17	0.06	21	0	12	0	14	0	10	0	5	0	27	0	0.35	0	0.0233974	-0.0875	promoter-TSS (NM_001198953)	XRCC3
chr14_105270278	A	AG	84	0.13	70	0.26	60	0.28	171	0.05	44	0	44	0	96	0	98	0.01	117	0	73	0	0.72	0.01	6.10671e-06	-0.178333	3' UTR (NM_001137601, exon 1 of 1)	ZBTB42
chr14_105882035	T	TC	37	0.03	44	0.07	28	0.11	31	0.03	26	0	18	0	5	0	14	0	66	0	26	0	0.24	0	0.00468765	-0.06	Intergenic	LOC100507437
chr14_105882207	T	TC	48	0.4	39	0.51	43	0.47	44	0.45	50	0.1	65	0.18	7	0.14	17	0.18	83	0.05	31	0.23	1.83	0.88	0.000183283	-0.310833	Intergenic	LOC100507437
chr14_105882208	T	TC	50	0.12	40	0.03	45	0.24	43	0.26	50	0	65	0.03	8	0	17	0	86	0.01	30	0.03	0.65	0.07	0.00356866	-0.150833	Intergenic	LOC100507437
chr14_105882608	T	TC	38	0.05	52	0.08	51	0.04	53	0.11	18	0	14	0	5	0	13	0	26	0	42	0	0.28	0	0.0023067	-0.07	Intergenic	LOC100507437
chr14_105882621	T	TC	48	0.29	44	0.39	45	0.53	62	0.31	14	0.07	18	0.06	9	0.22	9	0.11	57	0	43	0.07	1.52	0.53	0.0018516	-0.291667	Intergenic	LOC100507437
chr14_105882638	T	TC	37	0.05	52	0.17	38	0.13	59	0.17	19	0.16	14	0	9	0	10	0	53	0.02	36	0	0.52	0.18	0.0161227	-0.1	Intergenic	LOC100507437
chr14_105882648	T	TC	40	0.03	54	0.04	38	0.08	59	0.07	21	0	18	0	10	0	10	0	46	0	40	0	0.22	0	0.00412549	-0.055	Intergenic	LOC100507437
chr14_105882693	T	TC	37	0.16	58	0.19	37	0.22	47	0.26	24	0.08	29	0.03	17	0	10	0	48	0	47	0.02	0.83	0.13	0.000208293	-0.185833	Intergenic	LOC100507437
chr14_105883476	A	AG	25	0.04	24	0.12	116	0.04	42	0.02	9	0	14	0	6	0	5	0	28	0	32	0	0.22	0	0.0219155	-0.055	TTS (NR_125384)	LOC100507437
chr14_21928851	T	TC	22	0.32	17	0.47	14	0.57	17	0.35	24	0.04	14	0.21	23	0.35	24	0.29	27	0.22	9	0.11	1.71	1.22	0.0398271	-0.224167	non-coding (NR_028074, exon 8 of 8)	RAB2B
chr14_21928911	T	TC	40	0.33	26	0.23	20	0.1	17	0.12	32	0.03	28	0	39	0.1	46	0.09	36	0	6	0	0.78	0.22	0.0225474	-0.158333	non-coding (NR_028074, exon 8 of 8)	RAB2B
chr14_21928999	A	AG	26	0.12	11	0.18	18	0.11	12	0	20	0	17	0	23	0	33	0	23	0	13	0	0.41	0	0.0018756	-0.1025	non-coding (NR_028074, exon 8 of 8)	RAB2B
chr14_21929044	T	TC	10	0.5	16	0.5	12	0.58	24	0.42	16	0.12	6	0	13	0.15	12	0.17	12	0	9	0.22	2	0.66	0.000469275	-0.39	non-coding (NR_028074, exon 8 of 8)	RAB2B
chr14_21929045	T	TC	11	0.27	16	0.06	18	0.11	23	0	20	0	6	0	13	0	13	0	13	0	8	0	0.44	0	0.0265581	-0.11	non-coding (NR_028074, exon 8 of 8)	RAB2B
chr14_23442149	T	TC	83	0.36	88	0.27	21	0.57	26	0.23	46	0.09	63	0.05	36	0.11	44	0.14	20	0	13	0.62	1.43	1.01	0.0438152	-0.189167	3' UTR (NM_198086, exon 6 of 6)	AJUBA
chr14_23442150	T	TC	82	0.12	90	0.13	22	0.18	26	0.04	45	0.02	66	0	36	0	44	0.07	19	0	11	0	0.47	0.09	0.00376977	-0.1025	3' UTR (NM_198086, exon 6 of 6)	AJUBA
chr14_31916461	T	TC	94	0.13	57	0.12	39	0.18	88	0.26	28	0.04	32	0	70	0	67	0	105	0	76	0	0.69	0.04	9.71102e-06	-0.165833	3' UTR (NM_080664, exon 3 of 3)	DTD2
chr14_31916462	T	TC	91	0.02	55	0.05	42	0.07	84	0.15	30	0	31	0	71	0.01	66	0	100	0	71	0	0.29	0.01	0.00184158	-0.0708333	3' UTR (NM_080664, exon 3 of 3)	DTD2
chr14_31916464	T	TC	96	0.18	53	0.25	40	0.2	91	0.37	30	0.11	31	0	69	0.03	68	0.01	95	0	78	0	1	0.15	0.000178225	-0.225	3' UTR (NM_080664, exon 3 of 3)	DTD2
chr14_31916782	T	TC	58	0.03	56	0.11	58	0.09	36	0.11	13	0	23	0	49	0.04	85	0	49	0.02	27	0	0.34	0.06	0.00803214	-0.075	3' UTR (NM_080664, exon 3 of 3)	DTD2
chr14_50099260	T	TC	35	0.06	25	0.16	18	0	21	0	14	0	16	0	19	0	26	0	33	0	12	0	0.22	0	0.0356868	-0.055	intron (NM_018139, intron 1 of 2)	DNAAF2
chr14_50099266	T	TC	34	0.06	26	0.15	18	0	15	0	16	0	13	0	18	0	28	0	23	0	12	0	0.21	0	0.038415	-0.0525	intron (NM_018139, intron 1 of 2)	DNAAF2
chr14_50712719	T	TC	126	0.04	115	0.06	61	0.13	103	0.12	148	0.03	130	0	110	0	172	0.02	60	0	50	0	0.35	0.05	0.0018826	-0.0791667	3' UTR (NM_024884, exon 10 of 10)	SOS2
chr14_50712740	T	TC	123	0.1	118	0.05	51	0.14	78	0.17	153	0.01	113	0	116	0.07	178	0.07	42	0	31	0	0.46	0.15	0.0188233	-0.09	3' UTR (NM_024884, exon 10 of 10)	SOS2
chr14_50712741	T	TC	129	0.09	120	0.05	73	0.1	81	0.09	158	0.01	124	0	117	0.02	184	0.05	64	0	33	0	0.33	0.08	0.00188484	-0.0691667	3' UTR (NM_024884, exon 10 of 10)	SOS2
chr14_50712778	T	TC	129	0.12	122	0.25	56	0.23	43	0.35	106	0.04	109	0.05	116	0.08	115	0.12	12	0	24	0	0.95	0.29	0.00435053	-0.189167	3' UTR (NM_024884, exon 10 of 10)	SOS2
chr14_50713015	T	TC	43	0.19	31	0.16	118	0.45	35	0.11	13	0	20	0	23	0.09	28	0.18	21	0	20	0	0.91	0.27	0.0355794	-0.1825	3' UTR (NM_024884, exon 10 of 10)	SOS2
chr14_50792676	A	AG	25	0.12	28	0.14	27	0.26	49	0.12	63	0.02	58	0.07	22	0.09	48	0.06	32	0	32	0	0.64	0.24	0.00818371	-0.12	non-coding (NR_033761, exon 6 of 6)
chr14_50792716	A	AG	21	0.24	24	0.21	31	0.19	40	0.4	45	0.13	46	0	13	0.15	39	0.13	20	0.2	48	0	1.04	0.61	0.027599	-0.158333	non-coding (NR_033761, exon 6 of 6)
chr14_50792801	A	AG	80	0.14	71	0.07	54	0.09	26	0	87	0.01	111	0	62	0	121	0.01	35	0	46	0	0.3	0.02	0.000967549	-0.0716667	non-coding (NR_033761, exon 6 of 6)
chr14_50792837	A	AG	70	0.17	89	0.19	49	0.2	34	0.15	93	0.06	109	0.06	63	0.08	111	0.09	45	0.07	45	0.07	0.71	0.43	0.000608604	-0.105833	non-coding (NR_033761, exon 6 of 6)
chr14_50793703	A	AG	45	0.07	57	0.07	55	0.11	44	0.07	61	0	83	0.01	57	0.02	56	0.02	21	0	60	0	0.32	0.05	0.00080374	-0.0716667	TTS (NR_033761)
chr14_50793916	A	AG	61	0.56	43	0.49	60	0.55	30	0.57	86	0.29	82	0.21	51	0.2	55	0.49	30	0	31	0.19	2.17	1.38	0.000691252	-0.3125	TTS (NR_033761)
chr14_50793932	A	AG	55	0.02	34	0.35	51	0.26	35	0.11	80	0.07	54	0.04	47	0	61	0	26	0	33	0	0.74	0.11	0.011511	-0.166667	TTS (NR_033761)
chr14_50793968	A	AG	50	0.18	42	0.17	29	0.21	34	0.18	44	0.05	56	0.04	65	0.14	71	0.07	33	0	25	0	0.74	0.3	0.00320748	-0.135	Intergenic
chr14_50793973	T	TC	31	0.13	38	0.37	26	0.15	21	0.19	50	0.02	64	0	63	0.1	69	0.07	25	0	17	0	0.84	0.19	0.00786691	-0.178333	Intergenic
chr14_50794215	A	AG	87	0.09	84	0.1	35	0.2	26	0	116	0.01	166	0	129	0.02	127	0.01	28	0	9	0	0.39	0.04	0.0038079	-0.0908333	Intergenic
chr14_50794253	A	AG	122	0.25	133	0.29	41	0.2	41	0.24	198	0.1	228	0.07	195	0.2	211	0.21	38	0.13	41	0.15	0.98	0.86	0.0162813	-0.101667	Intergenic
chr14_50794284	A	AG	116	0.04	154	0.06	46	0.09	43	0.12	245	0	279	0.01	209	0	231	0	60	0	44	0	0.31	0.01	3.19878e-05	-0.0758333	Intergenic
chr14_50794322	A	AG	135	0.44	110	0.39	39	0.62	50	0.5	190	0.04	209	0.03	167	0.06	183	0.03	48	0.02	57	0	1.95	0.18	1.36893e-07	-0.4575	Intergenic
chr14_50794363	T	TC	93	0.3	78	0.27	31	0.39	46	0.26	135	0.07	162	0.04	132	0.17	123	0.08	40	0	45	0.02	1.22	0.38	0.000178234	-0.241667	Intergenic
chr14_50794380	T	TC	57	0.07	40	0.07	28	0.18	37	0.08	97	0.01	112	0.03	99	0.12	79	0	20	0	21	0	0.4	0.16	0.0289385	-0.0733333	Intergenic
chr14_50794392	T	TC	34	0.15	31	0.13	24	0.08	38	0.08	76	0	84	0.01	75	0.04	50	0.02	25	0	22	0	0.44	0.07	0.00179098	-0.0983333	Intergenic
chr1_45242978	A	AG	217	0.05	187	0.06	71	0.14	54	0.17	150	0	138	0	116	0.03	122	0.02	43	0	28	0	0.42	0.05	0.00136742	-0.0966667	promoter-TSS (NR_001456)	SNORD38A
chr14_53242354	T	TC	116	0.13	90	0.09	92	0.22	310	0.14	97	0.02	110	0	75	0.05	88	0.06	218	0	248	0	0.58	0.13	0.000617645	-0.123333	TTS (NM_145251)	GNPNAT1
chr14_53242417	T	TC	127	0.09	131	0.15	168	0.15	430	0.1	130	0.05	146	0.04	96	0.03	123	0.09	276	0	309	0.01	0.49	0.22	0.0029091	-0.0858333	TTS (NM_145251)	GNPNAT1
chr14_53242425	T	TC	203	0.05	187	0.14	207	0.12	543	0.02	190	0.02	191	0.03	165	0.01	192	0.01	366	0	375	0.01	0.33	0.08	0.0140176	-0.0691667	TTS (NM_145251)	GNPNAT1
chr14_53242478	T	TC	266	0.36	225	0.3	229	0.44	582	0.27	179	0.02	195	0.03	211	0.04	234	0.1	391	0	277	0.01	1.37	0.2	1.66349e-05	-0.309167	TTS (NM_145251)	GNPNAT1
chr14_53242488	T	TC	261	0.14	225	0.06	227	0.12	566	0.07	172	0.03	181	0.03	219	0.07	228	0.01	392	0	395	0.01	0.39	0.15	0.00634913	-0.0725	TTS (NM_145251)	GNPNAT1
chr14_53242568	T	TC	336	0.06	402	0.05	284	0.08	696	0.04	302	0	318	0.01	293	0	312	0.02	319	0	499	0	0.23	0.03	5.83335e-05	-0.0525	TTS (NM_145251)	GNPNAT1
chr14_53242651	T	TC	428	0.08	527	0.12	297	0.09	838	0.07	353	0.01	388	0	378	0	450	0	379	0.01	631	0	0.36	0.02	7.53322e-07	-0.0866667	TTS (NM_145251)	GNPNAT1
chr14_53243394	T	TC	139	0.68	159	0.64	229	0.8	249	0.64	141	0.41	133	0.3	200	0.52	161	0.43	107	0.08	264	0.18	2.76	1.92	0.00157434	-0.37	3' UTR (NM_198066, exon 6 of 6)	GNPNAT1
chr14_53243406	T	TC	197	0.16	154	0.1	235	0.11	256	0.1	194	0.03	180	0.04	193	0.02	158	0.02	122	0	244	0	0.47	0.11	0.000248657	-0.0991667	3' UTR (NM_198066, exon 6 of 6)	GNPNAT1
chr14_53243411	T	TC	129	0.22	141	0.2	204	0.37	238	0.19	110	0.03	174	0.02	127	0.08	149	0.02	95	0	224	0	0.98	0.15	0.000111281	-0.22	3' UTR (NM_198066, exon 6 of 6)	GNPNAT1
chr14_53243412	T	TC	193	0.19	209	0.2	235	0.26	259	0.09	181	0.06	177	0.05	129	0.1	220	0.05	109	0	244	0.01	0.74	0.27	0.00797774	-0.14	3' UTR (NM_198066, exon 6 of 6)	GNPNAT1
chr14_53243434	T	TC	205	0.08	232	0.09	239	0.1	236	0.08	179	0.01	189	0	145	0.03	231	0.01	113	0	203	0	0.35	0.05	1.04876e-05	-0.0791667	3' UTR (NM_198066, exon 6 of 6)	GNPNAT1
chr14_53243545	T	TC	215	0.16	264	0.15	107	0.2	228	0.12	241	0.02	270	0.01	307	0.03	284	0	118	0	245	0	0.63	0.06	2.65019e-06	-0.1475	3' UTR (NM_198066, exon 6 of 6)	GNPNAT1
chr14_53243546	T	TC	201	0.09	263	0.11	104	0.1	242	0.13	240	0.01	274	0.02	310	0.03	281	0.01	119	0	237	0.06	0.43	0.13	0.000163245	-0.0858333	3' UTR (NM_198066, exon 6 of 6)	GNPNAT1
chr14_53243554	T	TC	283	0.12	272	0.13	113	0.09	249	0.16	246	0	261	0	298	0.02	318	0.01	107	0	261	0.07	0.5	0.1	8.15993e-05	-0.108333	3' UTR (NM_198066, exon 6 of 6)	GNPNAT1
chr1_45770940	A	AG	42	0.12	30	0.03	13	0.08	28	0.04	24	0	15	0	6	0	5	0	29	0	9	0	0.27	0	0.0159653	-0.0675	non-coding (NR_024270, exon 1 of 1)	LINC01144
chr1_45975269	A	AG	67	0.12	69	0.09	11	0.09	28	0.18	56	0.04	51	0.02	76	0.05	82	0.01	10	0	6	0	0.48	0.12	0.00492374	-0.1	3' UTR (NM_015506, exon 4 of 4)	MMACHC
chr1_45975345	A	AG	59	0.03	45	0.07	33	0.12	49	0.06	43	0	61	0	71	0	70	0.06	18	0	37	0	0.28	0.06	0.0149427	-0.06	3' UTR (NM_015506, exon 4 of 4)	MMACHC
chr1_45975574	A	AG	64	0.14	73	0.1	53	0.19	128	0.18	74	0	106	0.08	93	0.02	100	0.09	90	0.01	42	0	0.61	0.2	0.00215072	-0.119167	3' UTR (NM_015506, exon 4 of 4)	MMACHC
chr1_45975669	A	AG	36	0.19	59	0.36	52	0.25	105	0.18	30	0	52	0.02	48	0.04	56	0.02	55	0.18	37	0.22	0.98	0.48	0.0110555	-0.165	3' UTR (NM_015506, exon 4 of 4)	MMACHC
chr1_45975670	A	AG	36	0.42	58	0.39	55	0.47	97	0.33	30	0.23	53	0.09	51	0.22	43	0.07	59	0.27	43	0.07	1.61	0.95	0.00153326	-0.244167	3' UTR (NM_015506, exon 4 of 4)	MMACHC
chr1_45977838	T	TC	19	0.22	30	0.07	14	0.07	18	0	41	0	36	0	21	0	20	0	17	0	9	0	0.36	0	0.0062324	-0.09	intron (NM_001202431, intron 5 of 5)	PRDX1
chr14_59837982	T	TC	32	0	16	0.31	22	0	23	0	37	0	46	0	26	0	22	0	40	0	17	0	0.31	0	0.00883987	-0.0775	3' UTR (NM_001270520, exon 25 of 25)	GPR135
chr14_61184049	T	TC	81	0.1	73	0.1	23	0.17	54	0.13	49	0.02	59	0.1	62	0.05	63	0.08	43	0	107	0	0.5	0.25	0.00885404	-0.0833333	intron (NM_017420, intron 2 of 2)	SIX4
chr1_46160600	T	TC	27	0.33	27	0.44	48	0.19	26	0.15	25	0	34	0.09	29	0	43	0.05	19	0	22	0	1.11	0.14	0.00103366	-0.254167	TTS (NM_016486)	TMEM69
chr1_46160625	T	TC	33	0.15	17	0.47	24	0.21	33	0.18	21	0	23	0	29	0.03	44	0.14	16	0	17	0	1.01	0.17	0.00604312	-0.224167	TTS (NM_016486)	TMEM69
chr1_46160626	T	TC	33	0.24	17	0.29	31	0.13	33	0.06	22	0	22	0.05	30	0	48	0.06	17	0	18	0.06	0.72	0.17	0.0120698	-0.151667	TTS (NM_016486)	TMEM69
chr1_46160891	T	TC	55	0.11	33	0.09	71	0.3	44	0.2	52	0	45	0.02	29	0	48	0	57	0	43	0	0.7	0.02	4.771e-05	-0.171667	TTS (NM_016486)	TMEM69
chr1_46160894	T	TC	53	0.02	36	0	64	0.11	47	0.09	52	0	43	0	27	0	47	0	59	0	39	0	0.22	0	0.00325959	-0.055	TTS (NM_016486)	TMEM69
chr1_46160929	T	TC	51	0.2	45	0.09	65	0.22	44	0.14	69	0.01	50	0.2	35	0.03	44	0.09	83	0.05	31	0.03	0.65	0.41	0.0455319	-0.0941667	TTS (NM_016486)	TMEM69
chr1_46160934	T	TC	36	0.08	47	0.04	55	0.05	38	0.21	66	0	30	0.03	36	0.06	29	0	72	0	21	0	0.38	0.09	0.0282516	-0.08	TTS (NM_016486)	TMEM69
chr1_46160961	T	TC	53	0.09	69	0.01	80	0.25	39	0.1	55	0.02	28	0.04	51	0.04	43	0.05	78	0	15	0	0.45	0.15	0.0415896	-0.0875	TTS (NM_016486)	TMEM69
chr1_46160991	T	TC	50	0.12	68	0.18	75	0.16	31	0.26	48	0	37	0	63	0.1	47	0.06	45	0.11	10	0	0.72	0.27	0.0047389	-0.135	TTS (NM_016486)	TMEM69
chr1_46161055	T	TC	41	0.05	39	0.1	61	0.08	14	0.14	27	0	30	0.07	33	0	23	0.04	22	0	5	0	0.37	0.11	0.0475981	-0.0741667	TTS (NM_016486)	TMEM69
chr1_46161056	T	TC	41	0.07	40	0.25	59	0.25	14	0.29	26	0.08	30	0.07	35	0	32	0.03	22	0	5	0	0.86	0.18	0.00623924	-0.185	TTS (NM_016486)	TMEM69
chr1_46161099	T	TC	33	0.18	27	0.22	46	0.37	23	0.22	12	0	22	0.09	31	0.16	30	0.07	32	0	9	0	0.99	0.32	0.00863092	-0.194167	TTS (NM_016486)	TMEM69
chr1_46161399	T	TC	19	0.37	11	0.18	11	0.27	23	0.13	5	0	6	0	12	0	15	0	6	0	8	0	0.95	0	0.000772358	-0.2375	intron (NM_001145349, intron 9 of 9)	TMEM69
chr1_46163019	T	TC	37	0.05	42	0.1	45	0.02	34	0.09	40	0	27	0	47	0	38	0.05	14	0	24	0	0.26	0.05	0.0293814	-0.0566667	intron (NM_001145349, intron 9 of 9)	TMEM69
chr1_46163047	T	TC	49	0.35	57	0.16	39	0.18	31	0.23	25	0.04	28	0	52	0.27	50	0.14	14	0	30	0.07	0.92	0.52	0.0438186	-0.143333	intron (NM_001145349, intron 9 of 9)	TMEM69
chr1_46163060	T	TC	53	0.43	44	0.25	47	0.38	36	0.22	33	0.18	23	0	50	0.18	47	0.09	15	0	28	0	1.28	0.45	0.00487108	-0.245	intron (NM_001145349, intron 9 of 9)	TMEM69
chr1_46163061	T	TC	49	0.24	43	0.05	47	0.15	35	0.14	33	0.06	23	0	50	0.1	47	0.02	15	0	29	0	0.58	0.18	0.0404328	-0.115	intron (NM_001145349, intron 9 of 9)	TMEM69
chr1_46163118	T	TC	57	0.21	61	0.2	36	0.14	34	0.09	36	0	23	0.04	61	0.05	54	0.04	37	0.14	42	0.07	0.64	0.34	0.0126501	-0.103333	intron (NM_001145349, intron 9 of 9)	TMEM69
chr1_46163142	T	TC	56	0.18	64	0.12	24	0.33	41	0.24	43	0.12	33	0	79	0.09	57	0.07	45	0	45	0	0.87	0.28	0.00632526	-0.170833	intron (NM_001145349, intron 9 of 9)	TMEM69
chr1_46163143	T	TC	56	0.27	68	0.21	24	0.33	41	0.29	40	0	46	0.09	77	0.04	59	0.02	44	0	45	0	1.1	0.15	3.44826e-05	-0.25	intron (NM_001145349, intron 9 of 9)	TMEM69
chr1_46163151	T	TC	92	0.14	75	0.13	22	0.09	39	0.15	45	0	51	0	83	0.05	66	0.05	51	0	38	0	0.51	0.1	0.000474013	-0.110833	intron (NM_001145349, intron 9 of 9)	TMEM69
chr1_46163196	T	TC	77	0.19	70	0.21	18	0.39	33	0.3	37	0.03	43	0.02	80	0.06	64	0.05	65	0	50	0.04	1.09	0.2	7.54284e-05	-0.239167	intron (NM_001145349, intron 9 of 9)	TMEM69
chr1_46163386	T	TC	71	0.06	44	0.14	67	0.1	24	0.38	35	0	39	0	45	0	38	0.03	34	0	16	0	0.68	0.03	0.000667972	-0.165	intron (NM_001145349, intron 9 of 9)	TMEM69
chr1_46163446	T	TC	125	0.08	101	0.04	60	0.1	39	0.13	68	0	73	0.04	93	0.02	91	0.01	91	0	49	0	0.35	0.07	0.00353435	-0.0758333	TTS (NM_005897)	TMEM69
chr1_46163463	T	TC	158	0.14	119	0.05	62	0.11	44	0.18	77	0.01	100	0.01	111	0.02	111	0.03	99	0	66	0	0.48	0.07	0.000459468	-0.108333	TTS (NM_005897)	TMEM69
chr1_46163466	T	TC	150	0.05	116	0.03	56	0.11	45	0.22	69	0	88	0	103	0.02	101	0.05	103	0	65	0	0.41	0.07	0.0138637	-0.0908333	TTS (NM_005897)	TMEM69
chr1_46163508	T	TC	147	0.05	92	0.13	90	0.12	57	0.12	82	0.05	98	0.03	109	0	108	0.03	100	0	47	0	0.42	0.11	0.00545783	-0.0866667	TTS (NM_005897)	TMEM69
chr1_46163546	T	TC	156	0.13	120	0.08	84	0.07	96	0.03	82	0.01	106	0.05	101	0.03	115	0.03	125	0	90	0	0.31	0.12	0.0222775	-0.0575	TTS (NM_005897)	TMEM69
chr1_46163547	T	TC	157	0.04	124	0.1	84	0.1	94	0.04	87	0.02	113	0	104	0	122	0.01	97	0	98	0	0.28	0.03	0.000840347	-0.065	TTS (NM_005897)	TMEM69
chr1_46163591	T	TC	136	0.41	110	0.43	69	0.51	81	0.51	72	0.19	79	0.13	76	0.22	84	0.18	108	0.07	138	0.29	1.86	1.08	0.000150743	-0.285	TTS (NM_005897)	TMEM69
chr1_46163783	A	AG	35	0.03	39	0.1	31	0	12	0.08	29	0	25	0	31	0	37	0	32	0	32	0	0.21	0	0.0136954	-0.0525	TTS (NM_005897)	TMEM69
chr1_46163820	A	AG	35	0	32	0	20	0	12	0.33	29	0	23	0	26	0	30	0	10	0	27	0	0.33	0	0.0251896	-0.0825	TTS (NM_005897)	TMEM69
chr1_46163864	T	TC	34	0.06	31	0.19	10	0.4	19	0.05	21	0	25	0	18	0	19	0	21	0	8	0	0.7	0	0.00102837	-0.175	TTS (NM_005897)	TMEM69
chr1_46163881	T	TC	25	0.36	33	0.33	16	0.25	20	0.3	17	0.18	15	0	18	0.06	32	0.12	6	0	6	0	1.24	0.36	0.00162344	-0.25	TTS (NM_005897)	TMEM69
chr1_46163882	T	TC	23	0.17	34	0.12	19	0.16	23	0.09	18	0	15	0	18	0.06	34	0	13	0	8	0.12	0.54	0.18	0.00952001	-0.105	TTS (NM_005897)	TMEM69
chr1_46164458	T	TC	68	0.07	47	0.13	97	0.11	25	0.16	26	0.08	33	0	32	0.06	36	0	35	0	29	0	0.47	0.14	0.00350104	-0.0941667	TTS (NM_005897)	TMEM69
chr1_46164459	T	TC	68	0.12	46	0.13	97	0.15	29	0.24	27	0	32	0.06	32	0.12	35	0.03	33	0	30	0	0.64	0.21	0.00317765	-0.125	TTS (NM_005897)	TMEM69
chr1_46164483	T	TC	57	0.37	39	0.44	62	0.65	31	0.68	26	0.12	41	0.12	35	0.2	23	0.26	26	0.15	32	0.16	2.14	1.01	0.000202633	-0.366667	TTS (NM_005897)	TMEM69
chr1_46164671	T	TC	68	0.16	63	0.05	45	0.09	34	0.03	40	0	46	0.04	54	0	61	0.02	14	0	16	0	0.33	0.06	0.0262744	-0.0725	3' UTR (NM_005897, exon 9 of 9)	TMEM69
chr1_46164672	T	TC	68	0.09	60	0.08	42	0.1	33	0.12	41	0	48	0	54	0	62	0	14	0	16	0	0.39	0	2.39064e-05	-0.0975	3' UTR (NM_005897, exon 9 of 9)	TMEM69
chr1_46164678	T	TC	65	0.31	61	0.56	42	0.55	33	0.61	37	0.08	42	0.12	53	0.08	65	0.12	19	0	14	0	2.03	0.4	5.91504e-05	-0.440833	3' UTR (NM_005897, exon 9 of 9)	TMEM69
chr1_46165408	T	TC	45	0.24	43	0.3	59	0.24	21	0.24	39	0.05	26	0	30	0	78	0.05	51	0	31	0	1.02	0.1	2.25574e-05	-0.238333	3' UTR (NM_005897, exon 9 of 9)	TMEM69
chr1_46165446	T	TC	48	0.15	47	0.13	46	0.11	22	0	33	0.03	30	0	49	0.02	70	0.07	48	0	31	0	0.39	0.12	0.033609	-0.0775	3' UTR (NM_005897, exon 9 of 9)	TMEM69
chr1_46165456	T	TC	41	0.2	42	0.02	46	0.04	20	0	26	0	30	0	46	0.02	66	0.02	51	0	29	0	0.26	0.04	0.0349585	-0.0583333	3' UTR (NM_005897, exon 9 of 9)	TMEM69
chr14_62262612	A	AG	18	0.22	19	0.68	17	0.53	29	0.41	31	0.06	26	0	26	0.08	19	0.05	13	0	15	0	1.84	0.19	0.000133554	-0.428333	3' UTR (NM_003082, exon 10 of 10)	SNAPC1
chr14_63840800	T	TC	64	0.2	51	0.29	200	0.27	68	0.31	59	0.09	92	0.14	77	0.29	57	0.04	100	0.22	73	0.17	1.07	0.95	0.0147317	-0.109167	non-coding (NR_104104, exon 13 of 13)	GPHB5
chr14_69519749	A	AG	49	0	33	0	46	0	16	0.31	41	0	36	0	36	0	56	0	12	0	12	0	0.31	0	0.013591	-0.0775	3' UTR (NM_001284207, exon 9 of 9)	ACTN1-AS1
chr14_70834167	T	TC	140	0.04	109	0.05	78	0.14	63	0.08	152	0.01	143	0.01	89	0.01	107	0.04	73	0	43	0	0.31	0.07	0.00625496	-0.0658333	3' UTR (NM_018373, exon 4 of 4)	COX16
chr14_70836071	T	TC	102	0.09	61	0.08	86	0.09	45	0.04	85	0	96	0	53	0.06	45	0.02	55	0	30	0	0.3	0.08	0.00215931	-0.0616667	3' UTR (NM_018373, exon 4 of 4)	COX16
chr14_70838198	T	TC	59	0.19	49	0.06	59	0.1	54	0.04	65	0.03	79	0	50	0.02	44	0	80	0	47	0	0.39	0.05	0.00435372	-0.0891667	3' UTR (NM_018373, exon 4 of 4)	COX16
chr14_70838273	T	TC	56	0.07	58	0.07	52	0.12	46	0.02	64	0	84	0.04	32	0.03	35	0	34	0	12	0	0.28	0.07	0.0255782	-0.0583333	3' UTR (NM_018373, exon 4 of 4)	COX16
chr14_70838274	T	TC	56	0.05	62	0.06	50	0.16	42	0.05	63	0	88	0.01	48	0.04	35	0	39	0	15	0	0.32	0.05	0.0104246	-0.0716667	3' UTR (NM_018373, exon 4 of 4)	COX16
chr14_74032353	T	TC	34	0.12	31	0.23	12	0.33	35	0.31	24	0	13	0	8	0	7	0	21	0	23	0	0.99	0	5.37794e-05	-0.2475	Intergenic	ACOT2
chr14_74032374	T	TC	35	0.14	29	0.1	15	0	28	0.14	19	0	13	0	6	0	11	0	19	0	26	0	0.38	0	0.00255638	-0.095	Intergenic	ACOT2
chr14_74034116	T	TC	43	0.02	29	0	15	0.07	32	0.22	9	0	11	0	6	0	14	0	68	0	24	0	0.31	0	0.0163246	-0.0775	promoter-TSS (NR_046028)	ACOT2
chr14_74034135	T	TC	44	0.05	31	0.03	16	0.12	27	0.07	10	0	16	0	10	0	16	0	60	0	25	0	0.27	0	0.00477615	-0.0675	promoter-TSS (NR_046028)	ACOT2
chr14_74329550	A	AG	22	0.09	19	0.11	12	0.08	37	0.03	59	0	49	0	37	0	18	0	18	0	24	0	0.31	0	0.00156592	-0.0775	intron (NM_152444, intron 3 of 9)	PTGR2
chr14_74524786	T	TC	159	0.08	158	0.11	81	0.05	88	0.06	66	0	26	0	67	0	96	0.01	115	0	98	0	0.3	0.01	4.76308e-05	-0.0733333	3' UTR (NM_005589, exon 12 of 12)	ALDH6A1
chr14_74524787	T	TC	167	0.07	163	0.07	59	0.07	134	0.16	70	0	26	0	76	0.03	108	0	112	0	109	0	0.37	0.03	0.000223041	-0.0875	3' UTR (NM_005589, exon 12 of 12)	ALDH6A1
chr14_74524841	T	TC	199	0.18	184	0.17	106	0.22	142	0.23	50	0.1	53	0.11	87	0.05	118	0.14	117	0.03	90	0.24	0.8	0.67	0.00910023	-0.0883333	3' UTR (NM_005589, exon 12 of 12)	ALDH6A1
chr14_74525543	A	AG	72	0.19	67	0.28	89	0.11	73	0.11	30	0	32	0.03	38	0	43	0.09	61	0	126	0.01	0.69	0.13	0.00217986	-0.150833	3' UTR (NM_005589, exon 12 of 12)	ALDH6A1
chr14_74525544	A	AG	81	0.15	76	0.07	100	0.04	77	0.05	37	0	39	0.03	45	0.02	49	0.04	71	0	124	0.01	0.31	0.1	0.0161651	-0.0608333	3' UTR (NM_005589, exon 12 of 12)	ALDH6A1
chr14_74526976	T	TC	107	0.09	93	0.08	208	0.1	60	0.08	18	0	34	0	63	0	52	0	52	0	83	0	0.35	0	3.18456e-06	-0.0875	3' UTR (NM_005589, exon 12 of 12)	ALDH6A1
chr14_75202372	A	AG	127	0.11	136	0.1	61	0.08	158	0.04	152	0	150	0	36	0	43	0.07	131	0	135	0	0.33	0.07	0.00127545	-0.0708333	3' UTR (NM_015962, exon 8 of 8)	FCF1
chr14_75202373	A	AG	125	0.57	137	0.53	61	0.46	162	0.5	146	0.11	152	0.18	35	0.09	42	0.12	138	0.09	130	0.03	2.06	0.62	1.69667e-06	-0.411667	3' UTR (NM_015962, exon 8 of 8)	FCF1
chr14_75202402	A	AG	120	0.59	118	0.48	42	0.76	168	0.6	88	0.2	128	0.19	40	0.23	34	0.35	127	0.03	102	0.14	2.43	1.14	0.000602181	-0.4175	3' UTR (NM_015962, exon 8 of 8)	FCF1
chr14_75202412	A	AG	121	0.19	117	0.12	42	0.19	173	0.2	96	0.03	95	0	44	0.05	33	0.03	124	0	138	0.01	0.7	0.12	6.46727e-05	-0.155	3' UTR (NM_015962, exon 8 of 8)	FCF1
chr14_75202532	A	AG	136	0.07	127	0.06	52	0.19	164	0.1	126	0.01	141	0.01	46	0	44	0	141	0	173	0.01	0.42	0.03	5.60082e-05	-0.1	3' UTR (NM_015962, exon 8 of 8)	FCF1
chr14_75202544	A	AG	96	0.06	123	0.1	52	0.06	159	0.11	117	0.01	103	0	45	0.04	47	0.04	102	0	160	0.01	0.33	0.1	0.00161033	-0.0658333	3' UTR (NM_015962, exon 8 of 8)	FCF1
chr14_75202705	A	AG	101	0.08	95	0.04	45	0.02	67	0.1	71	0.01	106	0	36	0	42	0	54	0	53	0	0.24	0.01	0.00118812	-0.0583333	3' UTR (NM_015962, exon 8 of 8)	FCF1
chr14_75202856	A	AG	122	0.08	150	0.09	75	0.07	99	0.11	133	0	109	0.01	61	0	51	0	77	0	130	0	0.35	0.01	2.96455e-06	-0.0858333	3' UTR (NM_015962, exon 8 of 8)	FCF1
chr14_75202857	A	AG	122	0.06	147	0.07	70	0.04	97	0.05	132	0	107	0	60	0	51	0	80	0	119	0	0.22	0	5.09681e-06	-0.055	3' UTR (NM_015962, exon 8 of 8)	FCF1
chr14_75202994	A	AG	39	0.21	51	0.29	28	0.39	70	0.19	46	0.02	38	0	31	0	23	0.04	79	0	56	0	1.08	0.06	9.24705e-06	-0.26	3' UTR (NM_015962, exon 8 of 8)	FCF1
chr14_75202995	A	AG	37	0.11	48	0.38	26	0.38	64	0.19	39	0.13	38	0	26	0.08	21	0	71	0	58	0	1.06	0.21	0.00337621	-0.23	3' UTR (NM_015962, exon 8 of 8)	FCF1
chr14_75203000	A	AG	36	0.03	52	0.25	26	0.12	62	0.11	44	0.05	39	0.03	28	0.04	21	0.05	62	0	78	0.01	0.51	0.18	0.0160921	-0.0975	3' UTR (NM_015962, exon 8 of 8)	FCF1
chr14_75203004	A	AG	37	0.43	49	0.61	15	0.67	57	0.54	45	0.11	40	0.05	25	0.44	22	0.27	57	0	62	0.13	2.25	1	0.000964322	-0.395833	3' UTR (NM_015962, exon 8 of 8)	FCF1
chr14_75203067	A	AG	60	0.23	95	0.19	45	0.24	57	0.25	67	0	91	0.02	29	0.07	33	0.03	51	0	34	0	0.91	0.12	1.46454e-05	-0.2075	3' UTR (NM_015962, exon 8 of 8)	FCF1
chr14_92585205	T	TC	109	0.14	108	0.1	68	0.13	84	0.04	110	0.04	82	0	80	0.07	61	0.07	42	0	38	0	0.41	0.18	0.0390972	-0.0725	intron (NM_004545, intron 1 of 2)	NDUFB1
chr14_92585235	T	TC	114	0.22	100	0.17	97	0.09	56	0.18	97	0.04	96	0.03	51	0.06	62	0.03	48	0	35	0	0.66	0.16	0.000437719	-0.138333	intron (NM_004545, intron 1 of 2)	NDUFB1
chr14_92585308	T	TC	76	0	65	0.05	52	0.06	46	0.13	51	0	68	0	30	0	45	0	29	0	22	0	0.24	0	0.00458044	-0.06	intron (NM_004545, intron 1 of 2)	NDUFB1
chr1_52838798	T	TC	23	0.13	16	0.06	49	0.06	39	0.03	12	0	8	0	6	0	6	0	31	0	48	0	0.28	0	0.00860259	-0.07	3' UTR (NM_001190818, exon 17 of 17)	CC2D1B
chr1_53288924	A	AG	66	0.26	61	0.28	41	0.34	17	0.12	58	0.07	45	0.11	27	0	33	0.12	16	0	34	0	1	0.3	0.00187497	-0.2	3' UTR (NM_024646, exon 14 of 14)	ZYG11A
chr1_53289547	A	AG	60	0.1	115	0.22	52	0.27	45	0.2	93	0.02	89	0	42	0.1	66	0.02	16	0	32	0	0.79	0.14	0.000799817	-0.174167	3' UTR (NM_024646, exon 14 of 14)	ZYG11A
chr1_53289860	A	AG	77	0	65	0.02	20	0.1	36	0.11	66	0	79	0	38	0	38	0	6	0	19	0	0.23	0	0.0112158	-0.0575	3' UTR (NM_024646, exon 14 of 14)	ZYG11A
chr1_53289892	A	AG	51	0.1	64	0.09	42	0.12	52	0.17	72	0.03	83	0.01	35	0.03	35	0	6	0	21	0.14	0.48	0.21	0.00979784	-0.085	3' UTR (NM_024646, exon 14 of 14)	ZYG11A
chr1_53290190	A	AG	107	0.06	60	0.05	35	0.09	27	0.07	58	0	82	0	38	0	27	0	7	0	42	0	0.27	0	0.000179213	-0.0675	3' UTR (NM_024646, exon 14 of 14)	ZYG11A
chr1_53291382	A	AG	94	0.14	62	0.03	202	0.04	63	0.03	77	0	87	0	38	0	33	0	14	0	43	0	0.24	0	0.000953608	-0.06	3' UTR (NM_024646, exon 14 of 14)	ZYG11A
chr1_53291420	A	AG	113	0.18	82	0.22	226	0.28	69	0.16	98	0.02	111	0.05	41	0.05	44	0.07	18	0	39	0	0.84	0.19	0.000189472	-0.178333	3' UTR (NM_024646, exon 14 of 14)	ZYG11A
chr1_53291425	T	TC	80	0.12	84	0.29	164	0.34	86	0.33	105	0.02	115	0	29	0	43	0.12	20	0	71	0.06	1.08	0.2	0.000878726	-0.236667	3' UTR (NM_024646, exon 14 of 14)	ZYG11A
chr1_53291434	T	TC	83	0.06	60	0.05	164	0.16	104	0.07	104	0	108	0	29	0	45	0	25	0	74	0	0.34	0	3.99448e-05	-0.085	3' UTR (NM_024646, exon 14 of 14)	ZYG11A
chr1_53291435	T	TC	82	0.12	62	0.11	168	0.13	101	0.1	105	0	109	0.01	29	0	46	0	26	0	71	0	0.46	0.01	2.40948e-06	-0.113333	3' UTR (NM_024646, exon 14 of 14)	ZYG11A
chr15_40687182	A	AG	21	0.33	22	0.14	11	0.18	46	0.24	16	0.12	18	0	11	0	5	0	13	0	8	0	0.89	0.12	0.00328856	-0.2025	TTS (NM_001142762)	IVD
chr15_40687277	A	AG	47	0.11	37	0.22	22	0.27	66	0.18	32	0	32	0.22	9	0	7	0	26	0	28	0	0.78	0.22	0.00765629	-0.158333	TTS (NM_001142762)	IVD
chr15_40687386	A	AG	32	0.09	33	0.36	28	0.21	57	0.28	32	0.03	32	0.12	5	0	6	0	22	0	21	0	0.94	0.15	0.00871087	-0.21	TTS (NM_001142762)	IVD
chr15_41591342	A	AG	280	0.71	334	0.75	125	0.65	87	0.64	187	0.28	317	0.23	221	0.32	270	0.35	68	0.12	42	0.07	2.75	1.37	1.97584e-05	-0.459167	non-coding (NR_026757, exon 4 of 4)	OIP5-AS1
chr15_41591417	A	AG	324	0.08	355	0.04	173	0.08	267	0.08	402	0	383	0.01	251	0	309	0.01	147	0	173	0	0.28	0.02	2.04906e-05	-0.0666667	non-coding (NR_026757, exon 4 of 4)	OIP5-AS1
chr15_41591418	A	AG	314	0.13	345	0.1	160	0.11	183	0.09	396	0.01	370	0.03	249	0	306	0.04	118	0.01	106	0	0.43	0.09	6.38855e-05	-0.0925	non-coding (NR_026757, exon 4 of 4)	OIP5-AS1
chr15_41591451	A	AG	230	0.16	238	0.11	97	0.24	246	0.13	249	0.02	244	0.02	181	0.04	172	0.02	144	0	160	0.03	0.64	0.13	5.75008e-05	-0.138333	non-coding (NR_026757, exon 4 of 4)	OIP5-AS1
chr15_41594483	A	AG	62	0.03	84	0.13	69	0.14	55	0.09	56	0.07	52	0.02	64	0.02	61	0	21	0	12	0	0.39	0.11	0.0249904	-0.0791667	Intergenic	OIP5-AS1
chr15_41594545	A	AG	91	0.08	129	0.03	126	0.15	101	0.04	104	0.06	97	0.02	126	0	118	0.01	28	0	53	0	0.3	0.09	0.0486357	-0.06	Intergenic	OIP5-AS1
chr15_41597485	A	AG	160	0.06	112	0.08	108	0.12	138	0.04	95	0.02	139	0.01	137	0.03	123	0.03	63	0	123	0	0.3	0.09	0.00471577	-0.06	Intergenic	OIP5-AS1
chr15_41597577	A	AG	104	0.47	81	0.31	64	0.44	77	0.31	55	0.15	61	0.13	91	0.12	89	0.1	54	0	48	0	1.53	0.5	0.000750954	-0.299167	Intergenic	OIP5-AS1
chr15_41597647	A	AG	84	0.26	57	0.28	103	0.49	98	0.39	92	0.13	90	0.07	92	0.15	88	0.15	59	0	114	0.04	1.42	0.54	0.00225418	-0.265	Intergenic	OIP5-AS1
chr15_41601026	A	AG	32	0.12	27	0.41	25	0.04	26	0.15	30	0	17	0.06	23	0.04	24	0.08	8	0	12	0	0.72	0.18	0.039532	-0.15	TTS (NM_001317860)	OIP5
chr15_41601036	T	TC	22	0.18	28	0.11	22	0.05	23	0.13	30	0	17	0	26	0.04	25	0	5	0	13	0	0.47	0.04	0.00528512	-0.110833	TTS (NM_001317860)	OIP5
chr15_41684301	T	TC	16	0.12	22	0.32	47	0.28	11	0.45	12	0	17	0.18	16	0.12	13	0.08	14	0.07	6	0	1.17	0.45	0.0114636	-0.2175	intron (NM_016013, intron 3 of 4)	NDUFAF1
chr15_41686342	T	TC	28	0.04	32	0	29	0.03	20	0.15	25	0	22	0	28	0	24	0	6	0	17	0	0.22	0	0.0427927	-0.055	non-coding (NR_045620, exon 4 of 6)	NDUFAF1
chr15_42859343	A	AG	59	0.03	36	0.22	12	0.08	19	0.05	31	0	29	0	26	0	19	0	11	0	26	0	0.38	0	0.00288361	-0.095	3' UTR (NM_001130447, exon 5 of 5)	STARD9
chr15_42860080	A	AG	75	0.11	58	0.07	149	0.15	40	0.05	43	0	47	0	53	0.02	46	0	8	0	19	0	0.38	0.02	0.000909926	-0.0916667	3' UTR (NM_001130447, exon 5 of 5)	STARD9
chr15_43645167	A	AG	13	0.08	11	0	28	0.21	41	0.02	26	0	57	0	16	0	10	0	12	0	15	0	0.31	0	0.0105636	-0.0775	3' UTR (NM_001159280, exon 12 of 12)	ZSCAN29
chr15_44034082	T	TC	37	0.08	25	0.16	11	0.36	14	0.29	14	0	13	0.08	26	0	15	0	11	0	23	0	0.89	0.08	0.00279862	-0.209167	intron (NR_002318, intron 3 of 3)	CATSPER2P1
chr15_45774202	T	TC	313	0.12	263	0.09	198	0.19	94	0.09	118	0.04	135	0.04	52	0	83	0.08	65	0	102	0	0.49	0.16	0.00588836	-0.0958333	3' UTR (NM_013309, exon 8 of 8)	HMGN2P46
chr15_45774469	T	TC	552	0.02	538	0.03	197	0.08	299	0.09	210	0	207	0.01	113	0	131	0	246	0	258	0	0.22	0.01	0.000142626	-0.0533333	3' UTR (NM_013309, exon 8 of 8)	HMGN2P46
chr15_45774508	T	TC	735	0.06	701	0.06	234	0.09	437	0.07	293	0.02	251	0.01	151	0	170	0.03	288	0	425	0	0.28	0.06	5.1679e-05	-0.06	3' UTR (NM_013309, exon 8 of 8)	HMGN2P46
chr15_45774613	T	TC	558	0.31	567	0.25	189	0.49	207	0.43	327	0.1	271	0.1	123	0.11	170	0.08	119	0.05	210	0.03	1.48	0.47	0.000105169	-0.291667	3' UTR (NM_013309, exon 8 of 8)	HMGN2P46
chr15_45775028	T	TC	331	0.05	316	0.08	460	0.08	246	0.09	207	0.01	224	0.01	74	0.01	79	0.01	133	0	158	0	0.3	0.04	1.74287e-05	-0.0683333	3' UTR (NM_013309, exon 8 of 8)	HMGN2P46
chr15_45775050	T	TC	368	0.04	342	0.07	288	0.08	296	0.08	197	0.02	188	0.01	82	0	76	0.03	122	0.02	174	0	0.27	0.08	0.000641854	-0.0541667	3' UTR (NM_013309, exon 8 of 8)	HMGN2P46
chr15_45775082	T	TC	417	0.11	511	0.14	414	0.22	330	0.2	299	0.05	309	0.05	137	0.03	117	0.08	170	0	310	0.01	0.67	0.22	0.00157138	-0.130833	3' UTR (NM_013309, exon 8 of 8)	HMGN2P46
chr15_45775087	T	TC	461	0.2	528	0.19	466	0.23	345	0.21	304	0.05	223	0.04	144	0.08	123	0.03	163	0	293	0.04	0.83	0.24	6.52865e-06	-0.1675	3' UTR (NM_013309, exon 8 of 8)	HMGN2P46
chr15_45775095	T	TC	500	0.13	405	0.12	491	0.13	342	0.11	219	0	234	0.05	114	0.09	139	0.01	167	0	286	0	0.49	0.15	1.75425e-05	-0.0975	3' UTR (NM_013309, exon 8 of 8)	HMGN2P46
chr15_45775125	T	TC	487	0.4	406	0.38	531	0.51	273	0.41	212	0.15	209	0.12	127	0.17	131	0.11	118	0.01	323	0.09	1.7	0.65	8.50684e-05	-0.316667	3' UTR (NM_013309, exon 8 of 8)	HMGN2P46
chr15_45775144	T	TC	475	0.1	600	0.12	527	0.18	223	0.1	198	0	207	0	127	0.09	130	0.02	151	0	277	0.01	0.5	0.12	0.000525738	-0.105	3' UTR (NM_013309, exon 8 of 8)	HMGN2P46
chr15_45775208	A	AG	250	0.38	195	0.27	300	0.23	134	0.25	102	0.15	117	0.16	65	0.26	61	0.25	107	0	155	0.06	1.13	0.88	0.0123099	-0.135833	3' UTR (NM_013309, exon 8 of 8)	HMGN2P46
chr15_45775928	T	TC	621	0.15	635	0.15	114	0.23	142	0.18	191	0.02	216	0.01	178	0.07	180	0.06	86	0	116	0.06	0.71	0.22	0.000133926	-0.140833	3' UTR (NM_013309, exon 8 of 8)	HMGN2P46
chr15_45776053	T	TC	659	0.14	635	0.11	213	0.12	163	0.15	220	0.07	198	0.07	159	0.04	146	0.08	109	0	96	0	0.52	0.26	0.000467198	-0.0866667	3' UTR (NM_013309, exon 8 of 8)	HMGN2P46
chr15_45778054	T	TC	100	0.06	85	0.15	42	0.1	28	0	36	0	41	0	29	0	36	0	33	0	12	0	0.31	0	0.00169768	-0.0775	intron (NM_013309, intron 7 of 7)	HMGN2P46
chr15_45780579	T	TC	25	0.12	30	0	29	0.07	12	0.08	11	0	14	0	11	0	6	0	36	0	28	0	0.27	0	0.0238831	-0.0675	intron (NM_013309, intron 5 of 7)	HMGN2P46
chr15_45794691	T	TC	23	0.09	26	0.04	50	0.1	64	0.03	25	0	46	0.04	7	0	16	0	82	0	72	0	0.26	0.04	0.025997	-0.0583333	TTS (NM_001321036)	HMGN2P46
chr15_45794982	T	TC	71	0.34	59	0.33	29	0.45	98	0.21	70	0.09	51	0	30	0.27	13	0.08	118	0	124	0.01	1.33	0.45	0.00183222	-0.2575	3' UTR (NM_001321036, exon 4 of 4)	HMGN2P46
chr15_45795036	T	TC	136	0.04	111	0.05	21	0.1	112	0.07	84	0.01	81	0	44	0.02	26	0	112	0.04	62	0	0.26	0.07	0.0110409	-0.0533333	3' UTR (NM_001321036, exon 4 of 4)	HMGN2P46
chr15_45795076	T	TC	133	0.47	84	0.48	17	0.41	200	0.33	98	0.11	108	0.12	48	0.21	26	0.19	220	0	125	0.06	1.69	0.69	0.00103717	-0.3075	3' UTR (NM_001321036, exon 4 of 4)	HMGN2P46
chr15_45795156	T	TC	175	0.39	152	0.39	64	0.42	254	0.31	86	0.2	118	0.14	79	0.11	46	0.17	199	0.02	176	0.05	1.51	0.69	0.000214832	-0.2625	exon (NM_001321036, exon 4 of 4)	HMGN2P46
chr15_45799275	T	TC	52	0.19	77	0.03	55	0.07	41	0.07	56	0.02	49	0	40	0	25	0	73	0	61	0	0.36	0.02	0.00184761	-0.0866667	intron (NM_001321036, intron 3 of 3)	HMGN2P46
chr15_45799294	T	TC	72	0.21	82	0.13	72	0.08	59	0.14	53	0	41	0	46	0	34	0.03	58	0	69	0	0.56	0.03	3.28751e-05	-0.135	intron (NM_001321036, intron 3 of 3)	HMGN2P46
chr15_45799352	T	TC	179	0.2	157	0.2	75	0.21	64	0.06	64	0.16	84	0.06	67	0	85	0.08	75	0	66	0	0.67	0.3	0.020017	-0.1175	intron (NM_001321036, intron 3 of 3)	HMGN2P46
chr15_50997305	T	TC	18	0.06	16	0.12	16	0.06	14	0	13	0	7	0	12	0	9	0	15	0	18	0	0.24	0	0.0431993	-0.06	Intergenic	TRPM7
chr15_52206375	A	AG	18	0	20	0.05	11	0.09	12	0.17	17	0	7	0	30	0	15	0	8	0	7	0	0.31	0	0.0352503	-0.0775	Intergenic	LOC100422556
chr15_52207058	A	AG	15	0.27	29	0.1	11	0.09	27	0.19	31	0.06	27	0	46	0	46	0.02	31	0	37	0	0.65	0.08	0.00183398	-0.149167	Intergenic	LOC100422556
chr15_52230362	T	TC	25	0	28	0	33	0.16	24	0.08	22	0	27	0	31	0	23	0	9	0	24	0	0.24	0	0.0222806	-0.06	exon (NM_001286430, exon 10 of 10)	LOC100422556
chr15_55609650	A	AG	96	0.08	123	0.15	236	0.11	94	0.1	88	0.11	71	0.04	106	0.06	106	0.02	59	0	69	0	0.44	0.23	0.00450827	-0.0716667	3' UTR (NM_001308423, exon 2 of 2)	PIGB
chr15_60714423	T	TC	30	0.33	30	0.17	16	0.25	18	0.33	51	0	31	0	30	0	32	0	19	0	39	0	1.08	0	5.05563e-07	-0.27	3' UTR (NM_001018089, exon 16 of 16)	ANXA2
chr15_60714916	T	TC	45	0.36	47	0.55	25	0.36	24	0.29	50	0.06	65	0.05	41	0.1	40	0.23	22	0	58	0	1.56	0.44	0.00134649	-0.316667	3' UTR (NM_001018089, exon 16 of 16)	ANXA2
chr15_60714926	T	TC	47	0.3	49	0.53	23	0.57	25	0.44	49	0.12	57	0.07	35	0.2	41	0.24	22	0.05	60	0	1.84	0.68	0.00286469	-0.346667	3' UTR (NM_001018089, exon 16 of 16)	ANXA2
chr15_60715012	T	TC	80	0.12	50	0.04	27	0.19	19	0.21	67	0	86	0.01	24	0	48	0	9	0	43	0	0.56	0.01	0.000267685	-0.138333	3' UTR (NM_001018089, exon 16 of 16)	ANXA2
chr15_63434010	T	TC	27	0	14	0.21	51	0	17	0	36	0	32	0	27	0	45	0	38	0	33	0	0.21	0	0.0392815	-0.0525	3' UTR (NM_032857, exon 6 of 6)	RPS27L
chr15_65153753	A	AG	26	0	11	0	29	0	15	0.27	16	0	11	0	13	0	22	0	33	0	12	0	0.27	0	0.0481476	-0.0675	exon (NM_025201, exon 5 of 6)	PLEKHO2
chr15_65441777	T	TC	33	0.3	31	0.23	11	0.36	12	0.25	43	0.07	59	0.03	47	0.11	57	0.16	11	0	6	0	1.14	0.37	0.00312251	-0.223333	non-coding (NR_133680, exon 14 of 14)	PDCD7
chr15_65442476	T	TC	61	0.39	69	0.36	19	0.42	51	0.43	86	0.08	134	0.09	143	0.15	124	0.22	31	0	58	0.16	1.6	0.7	0.000157305	-0.283333	non-coding (NR_133680, exon 14 of 14)	PDCD7
chr15_65442483	T	TC	62	0.26	85	0.21	18	0.22	52	0.4	99	0.12	148	0.07	158	0.15	138	0.14	38	0	37	0.11	1.09	0.59	0.00722946	-0.174167	non-coding (NR_133680, exon 14 of 14)	PDCD7
chr15_65442581	T	TC	105	0.21	112	0.25	16	0.38	40	0.1	140	0.13	195	0.06	192	0.13	160	0.16	38	0	57	0	0.94	0.48	0.0258794	-0.155	non-coding (NR_133680, exon 14 of 14)	PDCD7
chr15_66626889	T	TC	47	0.15	28	0.04	10	0.2	44	0.2	24	0.04	27	0.04	18	0.06	31	0.03	26	0	30	0	0.59	0.17	0.010474	-0.119167	TTS (NM_001323937)	SCARNA14
chr15_66627964	T	TC	15	0.27	15	0.47	14	0.21	27	0.19	7	0	8	0	8	0.12	8	0	12	0	23	0	1.14	0.12	0.00171584	-0.265	Intergenic	SCARNA14
chr15_66627966	T	TC	22	0.27	14	0.36	14	0.21	27	0.19	6	0	8	0.12	9	0.11	10	0	13	0	23	0	1.03	0.23	0.0025962	-0.219167	Intergenic	SCARNA14
chr15_74773519	A	AG	18	0.06	15	0	26	0.04	32	0.12	11	0	16	0	18	0	7	0	26	0	7	0	0.22	0	0.0342428	-0.055	non-coding (NR_038448, exon 5 of 5)	UBL7-AS1
chr15_75953723	T	TC	38	0	38	0	73	0	32	0.22	33	0	34	0	34	0	38	0	40	0	22	0	0.22	0	0.0120668	-0.055	Intergenic	SNX33
chr15_83511726	T	TC	79	0.1	120	0.08	46	0.13	31	0	78	0	74	0	113	0	106	0	47	0	17	0	0.31	0	3.3119e-05	-0.0775	Intergenic	WHAMM
chr15_83674325	T	TC	31	0.16	55	0.04	96	0.03	71	0.06	68	0	81	0	38	0	35	0	28	0	28	0	0.29	0	0.000718769	-0.0725	3' UTR (NM_144597, exon 4 of 4)	C15orf40
chr15_85184816	T	TC	55	0.05	46	0.09	36	0.17	24	0.29	63	0.03	57	0	57	0.05	63	0.08	25	0	18	0	0.6	0.16	0.0386443	-0.123333	TTS (NR_130944)	SCAND2P
chr15_85184834	T	TC	56	0	57	0.04	38	0.08	23	0.09	65	0	55	0	63	0	70	0.01	17	0	19	0	0.21	0.01	0.0391541	-0.0508333	non-coding (NR_003654, exon 4 of 4)	SCAND2P
chr15_85184841	T	TC	61	0.1	55	0.15	36	0.28	26	0.23	58	0.02	56	0.02	55	0	60	0.05	32	0	16	0.12	0.76	0.21	0.0039049	-0.155	non-coding (NR_003654, exon 4 of 4)	SCAND2P
chr15_85184873	T	TC	85	0.14	68	0.1	41	0.37	20	0.15	72	0.07	59	0	79	0.09	83	0.07	28	0	18	0	0.76	0.23	0.0272957	-0.151667	non-coding (NR_003654, exon 4 of 4)	SCAND2P
chr15_85185205	T	TC	55	0.09	72	0.1	10	0.1	10	0.5	44	0	54	0.02	50	0.02	51	0.06	20	0	18	0	0.79	0.1	0.0081497	-0.180833	non-coding (NR_003654, exon 4 of 4)	SCAND2P
chr15_85185459	T	TC	76	0.05	61	0.08	13	0.46	13	0	91	0	99	0.01	59	0	79	0.01	11	0	8	0	0.59	0.02	0.00159673	-0.144167	non-coding (NR_003654, exon 4 of 4)	SCAND2P
chr15_85185488	T	TC	107	0.26	68	0.41	25	0.32	13	0.38	105	0.25	117	0.11	69	0.1	84	0.3	16	0	8	0.12	1.37	0.88	0.0262104	-0.195833	non-coding (NR_003654, exon 4 of 4)	SCAND2P
chr15_85185836	T	TC	77	0.06	75	0.05	91	0.12	47	0.06	133	0.02	141	0.01	86	0.03	85	0.01	24	0	32	0	0.29	0.07	0.00325449	-0.0608333	TTS (NR_003654)	SCAND2P
chr15_85347331	T	TC	10	0	11	0	22	0.05	16	0.19	18	0	19	0	14	0	24	0	5	0	17	0	0.24	0	0.0496811	-0.06	3' UTR (NM_014630, exon 11 of 11)	ALPK3
chr15_90306185	T	TC	25	0.12	21	0.05	22	0	27	0.07	18	0	12	0	10	0	13	0	25	0	15	0	0.24	0	0.0231675	-0.06	Intergenic	MESP1
chr15_90318209	T	TC	43	0.05	51	0	84	0.12	50	0.1	11	0	22	0	36	0	24	0	37	0	5	0	0.27	0	0.0127428	-0.0675	Intergenic	MESP2
chr15_90376015	T	TC	48	0.04	45	0	52	0.15	21	0.05	41	0.02	43	0	42	0	54	0	39	0	26	0	0.24	0.02	0.028708	-0.0566667	non-coding (NR_037582, exon 6 of 6)	MIR5094
chr15_90618502	T	TC	42	0.05	32	0	66	0.05	37	0.14	19	0	10	0	30	0	38	0	39	0	53	0	0.24	0	0.00731881	-0.06	intron (NM_198526, intron 4 of 4)	IDH2
chr15_90618694	T	TC	61	0.18	57	0.18	53	0.28	19	0.11	26	0.15	24	0.12	39	0.13	45	0.11	20	0	41	0	0.75	0.51	0.0470931	-0.1025	intron (NM_198526, intron 4 of 4)	IDH2
chr15_90619722	T	TC	34	0.18	37	0.08	40	0.2	25	0.08	11	0	28	0	28	0.07	27	0	10	0	22	0	0.54	0.07	0.0056557	-0.123333	intron (NM_198526, intron 4 of 4)	IDH2
chr15_90817130	A	AG	48	0.1	30	0.17	12	0.25	40	0.38	26	0.04	11	0	29	0	49	0.1	21	0	19	0	0.9	0.14	0.0084155	-0.201667	Intergenic	CIB1
chr15_90817153	T	TC	35	0.29	33	0.27	13	0.46	49	0.27	17	0.12	12	0	28	0.18	48	0.21	25	0.12	19	0	1.29	0.63	0.00766202	-0.2175	Intergenic	CIB1
chr15_90817476	T	TC	28	0.14	24	0	10	0.1	34	0.03	20	0	9	0	19	0	34	0	17	0	23	0	0.27	0	0.0235189	-0.0675	Intergenic	CIB1
chr15_90817802	A	AG	22	0.09	19	0.26	12	0.25	24	0.29	11	0	7	0.14	24	0.17	25	0	14	0	26	0	0.89	0.31	0.0182728	-0.170833	Intergenic	CIB1
chr15_90817835	A	AG	21	0.29	24	0.04	14	0.14	39	0.21	16	0	7	0	28	0	32	0	21	0	17	0	0.68	0	0.000346725	-0.17	Intergenic	CIB1
chr15_90817868	A	AG	39	0.05	25	0.08	14	0.14	49	0.12	25	0.08	5	0	21	0.05	38	0	60	0	10	0	0.39	0.13	0.033508	-0.0758333	Intergenic	CIB1
chr15_90818238	A	AG	45	0.07	34	0.18	20	0.3	32	0.03	11	0	6	0	35	0	34	0	16	0	22	0	0.58	0	0.00141051	-0.145	Intergenic	CIB1
chr15_90819896	A	AG	40	0.07	28	0.07	10	0.3	22	0	12	0	19	0	30	0	28	0	16	0	22	0	0.44	0	0.00679994	-0.11	Intergenic	CIB1
chr15_90820006	A	AG	69	0.03	46	0.15	10	0.2	22	0	32	0	25	0	59	0	74	0	36	0	18	0	0.38	0	0.00149304	-0.095	Intergenic	CIB1
chr15_90820073	A	AG	28	0.07	34	0.24	11	0.18	31	0.19	21	0	21	0	21	0	47	0	21	0	29	0	0.68	0	4.22152e-05	-0.17	Intergenic	CIB1
chr15_90820082	A	AG	27	0	34	0.18	12	0.08	30	0	20	0	20	0	20	0	45	0	20	0	26	0	0.26	0	0.0148052	-0.065	Intergenic	CIB1
chr15_90820083	A	AG	28	0.04	31	0.16	12	0.17	28	0.18	19	0	20	0	20	0	45	0	21	0	31	0	0.55	0	0.000247938	-0.1375	Intergenic	CIB1
chr15_90820886	T	TC	14	0.07	36	0.19	14	0.21	47	0.4	16	0	10	0	12	0	26	0	19	0	33	0	0.87	0	8.87967e-05	-0.2175	Intergenic	CIB1
chr15_90820887	T	TC	13	0.08	36	0.19	14	0.07	48	0.38	16	0.06	11	0	12	0	26	0	26	0	22	0	0.72	0.06	0.00373751	-0.17	Intergenic	CIB1
chr15_90820913	T	TC	12	0.08	28	0.14	12	0.08	36	0.19	9	0.22	12	0	10	0	17	0.06	14	0	42	0	0.49	0.28	0.0378213	-0.0758333	Intergenic	CIB1
chr15_90903724	T	TC	11	0.36	25	0	26	0	10	0	9	0	13	0	12	0	7	0	16	0	26	0	0.36	0	0.0479821	-0.09	exon (NM_001004309, exon 4 of 4)	ZNF774
chr16_10623543	T	TC	55	0.09	38	0.08	63	0.11	94	0.1	15	0	11	0	17	0.12	20	0	56	0	40	0	0.38	0.12	0.0026677	-0.075	3' UTR (NM_001424, exon 5 of 5)	EMP2
chr16_10623558	T	TC	31	0.03	19	0.05	48	0.19	70	0.03	7	0	14	0	9	0	13	0	29	0	29	0	0.3	0	0.0172527	-0.075	3' UTR (NM_001424, exon 5 of 5)	EMP2
chr16_10625388	T	TC	18	0.06	27	0.04	31	0.1	31	0.06	10	0	8	0	6	0	7	0	6	0	21	0	0.26	0	0.0446003	-0.065	3' UTR (NM_001424, exon 5 of 5)	EMP2
chr16_11928846	T	TC	28	0.25	19	0.42	11	0.36	25	0.12	22	0.14	32	0	14	0.07	27	0	22	0	27	0.07	1.15	0.28	0.00754435	-0.240833	3' UTR (NM_015659, exon 9 of 9)	BCAR4
chr16_11928851	T	TC	29	0.17	32	0.06	11	0	24	0	22	0	32	0	14	0	27	0	22	0	25	0	0.23	0	0.0163063	-0.0575	3' UTR (NM_015659, exon 9 of 9)	BCAR4
chr16_11928951	T	TC	47	0.17	45	0.16	17	0.41	23	0.17	26	0.04	32	0	29	0.07	46	0.02	26	0	19	0	0.91	0.13	0.000764249	-0.205833	3' UTR (NM_015659, exon 9 of 9)	BCAR4
chr16_11929176	T	TC	32	0.28	27	0.15	15	0.47	16	0.12	15	0	28	0.04	16	0.25	25	0	11	0	7	0	1.02	0.29	0.0273438	-0.206667	3' UTR (NM_015659, exon 9 of 9)	BCAR4
chr16_11929447	T	TC	43	0.05	46	0.07	31	0.1	29	0	42	0	48	0	44	0	25	0	41	0	17	0	0.22	0	0.00328862	-0.055	3' UTR (NM_015659, exon 9 of 9)	BCAR4
chr16_15502563	A	AG	62	0.16	64	0.09	39	0.03	44	0.05	63	0.02	46	0	53	0.04	58	0.02	52	0	22	0	0.33	0.08	0.0160724	-0.0691667	3' UTR (NM_001128423, exon 4 of 4)	MPV17L
chr16_15502899	A	AG	43	0.12	51	0.14	14	0	70	0.14	42	0.07	46	0	33	0	18	0.06	19	0	22	0	0.4	0.13	0.0131242	-0.0783333	3' UTR (NM_001128423, exon 4 of 4)	MPV17L
chr16_15502900	A	AG	45	0.19	47	0.17	14	0	67	0.16	38	0.05	42	0.07	33	0.12	17	0.12	21	0	16	0	0.52	0.36	0.0387074	-0.07	3' UTR (NM_001128423, exon 4 of 4)	MPV17L
chr16_15504053	A	AG	40	0	41	0.02	19	0.21	75	0.13	45	0	48	0	22	0	31	0	35	0	33	0	0.36	0	0.00155547	-0.09	TTS (NM_001128423)	MPV17L
chr16_15504228	A	AG	24	0.08	29	0.17	20	0.25	56	0.27	33	0.21	44	0.02	19	0	26	0.19	65	0	69	0.01	0.77	0.43	0.038982	-0.120833	TTS (NM_001128423)	MPV17L
chr16_15504231	A	AG	22	0.14	28	0.07	17	0.18	51	0.04	33	0	39	0	18	0	25	0.04	56	0	59	0	0.43	0.04	0.00352552	-0.100833	TTS (NM_001128423)	MPV17L
chr16_15504251	A	AG	15	0	30	0.13	16	0.06	39	0.03	32	0	49	0	21	0	29	0	24	0	45	0	0.22	0	0.00787182	-0.055	TTS (NM_001128423)	MPV17L
chr16_15504835	A	AG	16	0.06	20	0.25	11	0.18	47	0.15	21	0	27	0.07	16	0.12	18	0	17	0	8	0	0.64	0.19	0.0240898	-0.128333	Intergenic	MPV17L
chr16_15504942	A	AG	23	0.13	28	0.14	17	0.24	42	0.14	43	0	38	0	18	0	29	0	35	0	29	0	0.65	0	8.30768e-06	-0.1625	Intergenic	MPV17L
chr16_15505248	A	AG	37	0	52	0.06	12	0.17	38	0.05	27	0	57	0	19	0	33	0	27	0	42	0	0.28	0	0.00601861	-0.07	Intergenic	MPV17L
chr16_15505361	A	AG	33	0.03	34	0.06	21	0.1	52	0.04	30	0	24	0	14	0	33	0	26	0	33	0	0.23	0	0.00438828	-0.0575	Intergenic	MPV17L
chr16_15505555	T	TC	37	0.16	29	0.07	35	0.17	50	0.14	40	0.03	49	0	39	0	37	0	82	0	46	0	0.54	0.03	4.08678e-05	-0.13	Intergenic	MPV17L
chr16_15505556	T	TC	34	0.21	28	0.07	29	0.17	48	0.1	41	0.02	50	0	39	0	41	0	55	0	45	0	0.55	0.02	9.20957e-05	-0.134167	Intergenic	MPV17L
chr16_15505610	A	AG	49	0.12	29	0.1	36	0.06	92	0.07	45	0	56	0	48	0.04	48	0.04	76	0	71	0	0.35	0.08	0.00416049	-0.0741667	Intergenic	MPV17L
chr16_15505629	A	AG	46	0.57	19	0.37	33	0.48	91	0.37	44	0.27	44	0.32	29	0.28	46	0.41	73	0.03	79	0.28	1.79	1.59	0.0393404	-0.1825	Intergenic	MPV17L
chr16_15505635	A	AG	55	0.11	20	0.05	32	0.09	87	0.15	40	0.03	43	0.02	26	0	47	0.15	47	0	71	0	0.4	0.2	0.0199975	-0.0666667	Intergenic	MPV17L
chr16_15505676	A	AG	48	0.08	39	0.13	25	0.28	48	0.21	40	0	34	0	30	0.07	53	0.02	43	0	39	0	0.7	0.09	0.000989724	-0.16	Intergenic	MPV17L
chr16_15505688	A	AG	62	0.11	42	0.05	28	0.07	48	0.02	38	0	36	0	35	0	53	0.02	29	0	47	0	0.25	0.02	0.00809554	-0.0591667	Intergenic	MPV17L
chr16_15505702	A	AG	59	0.2	40	0.12	32	0.31	67	0.15	44	0.02	45	0	35	0	59	0.08	28	0	51	0.1	0.78	0.2	0.00347518	-0.161667	Intergenic	MPV17L
chr16_15505721	A	AG	55	0.15	37	0.03	22	0.09	71	0.06	44	0	44	0.02	31	0	34	0	36	0	43	0.02	0.33	0.04	0.00973528	-0.0758333	Intergenic	MPV17L
chr16_15506159	A	AG	26	0.15	14	0.43	12	0.33	26	0	13	0	14	0	15	0	25	0	22	0	9	0	0.91	0	0.000635773	-0.2275	Intergenic	MPV17L
chr16_15506212	A	AG	16	0.44	12	0.5	12	0.33	21	0.52	22	0.05	22	0	14	0.21	19	0.21	12	0	7	0	1.79	0.47	0.000935499	-0.369167	Intergenic	MPV17L
chr16_15794136	A	AG	35	0.09	24	0.04	38	0	47	0.09	13	0	13	0	21	0	24	0	38	0	16	0	0.22	0	0.0205669	-0.055	intron (NM_017668, intron 8 of 8)	NDE1
chr16_15794560	A	AG	30	0.03	17	0.06	14	0.07	49	0.06	7	0	13	0	17	0	27	0	8	0	18	0	0.22	0	0.0256824	-0.055	intron (NM_017668, intron 8 of 8)	NDE1
chr16_15795044	A	AG	26	0.23	34	0.32	180	0.39	17	0.18	5	0.4	6	0.33	18	0	5	0	35	0.17	23	0	1.12	0.9	0.0344976	-0.13	intron (NM_017668, intron 8 of 8)	NDE1
chr16_19715657	T	TC	25	0.04	18	0.06	22	0.05	32	0.09	12	0	8	0	9	0	13	0	18	0	34	0	0.24	0	0.0157578	-0.06	Intergenic	IQCK
chr16_19715680	T	TC	23	0	15	0.13	19	0.05	32	0.09	12	0	7	0	11	0	16	0	23	0	24	0	0.27	0	0.0208431	-0.0675	Intergenic	IQCK
chr16_2012061	A	AG	798	0	982	0.01	195	0	34	0.22	1152	0	1327	0	1327	0	1102	0	27	0	46	0	0.23	0	1.57635e-06	-0.0575	TTS (NM_002952)	SNORA10
chr16_22296860	A	AG	129	0.4	83	0.35	53	0.34	37	0.24	83	0	76	0.04	78	0.04	95	0.05	14	0	41	0	1.33	0.13	5.46473e-06	-0.310833	3' UTR (NM_013302, exon 18 of 18)	POLR3E
chr16_23400102	T	TC	33	0.09	54	0.09	58	0.07	25	0	62	0	55	0.02	50	0	45	0	38	0	45	0	0.25	0.02	0.00278613	-0.0591667	3' UTR (NM_153603, exon 17 of 17)	COG7
chr16_23684186	A	AG	27	0.19	27	0.26	26	0.23	20	0.15	12	0	15	0	20	0	26	0	14	0	5	0	0.83	0	3.56424e-05	-0.2075	non-coding (NR_037573, exon 7 of 7)	PLK1
chr16_23684265	A	AG	52	0.16	55	0.16	37	0.27	21	0.05	22	0.09	21	0	38	0	65	0	22	0	16	0	0.64	0.09	0.00196245	-0.145	non-coding (NR_037573, exon 7 of 7)	PLK1
chr16_24583715	A	AG	43	0.19	32	0.06	92	0.08	11	0.18	45	0	69	0.01	43	0.09	41	0	16	0.06	25	0	0.51	0.16	0.0293383	-0.100833	exon (NM_018703, exon 17 of 17)	RBBP6
chr16_24802401	T	TC	24	0	10	0	23	0	10	0.5	45	0	34	0	42	0	53	0	15	0	16	0	0.5	0	0.00186672	-0.125	exon (NM_014494, exon 6 of 25)	SLC5A11
chr1_6279873	A	AG	63	0.1	88	0.05	35	0.11	15	0.07	48	0.02	47	0	68	0.03	58	0.02	24	0	13	0	0.33	0.07	0.00947558	-0.0708333	3' UTR (NM_207396, exon 18 of 18)	RNF207
chr1_6282224	T	TC	40	0.3	42	0.29	21	0.24	88	0.15	33	0.03	49	0.06	34	0.12	25	0.08	58	0	55	0	0.98	0.29	0.00295738	-0.196667	TTS (NM_207396)	ICMT
chr1_6282400	T	TC	36	0.25	35	0.4	10	0.3	72	0.24	29	0	27	0	30	0.03	14	0.14	23	0	59	0.02	1.19	0.19	0.000169908	-0.265833	3' UTR (NM_012405, exon 5 of 5)	ICMT
chr1_6282401	T	TC	36	0.14	38	0.21	11	0.18	62	0.1	30	0.03	30	0	31	0	14	0	29	0	77	0	0.63	0.03	0.000184975	-0.1525	3' UTR (NM_012405, exon 5 of 5)	ICMT
chr16_28298294	T	TC	21	0.29	15	0.13	17	0.06	12	0	14	0	19	0	5	0	6	0	6	0	6	0	0.48	0	0.0236311	-0.12	Intergenic	SBK1
chr16_2830145	A	AG	22	0.14	36	0.08	13	0.08	12	0	10	0	11	0	6	0	7	0	30	0	23	0	0.3	0	0.00998043	-0.075	Intergenic	ELOB
chr1_6283264	A	AG	52	0.12	87	0.06	98	0.04	155	0.05	63	0	55	0	49	0.06	62	0	75	0	78	0	0.27	0.06	0.00357116	-0.0575	3' UTR (NM_012405, exon 5 of 5)	ICMT
chr1_6283306	T	TC	26	0.23	21	0.19	20	0.2	134	0.32	25	0	17	0	10	0	13	0	30	0	71	0	0.94	0	2.51674e-06	-0.235	3' UTR (NM_012405, exon 5 of 5)	ICMT
chr16_29942575	A	AG	16	0.06	37	0.24	27	0.11	19	0.16	27	0.04	7	0	9	0	15	0	19	0	9	0	0.57	0.04	0.0056697	-0.135833	Intergenic	KCTD13
chr16_30565750	T	TC	28	0.14	43	0.14	26	0.12	47	0.15	89	0.06	91	0.05	51	0.1	47	0.06	36	0	36	0	0.55	0.27	0.00988992	-0.0925	3' UTR (NM_001172679, exon 3 of 3)	ZNF764
chr16_30928750	T	TC	25	0.32	25	0.12	14	0.36	15	0.2	26	0	21	0.05	105	0.1	83	0.06	7	0	5	0	1	0.21	0.00502307	-0.215	Intergenic	FBXL19
chr16_30932839	T	TC	19	0.05	18	0.56	14	0.5	13	0	23	0	14	0.14	67	0.06	96	0.07	10	0	12	0	1.11	0.27	0.0107459	-0.2325	non-coding (NR_024348, exon 1 of 1)	FBXL19
chr16_31133324	A	AG	81	0.1	52	0.1	41	0.29	47	0.3	88	0.05	59	0	42	0	42	0.02	51	0	22	0	0.79	0.07	0.000831417	-0.185833	intron (NM_182958, intron 3 of 9)	KAT8
chr16_31133919	T	TC	34	0.53	43	0.33	12	0.27	18	0.06	50	0.02	42	0.05	28	0.04	41	0.05	24	0	9	0	1.19	0.16	0.000747159	-0.270833	intron (NM_182958, intron 3 of 9)	KAT8
chr16_31133945	A	AG	40	0.3	38	0.39	10	0.2	15	0.67	48	0	26	0.04	29	0.07	32	0	25	0	18	0	1.56	0.11	5.87992e-05	-0.371667	intron (NM_182958, intron 3 of 9)	KAT8
chr16_31133946	A	AG	40	0.1	37	0.3	10	0.3	14	0.21	48	0	33	0	25	0.04	32	0	27	0	16	0	0.91	0.04	0.000146863	-0.220833	intron (NM_182958, intron 3 of 9)	KAT8
chr16_31134287	A	AG	58	0.47	50	0.48	12	0.33	21	0.29	63	0.21	67	0.15	39	0.38	41	0.27	10	0.4	15	0	1.57	1.41	0.0416563	-0.1575	intron (NM_182958, intron 3 of 9)	KAT8
chr16_31134664	A	AG	92	0.22	73	0.08	14	0.07	21	0.43	109	0	102	0.01	89	0.03	76	0.05	14	0	15	0	0.8	0.09	0.00405668	-0.185	intron (NM_182958, intron 3 of 9)	KAT8
chr16_31134703	A	AG	84	0.33	98	0.36	17	0.35	15	0.87	100	0.03	97	0.01	91	0.1	73	0.08	13	0	5	0	1.91	0.22	0.000341892	-0.440833	intron (NM_182958, intron 3 of 9)	KAT8
chr16_31134704	A	AG	89	0.11	99	0.08	17	0.35	12	0.33	99	0.04	99	0.01	90	0.08	98	0.06	14	0	5	0	0.87	0.19	0.0151919	-0.185833	intron (NM_182958, intron 3 of 9)	KAT8
chr16_31134718	A	AG	79	0.05	93	0.04	16	0	11	0.18	98	0	88	0	70	0	82	0	28	0	5	0	0.27	0	0.000513851	-0.0675	intron (NM_182958, intron 3 of 9)	KAT8
chr16_31134790	A	AG	61	0.1	55	0.18	12	0	27	0.07	60	0	102	0	60	0	53	0.04	30	0	38	0	0.35	0.04	0.00254382	-0.0808333	intron (NM_182958, intron 3 of 9)	KAT8
chr16_31134791	A	AG	60	0.25	54	0.35	12	0.17	26	0.27	60	0.17	98	0.05	59	0.1	51	0.12	38	0	39	0	1.04	0.44	0.00366878	-0.186667	intron (NM_182958, intron 3 of 9)	KAT8
chr16_31134792	A	AG	61	0.52	54	0.57	10	0.7	25	0.32	59	0.2	96	0.22	57	0.25	50	0.32	32	0	37	0.11	2.11	1.1	0.00529322	-0.344167	intron (NM_182958, intron 3 of 9)	KAT8
chr16_31134804	A	AG	59	0.17	48	0.12	11	0.36	29	0.41	65	0.03	101	0	70	0.07	56	0.11	37	0	39	0.05	1.06	0.26	0.00798912	-0.221667	intron (NM_182958, intron 3 of 9)	KAT8
chr16_31134851	A	AG	64	0.5	84	0.44	23	0.65	26	0.23	61	0.23	113	0.15	77	0.29	93	0.27	29	0	65	0.06	1.82	1	0.0213253	-0.288333	intron (NM_182958, intron 3 of 9)	KAT8
chr16_31134881	A	AG	85	0.24	78	0.22	29	0.45	44	0.16	103	0.16	137	0.09	106	0.23	82	0.12	36	0	59	0.03	1.07	0.63	0.0474646	-0.1625	intron (NM_182958, intron 3 of 9)	KAT8
chr16_31135044	A	AG	62	0	50	0	26	0	14	0.29	54	0	70	0	49	0	41	0	12	0	31	0	0.29	0	0.014525	-0.0725	intron (NM_182958, intron 3 of 9)	KAT8
chr16_31135067	A	AG	77	0.12	82	0.15	43	0.05	19	0.32	96	0	99	0	59	0.02	45	0.02	17	0	49	0	0.64	0.04	0.000346591	-0.153333	intron (NM_182958, intron 3 of 9)	KAT8
chr16_31135068	A	AG	69	0.06	82	0.09	42	0.1	16	0.06	94	0	95	0	60	0	46	0	15	0	48	0	0.31	0	2.80904e-05	-0.0775	intron (NM_182958, intron 3 of 9)	KAT8
chr16_31135094	A	AG	61	0.11	61	0.1	45	0.16	14	0.14	85	0.04	125	0	55	0.04	58	0	23	0	43	0.09	0.51	0.17	0.00338133	-0.0991667	intron (NM_182958, intron 3 of 9)	KAT8
chr16_31135095	A	AG	61	0.21	61	0.28	44	0.43	15	0.27	84	0.04	132	0.05	54	0.11	57	0.07	24	0	46	0.22	1.19	0.49	0.00498073	-0.215833	intron (NM_182958, intron 3 of 9)	KAT8
chr16_31135107	A	AG	77	0.06	68	0.15	37	0.11	26	0.08	93	0.02	131	0.02	56	0.04	65	0.08	24	0	46	0	0.4	0.16	0.0160707	-0.0733333	intron (NM_182958, intron 3 of 9)	KAT8
chr16_31463443	T	TC	52	0.48	42	0.48	22	0.41	28	0.21	68	0.47	76	0.14	27	0.22	42	0.36	27	0	21	0	1.58	1.19	0.0402347	-0.196667	Intergenic	ARMC5
chr16_31463447	T	TC	51	0.2	41	0.17	14	0.21	26	0.15	43	0.07	61	0	29	0.1	42	0.1	16	0	15	0	0.73	0.27	0.0045753	-0.1375	Intergenic	ARMC5
chr16_31465526	T	TC	52	0.02	53	0.15	24	0.04	18	0.06	35	0	66	0	26	0	36	0	12	0	11	0	0.27	0	0.00491146	-0.0675	Intergenic	ARMC5
chr16_31466270	A	AG	48	0	57	0.09	19	0.05	14	0.29	112	0.01	70	0	51	0	32	0	6	0	13	0	0.43	0.01	0.00592229	-0.105833	Intergenic	ARMC5
chr16_31466287	T	TC	62	0.11	47	0.11	19	0.05	10	0	92	0.03	58	0	32	0	34	0	9	0	15	0	0.27	0.03	0.0115025	-0.0625	Intergenic	ARMC5
chr16_31466294	T	TC	63	0.22	48	0.17	18	0.06	10	0	79	0	60	0	44	0	35	0	13	0	14	0	0.45	0	0.00012196	-0.1125	Intergenic	ARMC5
chr16_3160794	T	TC	44	0.09	46	0	18	0.22	17	0	12	0	9	0	20	0	9	0	20	0	6	0	0.31	0	0.0485375	-0.0775	non-coding (NR_024166, exon 3 of 3)	ZNF205
chr16_3160837	T	TC	39	0.1	33	0.03	24	0.08	24	0.08	13	0	10	0	27	0	11	0	12	0	16	0	0.29	0	0.00634413	-0.0725	non-coding (NR_024166, exon 3 of 3)	ZNF205
chr16_3360658	A	AG	14	0	17	0	53	0	18	0.33	17	0	15	0	13	0	29	0	14	0	18	0	0.33	0	0.0197931	-0.0825	intron (NR_126069, intron 1 of 4)
chr16_4013499	T	TC	46	0	29	0	56	0	12	0.25	38	0	47	0	48	0	36	0	15	0	26	0	0.25	0	0.049059	-0.0625	3' UTR (NM_001116, exon 11 of 11)	LOC102724927
chr16_4512223	T	TC	18	0.06	26	0.04	24	0.12	54	0.07	31	0.06	38	0	38	0.05	18	0	46	0	65	0	0.29	0.11	0.0424739	-0.0541667	intron (NM_001305141, intron 5 of 5)	NMRAL1
chr16_4512351	T	TC	35	0.34	37	0.16	27	0.26	77	0.21	47	0.06	50	0	47	0.09	29	0	56	0	73	0	0.97	0.15	0.000220834	-0.2175	intron (NM_001305141, intron 5 of 5)	NMRAL1
chr16_4512357	T	TC	35	0.29	34	0.26	32	0.31	63	0.38	51	0.12	50	0.06	44	0.07	40	0.15	62	0.03	86	0.01	1.24	0.44	0.000348971	-0.236667	intron (NM_001305141, intron 5 of 5)	NMRAL1
chr16_4512396	T	TC	39	0.05	26	0.04	36	0	91	0.12	51	0	42	0	61	0	43	0	53	0	69	0	0.21	0	0.00152454	-0.0525	intron (NM_001305141, intron 5 of 5)	NMRAL1
chr16_4512422	T	TC	31	0.03	25	0.04	37	0.08	98	0.15	31	0	35	0	22	0	28	0	42	0	66	0	0.3	0	0.00067918	-0.075	intron (NM_001305141, intron 5 of 5)	NMRAL1
chr16_4512466	T	TC	24	0.17	22	0.27	24	0.17	74	0.32	24	0.04	21	0	25	0.16	30	0	19	0	39	0	0.93	0.2	0.00207201	-0.199167	intron (NM_001305141, intron 5 of 5)	NMRAL1
chr16_4512796	T	TC	22	0.18	21	0.05	40	0.05	53	0.15	25	0	26	0.04	15	0	19	0	42	0	62	0	0.43	0.04	0.00408832	-0.100833	intron (NM_001305141, intron 5 of 5)	NMRAL1
chr16_4512797	T	TC	22	0.14	20	0.05	40	0.03	51	0.08	29	0	26	0	19	0	21	0	43	0	69	0	0.3	0	0.00126697	-0.075	intron (NM_001305141, intron 5 of 5)	NMRAL1
chr16_4512803	T	TC	27	0.08	16	0.06	36	0.14	50	0.02	22	0	37	0	16	0	21	0	31	0	65	0	0.3	0	0.00265861	-0.075	intron (NM_001305141, intron 5 of 5)	NMRAL1
chr16_4512941	T	TC	18	0.06	28	0	58	0.1	52	0.15	35	0	33	0	42	0.05	53	0	73	0	78	0	0.31	0.05	0.0157108	-0.0691667	intron (NM_001305141, intron 5 of 5)	NMRAL1
chr16_4513128	T	TC	10	0.5	13	0.54	19	0.32	54	0.48	30	0.1	15	0.07	11	0.64	20	0.25	34	0	48	0.04	1.84	1.1	0.00673158	-0.276667	intron (NM_001305141, intron 5 of 5)	NMRAL1
chr16_4513129	T	TC	11	0.09	14	0.29	19	0.16	55	0.04	30	0	18	0	12	0	21	0	38	0	46	0	0.58	0	0.000702418	-0.145	intron (NM_001305141, intron 5 of 5)	NMRAL1
chr16_4513142	T	TC	12	0.67	17	0.35	30	0.43	33	0.58	21	0	18	0	12	0.42	10	0.3	39	0	33	0	2.03	0.72	0.00175815	-0.3875	intron (NM_001305141, intron 5 of 5)	NMRAL1
chr16_4533713	A	AG	26	0.04	17	0.18	19	0.11	17	0.18	24	0	49	0	10	0	28	0	20	0	15	0	0.51	0	0.000629576	-0.1275	5' UTR (NM_001127204, exon 2 of 7)	HMOX2
chr16_4800610	T	TC	33	0.3	62	0.26	45	0.22	28	0.21	36	0.11	55	0.04	30	0	24	0.12	26	0	23	0	0.99	0.27	0.000481701	-0.2025	TTS (NM_001303450)	ANKS3
chr16_4800628	T	TC	32	0.03	54	0.04	42	0.07	20	0.15	33	0	41	0	21	0	25	0.04	23	0	24	0	0.29	0.04	0.0192069	-0.0658333	TTS (NM_001303450)	ANKS3
chr16_4800677	T	TC	36	0.31	43	0.05	44	0.14	21	0.14	24	0	56	0	34	0	34	0	29	0	35	0	0.64	0	5.32625e-05	-0.16	TTS (NM_001303450)	ANKS3
chr16_48386295	A	AG	76	0.28	78	0.3	47	0.17	41	0.24	92	0.04	115	0.1	99	0.06	89	0.11	26	0	29	0	0.99	0.31	0.000511284	-0.195833	3' UTR (NM_001300948, exon 14 of 14)	LONP2
chr16_48386354	A	AG	64	0.14	61	0.02	100	0.05	61	0.05	89	0.03	97	0	65	0	58	0	63	0	75	0	0.26	0.03	0.0118132	-0.06	3' UTR (NM_001300948, exon 14 of 14)	LONP2
chr16_48386411	A	AG	226	0.13	240	0.08	181	0.08	150	0.11	254	0.02	276	0.02	272	0.09	201	0.03	156	0	112	0	0.4	0.16	0.00215461	-0.0733333	3' UTR (NM_001300948, exon 14 of 14)	LONP2
chr16_48386425	A	AG	195	0.29	217	0.2	144	0.19	159	0.17	203	0.2	228	0.21	234	0.27	174	0.24	143	0	124	0.02	0.85	0.94	0.0174903	-0.0558333	3' UTR (NM_001300948, exon 14 of 14)	LONP2
chr16_48387175	A	AG	117	0.35	101	0.5	126	0.4	70	0.39	142	0.15	173	0.13	143	0.24	113	0.23	79	0	73	0.03	1.64	0.78	0.000718722	-0.28	3' UTR (NM_001300948, exon 14 of 14)	LONP2
chr16_48387201	A	AG	123	0.33	95	0.36	107	0.37	56	0.25	144	0.08	173	0.14	138	0.13	91	0.15	74	0.03	69	0	1.31	0.53	0.00025629	-0.239167	3' UTR (NM_001300948, exon 14 of 14)	LONP2
chr16_48387202	A	AG	121	0.07	89	0.04	88	0.03	50	0.1	138	0	170	0	134	0.01	123	0.02	68	0	70	0	0.24	0.03	0.000508163	-0.055	3' UTR (NM_001300948, exon 14 of 14)	LONP2
chr16_48387215	A	AG	109	0.08	54	0.02	110	0.08	55	0.16	133	0.01	152	0.03	131	0.02	89	0	70	0	65	0	0.34	0.06	0.00874956	-0.075	3' UTR (NM_001300948, exon 14 of 14)	LONP2
chr16_48387261	A	AG	100	0.15	99	0.17	113	0.12	49	0.18	108	0.1	143	0.12	105	0.19	145	0.08	38	0	41	0	0.62	0.49	0.0174412	-0.0733333	3' UTR (NM_001300948, exon 14 of 14)	LONP2
chr16_48387270	A	AG	103	0.15	115	0.23	108	0.18	46	0.2	163	0.12	142	0.15	100	0.09	137	0.07	41	0	40	0.07	0.76	0.5	0.0114404	-0.106667	3' UTR (NM_001300948, exon 14 of 14)	LONP2
chr16_48388219	A	AG	134	0.13	99	0.22	117	0.25	28	0.11	173	0.1	166	0.11	88	0.11	142	0.15	26	0	16	0.12	0.71	0.59	0.037901	-0.0791667	TTS (NM_001300948)	LONP2
chr16_48388245	A	AG	123	0.33	95	0.25	118	0.25	45	0.16	158	0.09	152	0.12	83	0.14	140	0.11	36	0.19	24	0.08	0.99	0.73	0.0016306	-0.125833	TTS (NM_001300948)	LONP2
chr16_48388248	A	AG	113	0.36	88	0.4	113	0.42	49	0.24	146	0.14	144	0.15	85	0.25	127	0.18	32	0.09	23	0.13	1.42	0.94	0.000458469	-0.198333	TTS (NM_001300948)	LONP2
chr16_48388260	A	AG	117	0.19	124	0.15	115	0.1	60	0.08	212	0.05	210	0.04	95	0.05	140	0.04	42	0	26	0	0.52	0.18	0.000631276	-0.1	TTS (NM_001300948)	LONP2
chr16_48388303	A	AG	184	0.12	144	0.12	127	0.06	79	0.13	273	0.03	269	0.02	150	0.03	204	0.04	51	0	99	0	0.43	0.12	0.000264324	-0.0875	TTS (NM_001300948)	LONP2
chr16_48388309	A	AG	186	0.12	142	0.11	131	0.08	101	0.04	278	0.03	277	0.03	149	0.09	211	0.07	106	0	104	0	0.35	0.22	0.0432221	-0.0508333	TTS (NM_001300948)	LONP2
chr16_48388317	A	AG	166	0.25	136	0.2	139	0.14	119	0.13	228	0.03	237	0.04	143	0.12	181	0.12	107	0	118	0.03	0.72	0.34	0.00907548	-0.123333	TTS (NM_001300948)	LONP2
chr16_48388329	A	AG	153	0.07	121	0.07	139	0.04	122	0.06	223	0.01	220	0	142	0.03	174	0.01	111	0	117	0	0.24	0.05	0.000451021	-0.0516667	TTS (NM_001300948)	LONP2
chr16_48388340	A	AG	154	0.16	143	0.15	163	0.12	180	0.11	256	0	240	0.01	174	0.04	185	0.06	150	0	141	0	0.54	0.11	4.93209e-05	-0.116667	TTS (NM_001300948)	LONP2
chr16_48388348	A	AG	110	0.05	110	0.12	124	0.08	177	0.06	193	0.01	171	0	134	0.05	170	0.02	144	0	143	0	0.31	0.08	0.00143508	-0.0641667	TTS (NM_001300948)	LONP2
chr16_48388354	A	AG	155	0.1	114	0.12	186	0.06	185	0.03	208	0.01	172	0.01	154	0.01	170	0.03	159	0	154	0	0.31	0.06	0.00295491	-0.0675	TTS (NM_001300948)	LONP2
chr16_48388355	A	AG	150	0.1	111	0.09	129	0.03	178	0.07	196	0.03	173	0.01	150	0.01	162	0.04	152	0	153	0	0.29	0.09	0.0082137	-0.0575	TTS (NM_001300948)	LONP2
chr16_48388380	A	AG	130	0.17	132	0.2	256	0.14	187	0.16	253	0.04	236	0.02	173	0.04	158	0	161	0	143	0	0.67	0.1	8.64246e-06	-0.150833	TTS (NM_001300948)	LONP2
chr16_48388381	A	AG	130	0.05	181	0.16	259	0.08	178	0.1	246	0.02	233	0	172	0.02	156	0.01	156	0	142	0	0.39	0.05	0.000453829	-0.0891667	TTS (NM_001300948)	LONP2
chr16_48388382	A	AG	189	0.19	126	0.17	255	0.2	185	0.15	246	0.04	235	0.01	172	0.05	156	0.04	159	0	127	0.02	0.71	0.16	2.13018e-05	-0.150833	TTS (NM_001300948)	LONP2
chr16_48388383	A	AG	189	0.25	179	0.2	260	0.21	187	0.2	243	0.05	231	0.01	173	0.09	152	0.12	163	0.01	125	0.06	0.86	0.34	8.06945e-05	-0.158333	TTS (NM_001300948)	LONP2
chr16_48388394	A	AG	188	0.13	179	0.15	272	0.15	182	0.1	322	0.04	309	0.04	236	0.07	208	0.05	137	0.01	109	0	0.53	0.21	0.000477057	-0.0975	TTS (NM_001300948)	LONP2
chr16_48390608	A	AG	48	0	59	0	18	0	14	0.29	64	0	53	0	48	0	60	0	16	0	5	0	0.29	0	0.0147899	-0.0725	non-coding (NR_040677, exon 1 of 2)	LONP2
chr16_4935834	A	AG	41	0	44	0.09	91	0	20	0.15	43	0	57	0	25	0	52	0	25	0	21	0	0.24	0	0.010594	-0.06	exon (NM_002705, exon 22 of 22)	UBN1
chr16_50139515	T	TC	59	0.27	98	0.49	11	0.82	47	0.47	72	0.15	72	0.1	66	0.23	100	0.16	50	0	58	0.02	2.05	0.66	0.00550584	-0.4025	non-coding (NR_138092, exon 16 of 16)	HEATR3
chr16_50139517	T	TC	64	0.09	72	0.14	15	0.2	46	0	74	0	73	0	67	0	100	0.05	49	0	57	0	0.43	0.05	0.013659	-0.0991667	non-coding (NR_138092, exon 16 of 16)	HEATR3
chr16_50139526	T	TC	68	0.07	71	0.01	14	0.14	49	0.04	79	0	53	0	42	0.05	86	0	49	0	56	0	0.26	0.05	0.0241702	-0.0566667	non-coding (NR_138092, exon 16 of 16)	HEATR3
chr16_50139562	T	TC	36	0.08	55	0.18	13	0.31	52	0.1	77	0	55	0.02	60	0	48	0	61	0	47	0	0.67	0.02	2.91907e-05	-0.164167	non-coding (NR_138092, exon 16 of 16)	HEATR3
chr16_54968239	A	AG	19	0	15	0	22	0	12	0.42	45	0	35	0	36	0	22	0	12	0	19	0	0.42	0	0.00507512	-0.105	3' UTR (NM_001252197, exon 3 of 3)	IRX5
chr16_58439212	A	AG	32	0	27	0.07	28	0	26	0.19	15	0	14	0	14	0	12	0	5	0	30	0	0.26	0	0.0463213	-0.065	3' UTR (NM_001126129, exon 4 of 4)	GINS3
chr16_638486	T	TC	118	0.75	103	0.7	53	0.77	51	0.76	74	0.22	81	0.49	106	0.32	88	0.31	40	0.12	20	0.25	2.98	1.71	1.39337e-05	-0.46	promoter-TSS (NM_001172663)	RAB40C
chr16_66921587	A	AG	10	0.3	21	0.1	11	0.36	20	0.35	24	0	34	0.12	25	0.2	38	0.05	15	0	5	0	1.11	0.37	0.0409368	-0.215833	3' UTR (NM_001329934, exon 2 of 2)	PDP2
chr16_66922186	A	AG	42	0.19	27	0.07	39	0.08	23	0.04	41	0	32	0	25	0	33	0.03	19	0	23	0	0.38	0.03	0.00512318	-0.09	3' UTR (NM_001329934, exon 2 of 2)	PDP2
chr16_66922201	A	AG	26	0.04	20	0.05	45	0.27	30	0.07	35	0	29	0	19	0	34	0	25	0	24	0	0.43	0	0.00102827	-0.1075	3' UTR (NM_001329934, exon 2 of 2)	PDP2
chr16_66922204	A	AG	31	0	36	0.06	47	0.06	33	0.09	26	0	24	0	21	0	33	0	18	0	30	0	0.21	0	0.00735323	-0.0525	3' UTR (NM_001329934, exon 2 of 2)	PDP2
chr16_66923235	A	AG	51	0.2	64	0.3	71	0.24	54	0.2	45	0.07	60	0.08	62	0.03	57	0.04	40	0	31	0	0.94	0.22	0.000118711	-0.198333	3' UTR (NM_001329934, exon 2 of 2)	PDP2
chr16_66923259	A	AG	76	0.24	73	0.19	91	0.33	67	0.19	76	0.07	98	0.09	89	0.13	83	0.08	52	0	48	0	0.95	0.37	0.00284449	-0.175833	3' UTR (NM_001329934, exon 2 of 2)	PDP2
chr16_66923263	A	AG	68	0.13	69	0.07	84	0.14	82	0.13	69	0.07	95	0.06	86	0.08	77	0.05	40	0	41	0	0.47	0.26	0.0131652	-0.0741667	3' UTR (NM_001329934, exon 2 of 2)	PDP2
chr16_66923265	A	AG	76	0.05	73	0.05	94	0.12	67	0.07	80	0.04	99	0	91	0.01	89	0.01	50	0	46	0	0.29	0.06	0.00265934	-0.0625	3' UTR (NM_001329934, exon 2 of 2)	PDP2
chr16_66923267	A	AG	75	0.28	73	0.23	93	0.32	98	0.17	78	0.14	103	0.16	88	0.17	60	0.12	50	0	45	0.02	1	0.61	0.0126779	-0.148333	3' UTR (NM_001329934, exon 2 of 2)	PDP2
chr16_66923297	A	AG	111	0.27	83	0.37	107	0.48	101	0.42	99	0.06	120	0.03	122	0.02	104	0.08	55	0	61	0	1.54	0.19	1.36117e-05	-0.353333	3' UTR (NM_001329934, exon 2 of 2)	PDP2
chr16_66923303	A	AG	97	0.04	83	0.02	93	0.08	96	0.1	91	0	112	0.01	113	0	94	0	42	0	41	0	0.24	0.01	0.000507175	-0.0583333	3' UTR (NM_001329934, exon 2 of 2)	PDP2
chr16_66923332	A	AG	64	0.53	49	0.61	49	0.65	129	0.53	85	0.2	111	0.27	80	0.19	74	0.35	74	0.09	48	0.08	2.32	1.18	8.94692e-05	-0.383333	3' UTR (NM_001329934, exon 2 of 2)	PDP2
chr16_66923384	A	AG	88	0.62	71	0.46	62	0.76	67	0.52	81	0.19	103	0.14	107	0.28	101	0.21	46	0.11	65	0.06	2.36	0.99	0.000213876	-0.425	3' UTR (NM_001329934, exon 2 of 2)	PDP2
chr16_66923387	A	AG	89	0.21	81	0.27	66	0.42	68	0.18	82	0.04	101	0.06	115	0.09	106	0.1	68	0	68	0.09	1.08	0.38	0.00235061	-0.206667	3' UTR (NM_001329934, exon 2 of 2)	PDP2
chr16_66923393	A	AG	90	0.39	80	0.44	68	0.47	70	0.41	83	0	107	0.07	111	0.04	108	0.08	78	0	70	0	1.71	0.19	4.16826e-07	-0.395833	3' UTR (NM_001329934, exon 2 of 2)	PDP2
chr16_66923468	A	AG	69	0.2	42	0.07	71	0.34	74	0.41	73	0.03	54	0.06	71	0.04	80	0.01	62	0	43	0.02	1.02	0.16	0.000436772	-0.228333	3' UTR (NM_001329934, exon 2 of 2)	PDP2
chr16_66923759	A	AG	25	0.08	46	0.09	43	0.09	13	0.38	16	0	25	0.04	30	0.07	40	0.03	15	0	8	0	0.64	0.14	0.0292751	-0.136667	3' UTR (NM_001329934, exon 2 of 2)	PDP2
chr16_66923766	A	AG	27	0.37	49	0.33	30	0.23	13	0.38	25	0	25	0	31	0.03	41	0.1	15	0	8	0	1.31	0.13	8.48975e-05	-0.305833	3' UTR (NM_001329934, exon 2 of 2)	PDP2
chr16_66923770	A	AG	26	0.04	46	0.04	47	0.04	14	0.14	22	0	25	0	29	0	36	0	15	0	8	0	0.26	0	0.00674813	-0.065	3' UTR (NM_001329934, exon 2 of 2)	PDP2
chr16_66924004	A	AG	21	0.57	13	0.54	86	0.73	17	0.29	36	0.14	19	0.05	21	0.1	14	0.36	11	0.09	8	0.25	2.13	0.99	0.00449512	-0.3675	3' UTR (NM_001329934, exon 2 of 2)	PDP2
chr16_66924005	A	AG	21	0.14	13	0.08	84	0.26	16	0.12	36	0.03	14	0	20	0.1	18	0	8	0	8	0	0.6	0.13	0.0172878	-0.128333	3' UTR (NM_001329934, exon 2 of 2)	PDP2
chr16_66924012	A	AG	22	0.36	13	0.23	69	0.48	15	0.27	38	0	23	0.13	17	0	13	0	9	0	9	0	1.34	0.13	0.000411795	-0.313333	3' UTR (NM_001329934, exon 2 of 2)	PDP2
chr16_66924046	A	AG	23	0	25	0.16	66	0.03	29	0.03	25	0	21	0	30	0	26	0	14	0	8	0	0.22	0	0.0314928	-0.055	3' UTR (NM_001329934, exon 2 of 2)	PDP2
chr16_66924072	A	AG	18	0.28	24	0.46	35	0.37	26	0.38	23	0.04	24	0.17	30	0.07	28	0.11	10	0	24	0	1.49	0.39	0.000286616	-0.3075	3' UTR (NM_001329934, exon 2 of 2)	PDP2
chr16_66924095	A	AG	18	0.06	32	0.16	47	0.17	31	0.06	13	0	24	0	29	0	28	0	18	0	24	0	0.45	0	0.000388428	-0.1125	3' UTR (NM_001329934, exon 2 of 2)	PDP2
chr16_66924108	A	AG	20	0.35	30	0.2	56	0.48	20	0.45	16	0	29	0.07	34	0	32	0	27	0	29	0	1.48	0.07	1.63807e-05	-0.358333	3' UTR (NM_001329934, exon 2 of 2)	PDP2
chr16_66924111	A	AG	25	0.16	30	0.17	61	0.07	21	0.1	13	0	29	0	31	0.16	32	0	31	0	29	0	0.5	0.16	0.0254274	-0.0983333	3' UTR (NM_001329934, exon 2 of 2)	PDP2
chr16_66924133	A	AG	31	0.13	31	0.1	63	0.05	20	0	24	0	37	0	38	0	36	0	32	0	28	0	0.28	0	0.00187508	-0.07	3' UTR (NM_001329934, exon 2 of 2)	PDP2
chr16_67715404	T	TC	80	0.09	31	0.06	78	0.21	50	0.06	65	0.05	63	0	72	0.04	74	0	75	0	71	0	0.42	0.09	0.00858328	-0.09	3' UTR (NM_001243650, exon 2 of 2)	C16orf86
chr16_67715862	T	TC	59	0.1	70	0.11	35	0.2	31	0.16	51	0	52	0	64	0	69	0	65	0	27	0	0.57	0	9.81555e-07	-0.1425	3' UTR (NM_001243650, exon 2 of 2)	C16orf86
chr16_67715872	T	TC	51	0.06	65	0.06	42	0.12	33	0.06	55	0	49	0	41	0	63	0	69	0	29	0	0.3	0	5.97961e-05	-0.075	3' UTR (NM_001243650, exon 2 of 2)	C16orf86
chr16_67715890	T	TC	36	0	30	0.07	51	0.22	29	0.14	48	0.02	43	0.02	51	0.04	56	0.04	61	0	42	0	0.43	0.12	0.0320781	-0.0875	3' UTR (NM_001243650, exon 2 of 2)	C16orf86
chr16_67717028	A	AG	42	0.02	37	0.11	28	0.11	10	0	40	0	38	0	33	0	38	0	13	0	8	0	0.24	0	0.00535603	-0.06	3' UTR (NM_001243650, exon 2 of 2)	C16orf86
chr16_69356823	T	TC	83	0.02	82	0.01	18	0.11	29	0.1	95	0	58	0	95	0	105	0	45	0	13	0	0.24	0	0.00131787	-0.06	intron (NM_013245, intron 10 of 10)	PDF
chr16_69356888	T	TC	86	0.27	102	0.38	28	0.36	82	0.3	81	0.02	62	0.1	110	0.11	122	0.08	86	0	50	0.04	1.31	0.35	0.000118682	-0.269167	intron (NM_013245, intron 10 of 10)	PDF
chr16_69356889	T	TC	95	0.19	102	0.23	37	0.32	85	0.31	83	0.05	62	0	108	0.01	123	0.02	90	0	63	0	1.05	0.08	3.20972e-06	-0.249167	intron (NM_013245, intron 10 of 10)	PDF
chr16_69357218	T	TC	70	0.14	73	0.12	40	0.23	35	0.37	33	0	38	0	47	0.06	58	0.03	24	0	16	0	0.86	0.09	0.00133763	-0.2	intron (NM_013245, intron 10 of 10)	PDF
chr16_69357372	T	TC	67	0.03	83	0.02	41	0.1	31	0.1	70	0	63	0.05	51	0	54	0	25	0	21	0	0.25	0.05	0.0437767	-0.0541667	intron (NM_013245, intron 10 of 10)	PDF
chr16_69357373	T	TC	66	0.03	86	0.06	40	0.12	33	0.03	69	0	61	0.02	52	0	52	0.02	24	0	20	0	0.24	0.04	0.0120399	-0.0533333	intron (NM_013245, intron 10 of 10)	PDF
chr16_69357685	T	TC	84	0.02	88	0	15	0.07	40	0.15	86	0.02	86	0	129	0	63	0	26	0	31	0	0.24	0.02	0.0368053	-0.0566667	intron (NM_013245, intron 10 of 10)	PDF
chr16_69357744	A	AG	78	0	73	0.01	12	0.25	24	0.17	78	0	100	0	82	0	80	0.01	15	0	23	0	0.43	0.01	0.00435398	-0.105833	intron (NM_013245, intron 10 of 10)	PDF
chr16_69359524	T	TC	56	0.11	46	0.24	16	0.19	17	0.18	21	0	39	0.03	28	0.04	33	0.18	29	0	29	0	0.72	0.25	0.0132985	-0.138333	TTS (NM_013245)	PDF
chr16_69361948	T	TC	37	0	34	0.15	10	0.2	29	0	36	0	20	0	60	0	62	0	9	0	18	0	0.35	0	0.00585816	-0.0875	TTS (NM_032382)	PDF
chr16_69362024	T	TC	86	0.03	36	0.03	22	0	30	0.17	35	0	36	0	87	0	79	0	10	0	34	0	0.23	0	0.00397506	-0.0575	TTS (NM_032382)	PDF
chr16_70282577	A	AG	36	0.25	51	0.35	25	0.28	35	0.11	51	0.1	73	0.01	21	0.1	28	0.04	17	0	36	0	0.99	0.25	0.0038022	-0.205833	Intergenic	EXOSC6
chr16_70282636	T	TC	29	0.21	30	0.43	19	0.32	12	0	58	0.02	46	0.07	11	0	21	0.1	14	0	16	0	0.96	0.19	0.0115808	-0.208333	Intergenic	EXOSC6
chr16_70283780	A	AG	65	0.08	111	0.1	14	0.14	35	0.03	83	0.02	125	0.02	74	0	46	0.07	15	0	22	0	0.35	0.11	0.0164924	-0.0691667	TTS (NM_058219)	EXOSC6
chr16_70413663	A	AG	35	0.11	39	0.1	110	0.06	34	0.12	16	0	15	0	19	0.05	13	0	23	0	18	0	0.39	0.05	0.00827535	-0.0891667	3' UTR (NM_006927, exon 7 of 7)	DDX19A
chr16_71885741	T	TC	63	0	38	0	19	0	15	0.47	23	0	46	0	63	0	39	0	36	0	10	0	0.47	0	0.0013674	-0.1175	3' UTR (NM_001137675, exon 3 of 3)	ATXN1L
chr16_72058753	A	AG	15	0.07	21	0.1	41	0.02	28	0.11	24	0	29	0.03	8	0	12	0	32	0	43	0	0.3	0.03	0.0284882	-0.07	3' UTR (NM_001361, exon 9 of 9)	DHODH
chr16_72831391	T	TC	70	0.21	53	0.15	38	0.26	38	0.13	100	0.07	62	0.03	93	0.15	68	0.03	38	0.05	9	0	0.75	0.33	0.00834138	-0.1325	exon (NM_006885, exon 9 of 10)	LINC01572
chr16_74698525	A	AG	40	0.17	36	0.03	34	0.15	47	0.06	19	0	28	0	26	0	16	0	32	0	57	0	0.41	0	0.000637934	-0.1025	intron (NM_018124, intron 1 of 12)	RFWD3
chr16_75479907	T	TC	67	0.28	55	0.36	14	0.64	16	0.06	31	0	48	0	43	0	31	0.06	5	0	18	0.33	1.34	0.39	0.0303788	-0.27	3' UTR (NM_001304997, exon 3 of 3)	CFDP1
chr1_67874689	T	TC	25	0.24	31	0.39	49	0.33	69	0.49	18	0	17	0.12	32	0	25	0.04	44	0	112	0	1.45	0.16	2.97642e-05	-0.335833	3' UTR (NM_015640, exon 8 of 8)	SERBP1
chr1_67874697	T	TC	27	0.04	31	0.19	45	0.07	90	0.02	20	0	19	0	31	0	32	0	51	0	110	0	0.32	0	0.00136266	-0.08	3' UTR (NM_015640, exon 8 of 8)	SERBP1
chr1_67874731	T	TC	24	0	17	0.12	21	0.48	46	0.26	15	0	21	0	16	0	32	0	25	0	75	0	0.86	0	5.23206e-05	-0.215	3' UTR (NM_015640, exon 8 of 8)	SERBP1
chr1_67874859	T	TC	72	0.15	51	0.1	97	0.13	79	0.24	46	0	50	0	53	0.02	69	0.06	25	0	68	0	0.62	0.08	0.000449075	-0.141667	3' UTR (NM_015640, exon 8 of 8)	SERBP1
chr16_81014384	T	TC	94	0.21	80	0.34	693	0.3	236	0.16	92	0.15	68	0.13	62	0.06	61	0.15	135	0.02	189	0.04	1.01	0.55	0.0113858	-0.160833	intron (NM_020188, intron 3 of 3)	CENPN
chr16_81063049	A	AG	80	0.05	75	0.07	77	0.05	63	0.06	45	0	30	0	18	0	21	0	28	0	101	0.01	0.23	0.01	0.000993622	-0.0558333	3' UTR (NM_001270474, exon 10 of 10)	ATMIN
chr16_81063098	A	AG	91	0.36	83	0.54	119	0.48	101	0.36	49	0.12	52	0.02	41	0.22	36	0.19	45	0.02	106	0.07	1.74	0.64	0.00060954	-0.328333	3' UTR (NM_001270474, exon 10 of 10)	ATMIN
chr16_81063117	A	AG	88	0.09	73	0.1	129	0.19	114	0.18	52	0.04	57	0.07	41	0.05	34	0.03	45	0	109	0	0.56	0.19	0.00618913	-0.108333	3' UTR (NM_001270474, exon 10 of 10)	ATMIN
chr16_81063144	A	AG	103	0.35	88	0.25	89	0.3	143	0.26	46	0.22	55	0.16	42	0.14	23	0	61	0.02	128	0.04	1.16	0.58	0.000913867	-0.193333	3' UTR (NM_001270474, exon 10 of 10)	ATMIN
chr16_81063217	A	AG	156	0.15	161	0.16	139	0.15	146	0.17	41	0.05	44	0.11	63	0.06	41	0.05	53	0	138	0.01	0.63	0.28	0.000289093	-0.110833	3' UTR (NM_001270474, exon 10 of 10)	ATMIN
chr16_81063237	A	AG	155	0.14	152	0.11	101	0.09	186	0.11	56	0	37	0.11	61	0.08	39	0.05	86	0.08	142	0.04	0.45	0.36	0.020271	-0.0525	3' UTR (NM_001270474, exon 10 of 10)	ATMIN
chr16_81063244	A	AG	148	0.18	137	0.22	96	0.1	196	0.15	40	0.15	47	0.04	55	0.09	38	0	80	0.05	202	0.02	0.65	0.35	0.00818532	-0.104167	3' UTR (NM_001270474, exon 10 of 10)	ATMIN
chr16_81063245	A	AG	147	0.57	140	0.64	94	0.59	197	0.55	39	0.46	48	0.33	56	0.54	38	0.34	82	0.16	209	0.23	2.35	2.06	0.00093158	-0.244167	3' UTR (NM_001270474, exon 10 of 10)	ATMIN
chr16_81063280	A	AG	186	0.05	157	0.05	149	0.1	231	0.09	77	0	71	0	67	0.03	51	0.04	89	0	168	0.01	0.29	0.08	0.00271806	-0.0591667	3' UTR (NM_001270474, exon 10 of 10)	ATMIN
chr16_81063319	A	AG	151	0.18	116	0.1	93	0.17	253	0.14	74	0.04	50	0.04	44	0.05	26	0	97	0	211	0	0.59	0.13	0.000179768	-0.125833	3' UTR (NM_001270474, exon 10 of 10)	ATMIN
chr16_81063341	A	AG	142	0.13	128	0.02	109	0.13	164	0.13	64	0.05	46	0.04	53	0	36	0.03	72	0.01	155	0	0.41	0.13	0.0296745	-0.0808333	3' UTR (NM_001270474, exon 10 of 10)	ATMIN
chr16_81063345	A	AG	144	0.24	125	0.18	114	0.21	162	0.19	63	0.1	43	0	54	0.06	37	0.14	60	0.02	117	0	0.82	0.32	0.000230482	-0.151667	3' UTR (NM_001270474, exon 10 of 10)	ATMIN
chr16_81064189	A	AG	46	0.24	49	0.16	177	0.24	145	0.21	22	0.05	31	0.26	22	0.14	15	0.33	68	0.01	123	0.03	0.85	0.82	0.00588237	-0.0758333	3' UTR (NM_001270474, exon 10 of 10)	ATMIN
chr16_81064304	A	AG	46	0.13	63	0.05	235	0.11	163	0.13	27	0.19	26	0.08	17	0	16	0	87	0	289	0.03	0.42	0.3	0.0193013	-0.055	3' UTR (NM_001270474, exon 10 of 10)	ATMIN
chr16_81064309	A	AG	46	0.17	65	0.09	238	0.14	163	0.21	27	0.04	27	0.04	18	0	14	0.21	90	0	198	0.09	0.61	0.38	0.0160892	-0.0891667	3' UTR (NM_001270474, exon 10 of 10)	ATMIN
chr16_81064336	A	AG	72	0.04	88	0.1	301	0.11	254	0.16	37	0	33	0	39	0	35	0	127	0	336	0.02	0.41	0.02	0.000420806	-0.0991667	3' UTR (NM_001270474, exon 10 of 10)	ATMIN
chr16_81064439	A	AG	96	0.09	83	0.1	401	0.15	216	0.1	36	0	31	0	39	0	33	0	155	0	326	0.02	0.44	0.02	4.91953e-05	-0.106667	3' UTR (NM_001270474, exon 10 of 10)	ATMIN
chr16_81064440	A	AG	94	0.34	84	0.46	378	0.5	214	0.42	27	0.52	33	0.12	40	0.23	28	0.29	149	0	310	0.15	1.72	1.31	0.00283796	-0.211667	3' UTR (NM_001270474, exon 10 of 10)	ATMIN
chr16_81064489	A	AG	72	0.12	108	0.31	483	0.22	207	0.17	40	0.15	42	0.05	29	0.31	43	0.07	136	0.01	298	0.07	0.82	0.66	0.0495756	-0.095	3' UTR (NM_001270474, exon 10 of 10)	ATMIN
chr16_81064507	A	AG	76	0.28	112	0.26	563	0.25	218	0.24	50	0.24	38	0.16	42	0.14	33	0.06	144	0	295	0.05	1.03	0.65	0.000177915	-0.149167	3' UTR (NM_001270474, exon 10 of 10)	ATMIN
chr16_81064533	A	AG	99	0.03	100	0.11	519	0.06	250	0.07	41	0	30	0	44	0.02	27	0	155	0	340	0	0.27	0.02	0.000184378	-0.0641667	3' UTR (NM_001270474, exon 10 of 10)	ATMIN
chr16_81064534	A	AG	97	0.31	94	0.36	473	0.29	245	0.26	39	0.08	42	0.1	39	0.31	23	0.04	155	0.01	334	0.08	1.22	0.62	0.000300323	-0.201667	3' UTR (NM_001270474, exon 10 of 10)	ATMIN
chr16_81064560	A	AG	90	0.2	68	0.19	512	0.23	189	0.17	35	0.06	32	0.16	38	0.16	25	0.2	118	0	261	0.02	0.79	0.6	0.00217236	-0.0975	3' UTR (NM_001270474, exon 10 of 10)	ATMIN
chr16_81064574	A	AG	57	0.75	57	0.68	484	0.57	185	0.52	39	0.13	17	0.35	26	0.27	26	0.35	115	0.11	252	0.14	2.52	1.35	0.000422087	-0.405	3' UTR (NM_001270474, exon 10 of 10)	ATMIN
chr16_81064575	A	AG	54	0.15	62	0.32	514	0.35	182	0.3	28	0.11	24	0.12	23	0.13	26	0.15	112	0.01	258	0.12	1.12	0.64	0.0120586	-0.173333	3' UTR (NM_001270474, exon 10 of 10)	ATMIN
chr16_81064611	A	AG	84	0.08	66	0.09	807	0.04	135	0.02	40	0	30	0	39	0	41	0	112	0.03	203	0	0.23	0.03	0.00778503	-0.0525	3' UTR (NM_001270474, exon 10 of 10)	ATMIN
chr16_81064629	A	AG	132	0.12	94	0.19	916	0.14	116	0.17	56	0.05	38	0.03	46	0.02	51	0.08	109	0	210	0.03	0.62	0.21	0.000176404	-0.12	3' UTR (NM_001270474, exon 10 of 10)	ATMIN
chr16_88775574	T	TC	42	0.05	19	0	10	0	12	0.17	26	0	24	0	14	0	11	0	20	0	24	0	0.22	0	0.0445765	-0.055	intron (NM_001318513, intron 2 of 13)	CTU2
chr16_88775684	T	TC	26	0.08	25	0.4	24	0.21	12	0.33	39	0.08	23	0	23	0	13	0	28	0	8	0	1.02	0.08	0.00253468	-0.241667	intron (NM_001318513, intron 2 of 13)	CTU2
chr16_88784391	T	TC	180	0.06	221	0.05	105	0.03	21	0.19	115	0	132	0	135	0.01	120	0.01	64	0	9	0	0.33	0.02	0.00041285	-0.0791667	intron (NM_001142864, intron 44 of 50)	MIR4722
chr16_88784404	T	TC	231	0.06	173	0.05	98	0.07	27	0.04	153	0	159	0	166	0	98	0.01	51	0	9	0	0.22	0.01	5.06949e-05	-0.0533333	intron (NM_001142864, intron 44 of 50)	MIR4722
chr16_88784409	T	TC	245	0.05	241	0.08	89	0.08	39	0.03	187	0	167	0.02	171	0.01	156	0.01	61	0	5	0	0.24	0.04	0.00129133	-0.0533333	intron (NM_001142864, intron 44 of 50)	MIR4722
chr16_88784415	T	TC	243	0.19	234	0.18	78	0.26	39	0.18	187	0.01	165	0	168	0.06	152	0.05	62	0	5	0	0.81	0.12	3.89101e-05	-0.1825	intron (NM_001142864, intron 44 of 50)	MIR4722
chr16_88785189	T	TC	114	0.05	105	0.04	119	0.11	23	0.04	104	0	124	0.01	80	0	88	0	19	0	8	0	0.24	0.01	0.000929077	-0.0583333	intron (NM_001142864, intron 44 of 50)	MIR4722
chr16_88785208	T	TC	126	0.13	113	0.17	116	0.09	22	0.09	104	0.05	122	0	120	0.04	87	0	31	0	12	0	0.48	0.09	0.00162119	-0.105	intron (NM_001142864, intron 44 of 50)	MIR4722
chr16_88785244	T	TC	123	0.21	142	0.24	125	0.16	10	0.2	103	0.05	105	0.03	102	0.1	113	0.12	29	0	13	0	0.81	0.3	0.00172351	-0.1525	intron (NM_001142864, intron 44 of 50)	MIR4722
chr16_8953791	A	AG	35	0.29	30	0.03	13	0.38	10	0.4	31	0.13	55	0	28	0.04	31	0.06	16	0	5	0	1.1	0.23	0.0332841	-0.236667	intron (NM_014316, intron 1 of 3)	CARHSP1
chr16_89630026	A	AG	130	0.11	141	0.11	115	0.08	47	0	105	0	163	0.01	124	0.02	97	0	57	0.02	24	0	0.3	0.05	0.00428469	-0.0666667	3' UTR (NM_001243130, exon 6 of 6)	SNORD68
chr16_89648254	T	TC	57	0.23	56	0.32	31	0.45	15	0.07	77	0.01	75	0	57	0.05	85	0.05	33	0	15	0	1.07	0.11	0.000519125	-0.249167	intron (NM_014427, intron 3 of 16)	CPNE7
chr16_89806867	A	AG	56	0	53	0.02	63	0.03	20	0.25	79	0	69	0	68	0	43	0	10	0	24	0	0.3	0	0.00311464	-0.075	TTS (NR_110128)	ZNF276
chr17_1368288	T	TC	328	0.12	334	0.14	1272	0.1	875	0.11	94	0.05	134	0.08	402	0.07	462	0.05	659	0.01	754	0.01	0.47	0.27	0.000668392	-0.0725	3' UTR (NM_001080950, exon 32 of 32)	CRK
chr17_1473320	T	TC	22	0.14	25	0.08	26	0	14	0	22	0	21	0	16	0	28	0	30	0	16	0	0.22	0	0.0314995	-0.055	3' UTR (NM_001284499, exon 10 of 10)	PITPNA
chr17_1473460	T	TC	27	0.07	17	0.18	44	0.02	23	0	26	0	26	0	22	0	35	0	31	0	55	0	0.27	0	0.00874081	-0.0675	3' UTR (NM_001284499, exon 10 of 10)	PITPNA
chr17_1476345	T	TC	22	0.05	22	0	11	0.09	10	0.1	17	0	11	0	16	0	22	0	17	0	44	0	0.24	0	0.0370717	-0.06	3' UTR (NM_001284499, exon 10 of 10)	PITPNA
chr17_1606946	T	TC	56	0.07	48	0.25	15	0.33	13	0	12	0	17	0	7	0	10	0	11	0	22	0	0.65	0	0.00338392	-0.1625	3' UTR (NM_001164407, exon 4 of 4)	TLCD2
chr17_1608111	T	TC	53	0.64	66	0.67	46	0.67	13	0.62	24	0.08	19	0.21	19	0.37	26	0.27	5	0	14	0.43	2.6	1.36	0.000140595	-0.423333	3' UTR (NM_001164407, exon 4 of 4)	TLCD2
chr17_1608128	T	TC	61	0.18	74	0.14	53	0.3	12	0.25	19	0.11	18	0.28	19	0.05	26	0	11	0	12	0	0.87	0.44	0.0336638	-0.144167	3' UTR (NM_001164407, exon 4 of 4)	TLCD2
chr17_1608137	T	TC	59	0.39	67	0.4	50	0.56	11	0.36	22	0.18	16	0.38	17	0.41	22	0.09	12	0	20	0	1.71	1.06	0.00701468	-0.250833	3' UTR (NM_001164407, exon 4 of 4)	TLCD2
chr17_1608138	T	TC	62	0.19	68	0.15	49	0.08	10	0.1	21	0	18	0.28	18	0	21	0	11	0	17	0	0.52	0.28	0.0340916	-0.0833333	3' UTR (NM_001164407, exon 4 of 4)	TLCD2
chr17_1608148	T	TC	68	0.1	79	0.19	47	0.13	13	0.08	22	0.05	20	0	15	0	24	0.04	13	0	19	0.11	0.5	0.2	0.0193239	-0.0916667	3' UTR (NM_001164407, exon 4 of 4)	TLCD2
chr17_1608242	T	TC	54	0.04	73	0.08	31	0.1	10	0	23	0	19	0	19	0	18	0	9	0	5	0	0.22	0	0.00969196	-0.055	3' UTR (NM_001164407, exon 4 of 4)	TLCD2
chr17_1609857	T	TC	80	0.17	54	0.31	12	0.25	10	0.4	24	0.12	22	0	34	0.06	13	0	10	0	31	0	1.13	0.18	0.00169024	-0.2525	3' UTR (NM_001164407, exon 4 of 4)	TLCD2
chr17_1683572	A	AG	13	0	18	0.06	32	0.12	40	0.12	14	0	18	0.06	10	0	18	0	26	0	32	0	0.3	0.06	0.0256414	-0.065	3' UTR (NM_052928, exon 11 of 11)	SERPINF1
chr17_1683601	T	TC	11	0.09	12	0	30	0.1	28	0.07	16	0	22	0.05	19	0	17	0	23	0	17	0	0.26	0.05	0.0494598	-0.0566667	3' UTR (NM_052928, exon 11 of 11)	SERPINF1
chr17_1684054	T	TC	49	0.51	39	0.31	69	0.48	70	0.46	49	0.24	58	0.19	39	0.26	37	0.27	20	0	66	0.08	1.76	1.04	0.00259245	-0.266667	3' UTR (NM_052928, exon 11 of 11)	SERPINF1
chr17_1684080	T	TC	73	0.12	86	0.13	169	0.14	48	0.19	62	0.13	73	0.07	35	0.03	49	0.06	20	0	60	0.07	0.58	0.36	0.0139862	-0.085	3' UTR (NM_052928, exon 11 of 11)	SERPINF1
chr17_1684091	T	TC	71	0.06	83	0.1	186	0.08	41	0.12	54	0.04	71	0	37	0	53	0.04	25	0	54	0	0.36	0.08	0.00144364	-0.0766667	3' UTR (NM_052928, exon 11 of 11)	SERPINF1
chr17_1684306	A	AG	22	0.23	45	0.31	48	0.28	23	0.43	25	0.12	22	0.32	25	0.08	33	0.33	17	0	47	0.06	1.25	0.91	0.0251926	-0.160833	3' UTR (NM_052928, exon 11 of 11)	SERPINF1
chr17_1684416	T	TC	20	0.15	26	0.08	57	0.23	52	0.13	18	0.06	30	0.03	20	0.2	18	0	17	0	37	0	0.59	0.29	0.0316399	-0.0991667	3' UTR (NM_052928, exon 11 of 11)	SERPINF1
chr17_1684418	T	TC	18	0.06	26	0.12	61	0.08	51	0.2	19	0.05	29	0	21	0.1	17	0.06	33	0	35	0	0.46	0.21	0.0465238	-0.08	3' UTR (NM_052928, exon 11 of 11)	SERPINF1
chr17_1684442	T	TC	17	0.41	28	0.14	53	0.28	42	0.31	23	0.09	22	0	19	0.11	18	0.11	32	0	33	0	1.14	0.31	0.00212096	-0.233333	3' UTR (NM_052928, exon 11 of 11)	SERPINF1
chr17_1684510	T	TC	16	0.06	19	0.05	19	0	37	0.19	10	0	14	0	21	0	13	0	16	0	16	0	0.3	0	0.0212651	-0.075	3' UTR (NM_052928, exon 11 of 11)	SERPINF1
chr17_17921581	A	AG	40	0	43	0	18	0.11	20	0.1	21	0	34	0	44	0	38	0	7	0	17	0	0.21	0	0.0463801	-0.0525	3' UTR (NM_145691, exon 8 of 8)	ATPAF2
chr17_18176067	T	TC	59	0.61	43	0.35	35	0.46	77	0.55	26	0.27	37	0.32	27	0.63	58	0.12	15	0.07	34	0.21	1.97	1.62	0.0444462	-0.2225	3' UTR (NM_001320759, exon 18 of 18)	MIEF2
chr17_18176134	T	TC	54	0.2	57	0.25	47	0.15	54	0.28	34	0.06	48	0.17	37	0.05	57	0.11	25	0	39	0.18	0.88	0.57	0.0179832	-0.125	3' UTR (NM_001320759, exon 18 of 18)	MIEF2
chr17_18177375	T	TC	40	0.15	37	0.14	64	0.3	40	0.15	22	0	38	0.11	37	0.03	43	0.14	14	0	44	0	0.74	0.28	0.0173209	-0.138333	3' UTR (NM_001320759, exon 18 of 18)	MIEF2
chr17_18177379	A	AG	33	0.09	40	0.07	72	0.14	44	0.05	19	0	35	0	38	0	44	0.07	14	0	32	0	0.35	0.07	0.0138511	-0.0758333	3' UTR (NM_001320759, exon 18 of 18)	MIEF2
chr17_18177532	T	TC	56	0.14	41	0.07	66	0.05	41	0	17	0	20	0	43	0.02	27	0	29	0	40	0	0.26	0.02	0.0390592	-0.0616667	3' UTR (NM_001320759, exon 18 of 18)	MIEF2
chr17_18623478	A	AG	26	0.15	37	0.05	30	0.1	55	0.09	38	0.05	45	0	50	0.02	25	0.04	109	0	42	0	0.39	0.11	0.00657964	-0.0791667	Intergenic	TRIM16L
chr17_2320455	T	TC	87	0.09	114	0.07	51	0.1	39	0.1	38	0	55	0.04	60	0.02	70	0	20	0	40	0.15	0.36	0.21	0.00976372	-0.055	3' UTR (NM_024086, exon 10 of 10)	LOC284009
chr17_2320486	T	TC	75	0.19	86	0.21	29	0.17	27	0.19	33	0.03	49	0.1	58	0.14	68	0.18	11	0	25	0	0.76	0.45	0.0193638	-0.115	3' UTR (NM_024086, exon 10 of 10)	LOC284009
chr17_2320495	T	TC	73	0.15	80	0.09	27	0.26	43	0.14	26	0	42	0.02	50	0.02	47	0	10	0	35	0	0.64	0.04	0.000275278	-0.153333	3' UTR (NM_024086, exon 10 of 10)	LOC284009
chr17_2320522	A	AG	59	0.49	67	0.42	31	0.35	49	0.2	26	0.08	40	0.28	37	0.19	38	0.18	11	0	36	0.14	1.46	0.87	0.0160487	-0.22	3' UTR (NM_024086, exon 10 of 10)	LOC284009
chr17_2320628	T	TC	76	0.09	57	0.09	17	0.12	63	0.06	27	0.07	37	0.08	43	0	61	0.02	35	0	33	0	0.36	0.17	0.0195063	-0.0616667	3' UTR (NM_024086, exon 10 of 10)	LOC284009
chr17_2320651	T	TC	84	0.58	68	0.6	23	0.78	51	0.76	43	0.35	35	0.23	49	0.43	66	0.47	41	0.15	57	0.56	2.72	2.19	0.00767776	-0.315	3' UTR (NM_024086, exon 10 of 10)	LOC284009
chr17_2321606	T	TC	85	0.18	68	0.1	50	0.22	34	0.12	43	0.05	55	0.02	56	0	40	0.03	45	0	43	0	0.62	0.1	0.0003106	-0.138333	3' UTR (NM_024086, exon 10 of 10)	LOC284009
chr17_2321612	T	TC	83	0.2	61	0.11	52	0.21	47	0.17	31	0.06	56	0.18	60	0.1	44	0.05	44	0	42	0.02	0.69	0.41	0.014177	-0.104167	3' UTR (NM_024086, exon 10 of 10)	LOC284009
chr17_2321719	T	TC	88	0.1	69	0.04	21	0	21	0.14	50	0	47	0.02	59	0.02	69	0.01	18	0	25	0	0.28	0.05	0.0155065	-0.0616667	3' UTR (NM_024086, exon 10 of 10)	LOC284009
chr17_27049008	A	AG	43	0	41	0	20	0.2	24	0.33	23	0	23	0.09	27	0	29	0	24	0	21	0	0.53	0.09	0.0426714	-0.1175	promoter-TSS (NR_000010)	SNORD4A
chr17_27049009	A	AG	39	0.03	40	0.13	20	0.22	22	0.5	20	0	23	0.04	26	0.04	31	0	21	0	24	0	0.88	0.08	0.00356901	-0.206667	promoter-TSS (NR_000010)	SNORD4A
chr17_27049025	A	AG	39	0.05	42	0.12	19	0.05	25	0.28	23	0	20	0.1	28	0	31	0	18	0	10	0	0.5	0.1	0.0390351	-0.108333	promoter-TSS (NR_000010)	SNORD4A
chr17_27049076	A	AG	55	0.13	58	0.09	29	0.17	26	0.12	34	0	34	0	22	0	36	0.06	21	0	7	0	0.51	0.06	0.00144202	-0.1175	promoter-TSS (NR_000010)	SNORD4A
chr17_27049085	A	AG	57	0.02	54	0.07	27	0.11	24	0.04	39	0	38	0	18	0	40	0	26	0	9	0	0.24	0	0.00459063	-0.06	promoter-TSS (NR_000010)	SNORD4A
chr17_27069454	A	AG	51	0	40	0	47	0	11	0.36	29	0	34	0	15	0	30	0	7	0	24	0	0.36	0	0.0372927	-0.09	3' UTR (NM_178170, exon 15 of 15)	TRAF4
chr17_27069491	A	AG	57	0	57	0	52	0	13	0.31	44	0	40	0	28	0	25	0	5	0	20	0	0.31	0	0.0416192	-0.0775	3' UTR (NM_178170, exon 15 of 15)	TRAF4
chr17_27083078	A	AG	17	0.18	26	0.04	35	0	23	0	14	0	51	0	34	0	30	0	48	0	38	0	0.22	0	0.0215123	-0.055	TTS (NM_001288636)	TRAF4
chr17_28963296	A	AG	25	0.16	25	0.16	19	0.26	15	0.27	9	0	12	0	16	0	18	0	9	0	13	0	0.85	0	8.96459e-05	-0.2125	non-coding (NR_015341, exon 9 of 9)	SH3GL1P2
chr17_29861303	A	AG	23	0.3	26	0.5	43	0.51	18	0.44	44	0	46	0.02	25	0	28	0	19	0	29	0	1.75	0.02	9.25306e-08	-0.434167	promoter-TSS (NR_039877)	MIR4724
chr17_29861403	A	AG	42	0	34	0.09	31	0.13	33	0	65	0	64	0.02	37	0	38	0	26	0	38	0	0.22	0.02	0.0344655	-0.0516667	promoter-TSS (NR_039877)	MIR4724
chr17_29861470	A	AG	44	0.16	40	0.28	41	0.22	42	0.36	83	0	90	0.03	50	0	56	0	33	0	49	0	1.02	0.03	3.67561e-06	-0.25	promoter-TSS (NR_039877)	MIR4724
chr17_29862030	T	TC	21	0	13	0.08	22	0.05	37	0.08	35	0	30	0	7	0	11	0	16	0	26	0	0.21	0	0.0192342	-0.0525	TTS (NR_039877)	MIR4724
chr17_30189663	T	TC	13	0	12	0.25	31	0.06	24	0.08	6	0	14	0	19	0	8	0	6	0	28	0	0.39	0	0.0150116	-0.0975	TTS (NM_018428)	COPRS
chr17_30189688	T	TC	14	0	13	0.23	15	0.07	20	0.1	11	0	18	0	24	0	5	0	9	0	14	0	0.4	0	0.0153059	-0.1	TTS (NM_018428)	COPRS
chr17_33337588	T	TC	49	0.04	69	0.06	79	0.05	36	0.25	77	0	46	0	39	0	19	0	41	0	29	0	0.4	0	0.000379668	-0.1	non-coding (NR_037713, exon 7 of 7)	LIG3
chr17_35441968	A	AG	273	0	251	0	30	0.03	26	0.19	96	0	128	0	390	0	335	0	23	0	56	0	0.22	0	0.000569921	-0.055	TTS (NM_198837)	MIR2909
chr17_35837589	A	AG	49	0.02	58	0.1	14	0.14	42	0.29	67	0.03	66	0.03	51	0.02	57	0.02	33	0.03	10	0	0.55	0.13	0.00575854	-0.115833	TTS (NM_001488)	DUSP14
chr17_35837837	T	TC	28	0.18	27	0.19	12	0.42	22	0.14	31	0.06	42	0.1	26	0.08	16	0.19	7	0	8	0	0.93	0.43	0.0448653	-0.160833	TTS (NM_001488)	DUSP14
chr17_35837843	T	TC	26	0.04	24	0.12	15	0.07	22	0	30	0	39	0	25	0	18	0	7	0	11	0	0.23	0	0.0214181	-0.0575	TTS (NM_001488)	DUSP14
chr17_35838015	A	AG	44	0.43	48	0.38	32	0.53	31	0.35	51	0.08	54	0.02	19	0.11	41	0.07	20	0	19	0.05	1.69	0.33	1.42674e-05	-0.3675	TTS (NM_001488)	DUSP14
chr17_35838103	A	AG	63	0.16	73	0.23	32	0.16	28	0.29	70	0	86	0.01	24	0.04	66	0.08	14	0	14	0	0.84	0.13	0.000415075	-0.188333	TTS (NM_001488)	DUSP14
chr17_35838112	A	AG	76	0.08	75	0.08	28	0.14	29	0.17	71	0	89	0.02	24	0	66	0	13	0	19	0	0.47	0.02	0.0003891	-0.114167	TTS (NM_001488)	DUSP14
chr17_35838116	A	AG	74	0.65	77	0.66	25	0.76	30	0.9	71	0.42	87	0.33	33	0.33	64	0.62	15	0.27	19	0.11	2.97	2.08	0.00524637	-0.395833	TTS (NM_001488)	DUSP14
chr17_35838155	A	AG	85	0.06	95	0.06	68	0.06	36	0.08	88	0	107	0	40	0	71	0.01	16	0	17	0	0.26	0.01	0.000326604	-0.0633333	TTS (NM_001488)	DUSP14
chr17_35838168	A	AG	66	0.11	74	0.01	50	0.08	35	0.03	71	0	90	0	43	0	60	0	13	0	21	0	0.23	0	0.00164669	-0.0575	TTS (NM_001488)	DUSP14
chr17_35875658	T	TC	33	0.21	23	0.13	20	0.15	24	0.12	30	0.03	31	0.03	34	0	35	0.11	26	0	26	0	0.61	0.17	0.0060795	-0.124167	3' UTR (NM_001163547, exon 20 of 20)	DUSP14
chr17_35875694	T	TC	25	0	21	0	10	0	19	0.21	19	0	19	0	31	0	47	0	18	0	6	0	0.21	0	0.0377003	-0.0525	3' UTR (NM_001163547, exon 20 of 20)	DUSP14
chr17_35875862	T	TC	22	0.05	19	0.16	11	0.18	21	0	31	0	30	0	28	0	37	0.03	10	0	8	0	0.39	0.03	0.0423855	-0.0925	3' UTR (NM_001163547, exon 20 of 20)	DUSP14
chr17_35877106	T	TC	85	0.55	72	0.51	14	0.64	80	0.66	89	0.13	65	0.09	81	0.33	94	0.29	68	0.01	44	0.02	2.36	0.87	0.00024948	-0.445	3' UTR (NM_001163547, exon 20 of 20)	DUSP14
chr17_35877152	T	TC	50	0.26	51	0.24	13	0.46	47	0.19	78	0.08	39	0.08	56	0.21	90	0.08	42	0	25	0	1.15	0.45	0.00434452	-0.2125	3' UTR (NM_001163547, exon 20 of 20)	DUSP14
chr17_35877235	T	TC	45	0.2	44	0.2	10	0.1	47	0.17	52	0.1	41	0.12	75	0.01	80	0.1	41	0	16	0	0.67	0.33	0.00865774	-0.1125	3' UTR (NM_001163547, exon 20 of 20)	DUSP14
chr17_35877278	T	TC	34	0.35	43	0.47	10	0.3	43	0.35	41	0.15	35	0.06	56	0.23	67	0.15	41	0	13	0	1.47	0.59	0.00167396	-0.269167	3' UTR (NM_001163547, exon 20 of 20)	DUSP14
chr17_35972195	T	TC	54	0.33	53	0.21	21	0.24	27	0.26	74	0.08	81	0.02	90	0.24	90	0.09	8	0	12	0	1.04	0.43	0.00709531	-0.188333	3' UTR (NM_001291476, exon 16 of 16)	SYNRG
chr17_35972246	T	TC	41	0.46	55	0.25	21	0.19	29	0.14	47	0.09	87	0.02	76	0.12	103	0.17	9	0	16	0.12	1.04	0.52	0.0485014	-0.173333	3' UTR (NM_001291476, exon 16 of 16)	SYNRG
chr17_37005839	T	TC	104	0.15	135	0.14	226	0.27	181	0.12	284	0.01	254	0.02	45	0	48	0	64	0	137	0	0.68	0.03	1.08261e-05	-0.165	TTS (NM_000978)	SNORA21
chr17_38439636	A	AG	22	0.05	14	0	14	0.21	12	0.17	26	0	11	0	12	0	15	0	23	0	6	0	0.43	0	0.0127623	-0.1075	Intergenic	CDC6
chr17_38439708	A	AG	33	0.3	18	0.56	16	0.62	15	0.47	21	0.1	10	0	6	0.17	12	0	17	0	12	0	1.95	0.27	0.000260297	-0.4425	Intergenic	CDC6
chr17_38439719	A	AG	37	0.24	18	0.28	15	0.4	16	0.19	21	0.1	12	0.08	7	0.14	13	0.23	31	0	16	0	1.11	0.55	0.011972	-0.185833	Intergenic	CDC6
chr17_38439751	T	TC	24	0.46	22	0.18	17	0.06	20	0.1	18	0.11	8	0	7	0	10	0	24	0	26	0	0.8	0.11	0.025109	-0.181667	Intergenic	CDC6
chr17_38439761	T	TC	24	0	22	0.23	18	0.11	20	0	17	0	5	0	5	0	10	0	26	0	26	0	0.34	0	0.0285918	-0.085	Intergenic	CDC6
chr17_40701498	T	TC	50	0.06	51	0.1	22	0	12	0.08	39	0	28	0	57	0	25	0	13	0	11	0	0.24	0	0.00397156	-0.06	Intergenic	HSD17B1
chr17_40701515	T	TC	42	0.07	56	0.09	30	0.1	12	0.25	38	0	24	0	46	0.02	22	0	12	0	11	0	0.51	0.02	0.00141759	-0.124167	Intergenic	HSD17B1
chr17_40701551	A	AG	24	0.12	43	0.16	28	0.14	11	0	37	0	15	0	19	0	16	0.12	12	0	10	0	0.42	0.12	0.0224396	-0.085	Intergenic	HSD17B1
chr17_40703621	T	TC	63	0.11	62	0.13	19	0.16	10	0.4	38	0.05	55	0.02	39	0.1	47	0.04	39	0	18	0	0.8	0.21	0.00782214	-0.165	promoter-TSS (NM_000413)	HSD17B1
chr17_419172	T	TC	23	0.09	22	0	42	0.07	22	0.23	18	0	28	0	35	0.03	43	0.02	12	0	14	0	0.39	0.05	0.0407946	-0.0891667	3' UTR (NM_001128159, exon 22 of 22)	RFLNB
chr17_419173	T	TC	29	0.14	22	0.18	44	0.11	25	0.44	19	0	28	0.07	35	0.09	42	0.05	19	0	12	0	0.87	0.21	0.0103394	-0.1825	3' UTR (NM_001128159, exon 22 of 22)	RFLNB
chr17_419692	T	TC	51	0.18	47	0.26	31	0.42	37	0.38	20	0.05	35	0	54	0.26	95	0.14	49	0	54	0.02	1.24	0.47	0.0100167	-0.231667	3' UTR (NM_001128159, exon 22 of 22)	RFLNB
chr17_420828	T	TC	64	0.19	66	0.23	57	0.14	61	0.36	46	0.09	57	0.04	81	0.04	90	0.02	89	0	54	0.06	0.92	0.25	0.00118958	-0.188333	3' UTR (NM_001128159, exon 22 of 22)	RFLNB
chr17_420857	T	TC	46	0.35	50	0.46	39	0.41	74	0.42	33	0.09	49	0.14	77	0.16	76	0.09	53	0	38	0	1.64	0.48	9.01388e-05	-0.33	3' UTR (NM_001128159, exon 22 of 22)	RFLNB
chr17_420858	T	TC	47	0.63	48	0.62	40	0.53	76	0.67	33	0.21	48	0.31	78	0.42	78	0.22	56	0	37	0.14	2.45	1.3	0.000353716	-0.395833	3' UTR (NM_001128159, exon 22 of 22)	RFLNB
chr17_420862	T	TC	48	0.15	49	0.14	42	0.1	68	0.25	33	0	48	0.04	78	0.01	67	0.01	49	0	46	0	0.64	0.06	0.000220267	-0.15	3' UTR (NM_001128159, exon 22 of 22)	RFLNB
chr17_420897	T	TC	63	0.22	58	0.19	53	0.17	36	0.17	51	0.1	78	0.04	84	0.11	67	0.01	32	0	55	0	0.75	0.26	0.000961777	-0.144167	3' UTR (NM_001128159, exon 22 of 22)	RFLNB
chr17_420898	T	TC	64	0.38	60	0.3	59	0.32	39	0.26	49	0.14	77	0.1	89	0.17	69	0.04	33	0.09	54	0	1.26	0.54	0.000620383	-0.225	3' UTR (NM_001128159, exon 22 of 22)	RFLNB
chr17_421920	T	TC	37	0.08	42	0.05	21	0.05	25	0.08	16	0	20	0	41	0	58	0.03	27	0	43	0	0.26	0.03	0.0195084	-0.06	3' UTR (NM_001128159, exon 22 of 22)	RFLNB
chr17_421924	T	TC	36	0.06	45	0.16	15	0.13	24	0	21	0	19	0	28	0	50	0.02	25	0	44	0.02	0.35	0.04	0.0271037	-0.0808333	3' UTR (NM_001128159, exon 22 of 22)	RFLNB
chr17_421925	T	TC	39	0.28	42	0.21	23	0.13	19	0.05	23	0	20	0	27	0.07	52	0.02	32	0	42	0.05	0.67	0.14	0.00522831	-0.144167	3' UTR (NM_001128159, exon 22 of 22)	RFLNB
chr17_42253604	T	TC	42	0.05	42	0.05	23	0.04	25	0.12	13	0	17	0	20	0	28	0	27	0	10	0	0.26	0	0.00603836	-0.065	non-coding (NR_049729, exon 4 of 4)	ASB16
chr17_43220184	A	AG	45	0.09	54	0.09	11	0.09	11	0	38	0	43	0.02	49	0	23	0	18	0	10	0	0.27	0.02	0.00690079	-0.0641667	3' UTR (NM_001135707, exon 10 of 10)	HEXIM1
chr17_43583007	T	TC	33	0.27	34	0.06	24	0.08	44	0	15	0	22	0	22	0	33	0	37	0	18	0	0.41	0	0.00283707	-0.1025	TTS (NR_002940).3	PLEKHM1
chr17_43583070	T	TC	31	0	41	0.07	15	0.07	22	0.18	8	0	16	0	23	0	40	0	24	0	25	0	0.32	0	0.0101478	-0.08	TTS (NR_002940).3	LRRC37A4P
chr17_43584008	T	TC	41	0.02	45	0	27	0.15	19	0.05	21	0	24	0	24	0	36	0	10	0	14	0	0.22	0	0.0374194	-0.055	non-coding (NR_002940, exon 6 of 6)	LRRC37A4P
chr17_43707899	A	AG	62	0.55	34	0.74	27	0.78	11	0.73	43	0.4	47	0.47	35	0.46	30	0.33	16	0.25	12	0.08	2.8	1.99	0.00260259	-0.368333	non-coding (NR_138260, exon 5 of 6)	LINC02210-CRHR1
chr17_43716482	A	AG	60	0.07	42	0.05	22	0.05	21	0.05	19	0	18	0	50	0	39	0	32	0	28	0	0.22	0	0.00184022	-0.055	non-coding (NR_138257, exon 5 of 6)	LINC02210-CRHR1
chr17_44440933	A	AG	14	0.14	19	0	11	0.18	24	0.04	5	0	10	0	9	0	6	0	33	0	11	0	0.36	0	0.0386713	-0.09	Intergenic	ARL17A
chr17_45125501	A	AG	29	0.1	30	0.03	12	0	10	0.2	14	0	9	0	11	0	7	0	18	0	6	0	0.33	0	0.0337015	-0.0825	TTS (NM_001330240)	ARL17A
chr17_4834579	T	TC	30	0.07	22	0.05	10	0.1	19	0.11	33	0	64	0	15	0	20	0	26	0	12	0	0.33	0	0.00164052	-0.0825	promoter-TSS (NM_000173)	GP1BA
chr17_49041732	T	TC	58	0.14	31	0.06	23	0.04	15	0.2	23	0	41	0	47	0.02	41	0.07	6	0	6	0	0.44	0.09	0.0362295	-0.095	3' UTR (NM_003971, exon 29 of 29)	SPAG9
chr17_49042395	T	TC	10	0	26	0	21	0.14	17	0.18	15	0	18	0	15	0	20	0	5	0	6	0	0.32	0	0.0396956	-0.08	3' UTR (NM_003971, exon 29 of 29)	SPAG9
chr17_49042422	T	TC	15	0	24	0.29	32	0	30	0	23	0	30	0	18	0	22	0	9	0	9	0	0.29	0	0.0205891	-0.0725	3' UTR (NM_003971, exon 29 of 29)	SPAG9
chr17_4928841	A	AG	30	0.03	45	0.09	19	0	38	0.11	17	0	14	0	21	0	30	0.03	23	0	23	0	0.23	0.03	0.0471887	-0.0525	3' UTR (NM_006612, exon 23 of 23)	LOC102724009
chr17_4928976	A	AG	79	0.04	49	0.1	23	0	32	0.16	20	0	25	0	49	0	44	0.02	15	0	10	0	0.3	0.02	0.0310708	-0.0716667	3' UTR (NM_006612, exon 23 of 23)	LOC102724009
chr17_4928994	A	AG	72	0.17	49	0.29	24	0.33	30	0.3	28	0	41	0.02	49	0.02	51	0.12	15	0	8	0	1.09	0.16	0.000700549	-0.245833	3' UTR (NM_006612, exon 23 of 23)	LOC102724009
chr17_4929773	A	AG	26	0.15	30	0.03	19	0.05	29	0.1	39	0	12	0	23	0	27	0	12	0	20	0	0.33	0	0.00232401	-0.0825	3' UTR (NM_006612, exon 23 of 23)	LOC102724009
chr17_4929781	A	AG	22	0.09	36	0	19	0.05	24	0.17	26	0	13	0	28	0	29	0	10	0	20	0	0.31	0	0.0147142	-0.0775	3' UTR (NM_006612, exon 23 of 23)	LOC102724009
chr17_4929783	A	AG	21	0.33	34	0.65	19	0.21	24	0.42	26	0.15	13	0.15	27	0	29	0.14	10	0	20	0	1.61	0.44	0.00806495	-0.329167	3' UTR (NM_006612, exon 23 of 23)	LOC102724009
chr17_4929790	A	AG	29	0.31	35	0.06	11	0.27	33	0.09	37	0	15	0	26	0	24	0	12	0	20	0	0.73	0	0.000295098	-0.1825	3' UTR (NM_006612, exon 23 of 23)	LOC102724009
chr17_4929816	A	AG	38	0.21	35	0.17	19	0.21	32	0.12	19	0.05	22	0.09	26	0.04	23	0.22	12	0	28	0	0.71	0.4	0.0269953	-0.110833	3' UTR (NM_006612, exon 23 of 23)	LOC102724009
chr17_4929861	A	AG	41	0.02	30	0.17	28	0.07	30	0	41	0	28	0	33	0	40	0.03	19	0	29	0	0.26	0.03	0.0494924	-0.06	3' UTR (NM_006612, exon 23 of 23)	LOC102724009
chr17_4929863	A	AG	42	0.1	30	0.17	26	0.35	30	0.27	42	0.14	39	0.03	30	0.03	39	0.15	12	0	29	0	0.89	0.35	0.0486244	-0.164167	3' UTR (NM_006612, exon 23 of 23)	LOC102724009
chr17_4930111	A	AG	35	0.23	28	0.07	14	0.43	10	0.3	20	0	24	0	19	0	30	0.1	12	0	10	0	1.03	0.1	0.00546289	-0.240833	3' UTR (NM_006612, exon 23 of 23)	LOC102724009
chr17_4930625	A	AG	86	0.06	50	0.1	12	0.08	26	0.08	36	0.03	49	0.02	32	0	51	0	70	0	48	0	0.32	0.05	0.0022234	-0.0716667	3' UTR (NM_006612, exon 23 of 23)	LOC102724009
chr17_4930659	A	AG	86	0.17	71	0.18	17	0.18	34	0.21	43	0	51	0	46	0.02	57	0.07	69	0	50	0.02	0.74	0.11	8.78904e-05	-0.166667	3' UTR (NM_006612, exon 23 of 23)	LOC102724009
chr17_4930687	A	AG	77	0.13	61	0.11	19	0.16	45	0.36	45	0.02	61	0	43	0.07	42	0	83	0	52	0	0.76	0.09	0.000828542	-0.175	3' UTR (NM_006612, exon 23 of 23)	LOC102724009
chr17_4930688	A	AG	77	0.16	59	0.17	18	0.28	43	0.23	45	0	61	0.05	45	0	42	0	83	0	51	0.06	0.84	0.11	9.73027e-05	-0.191667	3' UTR (NM_006612, exon 23 of 23)	LOC102724009
chr17_4930701	A	AG	69	0.01	51	0	14	0.07	34	0.32	62	0	71	0	34	0.03	48	0.04	59	0	39	0	0.4	0.07	0.023864	-0.0883333	3' UTR (NM_006612, exon 23 of 23)	LOC102724009
chr17_4930742	A	AG	95	0.11	74	0.1	23	0.09	52	0.19	76	0	93	0.02	53	0.02	65	0	121	0	49	0	0.49	0.04	0.0001185	-0.115833	3' UTR (NM_006612, exon 23 of 23)	LOC102724009
chr17_4930749	A	AG	94	0.17	83	0.13	25	0.2	50	0.16	75	0.01	96	0	61	0	67	0.04	105	0	47	0	0.66	0.05	1.33489e-05	-0.156667	3' UTR (NM_006612, exon 23 of 23)	LOC102724009
chr17_4931018	A	AG	56	0.2	41	0.17	23	0.22	28	0.14	32	0	28	0	36	0.11	20	0.1	24	0	41	0	0.73	0.21	0.0014663	-0.1475	3' UTR (NM_006612, exon 23 of 23)	LOC102724009
chr17_4931019	A	AG	53	0.21	42	0.14	23	0.3	27	0.37	31	0.1	24	0	36	0.08	21	0	24	0	39	0	1.02	0.18	0.00164585	-0.225	3' UTR (NM_006612, exon 23 of 23)	LOC102724009
chr17_4931126	A	AG	26	0.12	43	0.07	10	0	14	0.14	23	0	11	0.09	37	0	13	0	10	0	18	0	0.33	0.09	0.0309226	-0.0675	3' UTR (NM_006612, exon 23 of 23)	SLC52A1
chr17_5241642	T	TC	14	0.5	22	0.05	38	0	48	0.06	35	0	39	0.05	23	0	23	0.04	37	0	50	0	0.61	0.09	0.0280549	-0.1375	intron (NM_004703, intron 5 of 18)	RABEP1
chr17_5241681	A	AG	12	0.33	17	0.06	27	0	36	0	24	0	26	0	21	0	18	0	28	0	37	0	0.39	0	0.00993464	-0.0975	intron (NM_004703, intron 5 of 18)	RABEP1
chr17_53036783	A	AG	59	0.14	29	0.07	20	0.05	11	0	34	0	22	0	39	0	33	0.03	13	0	21	0	0.26	0.03	0.0200995	-0.06	intron (NR_135677, intron 4 of 4)	STXBP4
chr17_5390645	A	AG	97	0.12	126	0.07	23	0.13	11	0.09	68	0.01	57	0	52	0	68	0.04	31	0	12	0	0.41	0.05	0.00230885	-0.0941667	intron (NM_024039, intron 1 of 2)	MIS12
chr17_5390697	A	AG	138	0.68	122	0.65	36	0.56	15	0.93	74	0.24	86	0.16	88	0.38	51	0.22	35	0.09	7	0	2.82	1.09	0.000197924	-0.523333	intron (NM_024039, intron 1 of 2)	MIS12
chr17_5390913	A	AG	90	0.17	96	0.09	18	0.28	12	0.08	41	0.07	45	0.04	42	0	54	0.02	35	0	5	0	0.62	0.13	0.00793517	-0.133333	intron (NM_024039, intron 1 of 2)	MIS12
chr17_5390916	A	AG	82	0.35	85	0.33	16	0.5	13	0.38	39	0.1	40	0.15	41	0.05	54	0.15	35	0	6	0	1.56	0.45	0.000272872	-0.315	intron (NM_024039, intron 1 of 2)	MIS12
chr17_57279076	A	AG	84	0.11	75	0.01	93	0.01	81	0.12	18	0	23	0	8	0	5	0	15	0	20	0	0.25	0	0.0385503	-0.0625	3' UTR (NM_018304, exon 10 of 10)	SMG8
chr17_57279167	A	AG	89	0.09	115	0.04	161	0.06	152	0.1	36	0.03	35	0	12	0	9	0	70	0	106	0	0.29	0.03	0.00084987	-0.0675	3' UTR (NM_018304, exon 10 of 10)	SMG8
chr17_57279185	A	AG	92	0.08	120	0.04	148	0.16	182	0.05	36	0	33	0.03	14	0	12	0	88	0	108	0	0.33	0.03	0.00378864	-0.0775	3' UTR (NM_018304, exon 10 of 10)	SMG8
chr17_57279233	A	AG	63	0.59	69	0.57	229	0.56	137	0.55	22	0.27	29	0.45	5	0.2	15	0.4	107	0.16	112	0.25	2.27	1.73	0.000152398	-0.279167	3' UTR (NM_018304, exon 10 of 10)	SMG8
chr17_57279234	A	AG	61	0.07	67	0.07	226	0.13	170	0.14	22	0	28	0	5	0	13	0	104	0	97	0.04	0.41	0.04	0.00142775	-0.0958333	3' UTR (NM_018304, exon 10 of 10)	SMG8
chr17_57280617	A	AG	65	0.18	58	0.07	40	0.1	38	0	19	0	36	0	7	0	5	0	21	0	14	0	0.35	0	0.0120409	-0.0875	3' UTR (NM_018304, exon 10 of 10)	SMG8
chr17_57280679	A	AG	26	0.12	36	0.19	16	0.25	28	0.11	12	0	26	0	9	0	6	0	23	0	21	0	0.67	0	0.000181225	-0.1675	3' UTR (NM_018304, exon 10 of 10)	SMG8
chr17_57280751	A	AG	47	0.06	24	0.12	13	0.15	55	0.11	10	0	15	0.07	5	0	7	0	33	0	44	0	0.44	0.07	0.00644913	-0.0983333	3' UTR (NM_018304, exon 10 of 10)	SMG8
chr17_57280752	A	AG	47	0.04	24	0.04	14	0.07	57	0.07	15	0	14	0	5	0	7	0	36	0	42	0	0.22	0	0.00736853	-0.055	3' UTR (NM_018304, exon 10 of 10)	SMG8
chr17_57280820	A	AG	45	0.04	29	0.24	17	0.18	115	0.17	10	0	31	0	6	0	9	0.11	42	0	56	0.02	0.63	0.13	0.00749785	-0.135833	3' UTR (NM_018304, exon 10 of 10)	SMG8
chr17_57280838	A	AG	37	0.05	29	0.24	22	0.23	89	0.09	12	0	32	0	6	0	9	0	61	0	61	0	0.61	0	0.000219684	-0.1525	3' UTR (NM_018304, exon 10 of 10)	SMG8
chr17_57281020	A	AG	71	0.04	93	0.12	229	0.07	193	0.06	8	0	26	0	6	0	9	0	86	0	59	0	0.29	0	0.000246018	-0.0725	3' UTR (NM_018304, exon 10 of 10)	SMG8
chr17_57281021	A	AG	74	0.22	91	0.3	232	0.27	193	0.24	8	0	26	0.04	6	0	8	0.12	90	0	59	0.08	1.03	0.24	7.68821e-05	-0.2175	3' UTR (NM_018304, exon 10 of 10)	SMG8
chr17_57281055	A	AG	74	0.23	86	0.24	249	0.35	188	0.34	20	0.1	40	0.15	8	0.38	11	0.18	77	0.08	75	0	1.16	0.89	0.00637193	-0.141667	3' UTR (NM_018304, exon 10 of 10)	SMG8
chr17_57281067	A	AG	77	0.06	95	0.04	264	0.06	205	0.05	20	0	42	0	8	0	14	0	100	0	91	0	0.21	0	6.86513e-05	-0.0525	3' UTR (NM_018304, exon 10 of 10)	SMG8
chr17_57281069	A	AG	73	0.14	95	0.07	253	0.08	187	0.04	21	0	37	0	7	0	14	0.14	82	0	87	0	0.33	0.14	0.0173814	-0.0591667	3' UTR (NM_018304, exon 10 of 10)	SMG8
chr17_57281072	A	AG	72	0.31	96	0.29	244	0.27	189	0.23	22	0	40	0	8	0.25	14	0.07	82	0	82	0	1.1	0.32	1.81537e-05	-0.221667	3' UTR (NM_018304, exon 10 of 10)	SMG8
chr17_57281076	A	AG	72	0.42	93	0.33	247	0.36	117	0.27	22	0.05	40	0.03	7	0	14	0.29	72	0.01	95	0	1.38	0.38	9.84202e-05	-0.281667	3' UTR (NM_018304, exon 10 of 10)	SMG8
chr17_57281114	A	AG	95	0.11	92	0.05	220	0.05	142	0.08	30	0	40	0	10	0	17	0	86	0	108	0	0.29	0	5.39851e-05	-0.0725	3' UTR (NM_018304, exon 10 of 10)	SMG8
chr17_57351597	A	AG	44	0.14	57	0.05	55	0.09	45	0.02	95	0	81	0	37	0	52	0	29	0	28	0	0.3	0	0.00020462	-0.075	3' UTR (NM_182569, exon 10 of 10)	GDPD1
chr17_57351660	A	AG	106	0.08	87	0.11	87	0.2	76	0.2	156	0.02	151	0.07	60	0.08	75	0.05	46	0	62	0.02	0.59	0.24	0.0135631	-0.1075	3' UTR (NM_182569, exon 10 of 10)	GDPD1
chr17_57351672	A	AG	74	0.08	66	0.14	88	0.15	80	0.2	165	0.02	111	0.04	64	0.09	51	0.12	49	0.04	59	0	0.57	0.31	0.0165111	-0.0908333	3' UTR (NM_182569, exon 10 of 10)	GDPD1
chr17_57352018	A	AG	58	0.43	58	0.48	12	0.33	17	0.12	79	0.04	86	0.1	59	0.17	62	0.03	36	0.03	21	0.19	1.36	0.56	0.00970753	-0.246667	3' UTR (NM_182569, exon 10 of 10)	GDPD1
chr17_57352024	A	AG	57	0.09	55	0.11	10	0.1	16	0	80	0	87	0	62	0	63	0.02	31	0	12	0	0.3	0.02	0.00142584	-0.0716667	3' UTR (NM_182569, exon 10 of 10)	GDPD1
chr17_57352425	A	AG	33	0.18	20	0.05	20	0.2	30	0.07	42	0	40	0	27	0.04	35	0	28	0	21	0	0.5	0.04	0.00175254	-0.118333	3' UTR (NM_182569, exon 10 of 10)	GDPD1
chr17_57352432	A	AG	26	0.08	20	0	25	0.08	27	0.26	39	0	43	0	27	0	29	0	28	0	15	0	0.42	0	0.00131151	-0.105	3' UTR (NM_182569, exon 10 of 10)	GDPD1
chr17_57352464	A	AG	54	0.11	44	0.07	42	0.1	24	0.12	72	0.06	60	0	56	0	45	0.04	15	0	29	0	0.4	0.1	0.00556964	-0.0833333	3' UTR (NM_182569, exon 10 of 10)	GDPD1
chr17_57352465	A	AG	48	0.12	44	0.23	43	0.07	25	0.08	70	0.06	57	0.04	54	0	42	0	16	0	30	0	0.5	0.1	0.00977131	-0.108333	3' UTR (NM_182569, exon 10 of 10)	GDPD1
chr17_57911410	A	AG	15	0	16	0	11	0	19	0.26	36	0	12	0	27	0	22	0	8	0	15	0	0.26	0	0.0222605	-0.065	exon (NM_001329395, exon 11 of 13)	MIR21
chr17_60527376	A	AG	12	0.25	30	0.07	13	0	44	0.07	10	0	15	0	25	0	25	0.04	26	0	37	0	0.39	0.04	0.0283191	-0.0908333	TTS (NM_181725)	METTL2A
chr17_60527756	A	AG	13	0.08	10	0.3	10	0.2	23	0.17	31	0.06	11	0	20	0	18	0	15	0	20	0	0.75	0.06	0.00356792	-0.1775	TTS (NM_181725)	METTL2A
chr17_60529108	A	AG	26	0.15	14	0.29	11	0.18	13	0.46	33	0	30	0	38	0	30	0	8	0	30	0	1.08	0	6.54422e-06	-0.27	Intergenic	TLK2
chr17_60529130	A	AG	25	0.04	14	0.07	10	0.2	19	0.32	22	0	29	0.03	49	0	32	0.03	6	0	33	0	0.63	0.06	0.0103427	-0.1475	Intergenic	TLK2
chr17_62141364	T	TC	156	0	99	0	50	0	19	0.26	48	0	30	0	57	0	58	0	8	0	27	0	0.26	0	0.0218608	-0.065	exon (NM_001433, exon 10 of 22)	ICAM2
chr17_641436	A	AG	22	0.14	19	0.11	13	0	14	0.36	22	0	15	0	15	0	18	0	6	0	8	0	0.61	0	0.00451714	-0.1525	intron (NM_001318006, intron 3 of 3)	TLCD3A
chr17_65199473	T	TC	66	0	88	0	35	0	16	0.25	75	0	79	0	61	0	88	0	10	0	12	0	0.25	0	0.0153144	-0.0625	exon (NM_014877, exon 6 of 33)	LOC101928021
chr17_65334753	T	TC	82	0.18	92	0.24	21	0.19	137	0.36	60	0.05	90	0.03	38	0.08	75	0.01	117	0	123	0	0.97	0.17	0.000301632	-0.214167	3' UTR (NM_001316341, exon 13 of 13)	PSMD12
chr17_65334767	T	TC	77	0.23	69	0.38	19	0.63	133	0.27	55	0.05	56	0.02	25	0.12	60	0	75	0	94	0	1.51	0.19	0.000111531	-0.345833	3' UTR (NM_001316341, exon 13 of 13)	PSMD12
chr17_65334802	T	TC	49	0.71	46	0.83	16	0.62	56	0.64	33	0.33	41	0.07	21	0.29	50	0.24	27	0.22	53	0.15	2.8	1.3	7.88159e-05	-0.483333	3' UTR (NM_001316341, exon 13 of 13)	PSMD12
chr17_65334828	T	TC	52	0.19	56	0.29	14	0.21	50	0.26	37	0.05	56	0.12	24	0.12	52	0.06	22	0.09	47	0	0.95	0.44	0.00250751	-0.164167	3' UTR (NM_001316341, exon 13 of 13)	PSMD12
chr17_65334856	T	TC	62	0.32	51	0.27	13	0.38	80	0.17	30	0.17	43	0.21	30	0.17	36	0	44	0	71	0.2	1.14	0.75	0.0230871	-0.16	3' UTR (NM_001316341, exon 13 of 13)	PSMD12
chr17_65334885	T	TC	80	0.26	64	0.25	16	0.19	68	0.21	55	0.07	58	0.02	40	0.1	54	0.02	41	0.05	59	0	0.91	0.26	0.000233055	-0.184167	3' UTR (NM_001316341, exon 13 of 13)	PSMD12
chr17_65334886	T	TC	79	0.13	66	0.03	16	0.06	68	0.12	53	0	59	0	40	0.03	51	0	46	0	64	0	0.34	0.03	0.0012458	-0.08	3' UTR (NM_001316341, exon 13 of 13)	PSMD12
chr17_65335320	T	TC	43	0.12	55	0.05	30	0.07	59	0.12	32	0	45	0.04	22	0.09	27	0	31	0	71	0	0.36	0.13	0.0135738	-0.0683333	3' UTR (NM_001316341, exon 13 of 13)	PSMD12
chr17_65335352	T	TC	39	0.41	52	0.38	36	0.56	54	0.56	27	0.15	43	0.09	27	0.15	32	0.06	30	0	60	0	1.91	0.45	0.000150078	-0.4025	3' UTR (NM_001316341, exon 13 of 13)	PSMD12
chr17_65335362	T	TC	39	0.1	53	0.08	37	0.05	36	0	27	0	33	0	25	0.04	36	0	24	0	65	0	0.23	0.04	0.0303651	-0.0508333	3' UTR (NM_001316341, exon 13 of 13)	PSMD12
chr17_65335454	T	TC	103	0.07	94	0.1	57	0.12	85	0.08	54	0.09	76	0.01	77	0.01	68	0	46	0	124	0	0.37	0.11	0.00188359	-0.0741667	3' UTR (NM_001316341, exon 13 of 13)	PSMD12
chr17_65335459	T	TC	101	0.15	94	0.17	52	0.25	83	0.17	51	0.08	73	0.04	76	0.03	60	0.03	53	0	119	0	0.74	0.18	0.000234663	-0.155	3' UTR (NM_001316341, exon 13 of 13)	PSMD12
chr17_65335460	T	TC	100	0.3	91	0.3	54	0.41	84	0.18	52	0.06	75	0.08	77	0.14	61	0.21	49	0	121	0.06	1.19	0.55	0.0070845	-0.205833	3' UTR (NM_001316341, exon 13 of 13)	PSMD12
chr17_66420932	T	TC	36	0.22	33	0.24	10	0.4	13	0.31	28	0	21	0.1	20	0	25	0	28	0	21	0	1.17	0.1	6.4933e-05	-0.275833	promoter-TSS (NR_030365)	MIR635
chr17_66420935	T	TC	37	0.22	28	0.11	10	0.3	13	0.38	33	0.06	21	0.14	21	0	34	0.03	25	0.24	20	0	1.01	0.47	0.0498677	-0.174167	promoter-TSS (NR_030365)	MIR635
chr17_7214010	A	AG	22	0	21	0	16	0	11	0.27	42	0	18	0	39	0	46	0	15	0	9	0	0.27	0	0.0342613	-0.0675	intron (NM_001970, intron 2 of 5)	EIF5A
chr17_7215987	A	AG	33	0.06	34	0.06	20	0.35	102	0.02	17	0	32	0	61	0	47	0	97	0	149	0.01	0.49	0.01	0.000533831	-0.120833	TTS (NM_004489)	GPS2
chr17_73885939	T	TC	108	0.13	94	0.21	87	0.17	98	0.13	43	0.07	47	0.06	83	0.11	83	0.02	82	0	64	0	0.64	0.26	0.0019023	-0.116667	3' UTR (NM_001256124, exon 5 of 5)	TRIM65
chr17_73939141	T	TC	111	0.14	169	0.09	26	0.19	44	0	57	0	54	0.02	94	0	134	0.01	85	0.01	49	0	0.42	0.04	0.00137976	-0.0983333	3' UTR (NM_001185039, exon 14 of 14)	FBF1
chr17_73939269	T	TC	118	0.13	120	0.08	23	0.17	43	0.09	39	0	46	0.02	96	0	103	0	57	0	27	0	0.47	0.02	2.58424e-05	-0.114167	3' UTR (NM_001185039, exon 14 of 14)	FBF1
chr17_73940067	T	TC	36	0.03	43	0.23	10	0.2	31	0.06	17	0	23	0	36	0	46	0.04	28	0	36	0	0.52	0.04	0.0121123	-0.123333	3' UTR (NM_001185039, exon 14 of 14)	FBF1
chr17_73940094	T	TC	53	0.17	66	0.29	10	0	33	0.39	20	0	25	0	72	0.01	53	0.02	25	0	29	0.14	0.85	0.17	0.00929272	-0.184167	3' UTR (NM_001185039, exon 14 of 14)	FBF1
chr17_73940307	T	TC	38	0.84	52	0.79	12	0.92	27	0.7	26	0.85	36	0.28	63	0.63	69	0.77	23	0.09	23	0.52	3.25	3.14	0.0117144	-0.289167	3' UTR (NM_001185039, exon 14 of 14)	FBF1
chr17_73940888	T	TC	28	0.07	32	0.09	23	0.09	38	0.11	10	0	27	0	34	0.03	44	0	39	0	37	0	0.36	0.03	0.00145996	-0.085	3' UTR (NM_001185039, exon 14 of 14)	FBF1
chr17_73940918	T	TC	44	0.3	57	0.4	25	0.52	25	0.24	18	0.22	25	0.16	35	0.06	58	0.16	22	0.09	28	0	1.46	0.69	0.00538233	-0.25	3' UTR (NM_001185039, exon 14 of 14)	FBF1
chr17_73941009	T	TC	80	0.11	115	0.12	47	0.21	31	0.03	40	0.05	55	0.07	82	0.05	86	0.03	16	0	33	0	0.47	0.2	0.0133151	-0.0841667	3' UTR (NM_001185039, exon 14 of 14)	FBF1
chr17_73941030	T	TC	113	0.22	109	0.25	42	0.17	22	0.32	27	0.04	60	0.05	97	0.15	81	0.21	16	0	26	0.08	0.96	0.53	0.00810825	-0.151667	3' UTR (NM_001185039, exon 14 of 14)	FBF1
chr17_73941064	T	TC	96	0.29	94	0.37	26	0.38	19	0.16	25	0.2	52	0.12	96	0.15	108	0.23	13	0	12	0	1.2	0.7	0.0124096	-0.183333	3' UTR (NM_001185039, exon 14 of 14)	FBF1
chr17_73941099	T	TC	87	0.1	95	0.07	15	0.07	15	0	20	0	39	0	84	0	72	0	13	0	22	0	0.24	0	0.000459692	-0.06	3' UTR (NM_001185039, exon 14 of 14)	FBF1
chr17_74723543	A	AG	31	0.19	51	0.06	42	0.07	20	0.05	14	0	31	0	10	0	36	0.03	36	0	47	0	0.37	0.03	0.00667863	-0.0875	promoter-TSS (NM_001081461)	METTL23
chr17_74723544	A	AG	32	0.22	49	0.24	40	0.12	21	0.14	14	0	33	0.09	13	0	33	0.03	37	0	51	0	0.72	0.12	0.00131574	-0.16	promoter-TSS (NM_001081461)	METTL23
chr17_78146779	A	AG	32	0	17	0.24	23	0.09	11	0	34	0	33	0	22	0	25	0	11	0	7	0	0.33	0	0.014041	-0.0825	intron (NR_047566, intron 1 of 21)	CARD14
chr17_78977233	A	AG	31	0.23	13	0	22	0.09	25	0.28	25	0	28	0	8	0	6	0	12	0	22	0	0.6	0	0.00170686	-0.15	Intergenic	CHMP6
chr17_79648510	T	TC	52	0	73	0.14	11	0.18	18	0	71	0	79	0	50	0	36	0	22	0	21	0	0.32	0	0.00171363	-0.08	non-coding (NR_138059, exon 3 of 3)	ARL16
chr17_79685725	A	AG	31	0.1	30	0.2	28	0.07	19	0.42	18	0	31	0	15	0.07	26	0.04	6	0	6	0	0.79	0.11	0.0141077	-0.179167	intron (NM_012140, intron 9 of 10)	SLC25A10
chr17_79686349	A	AG	29	0.28	30	0.13	35	0.26	35	0.54	38	0.05	27	0.07	25	0.12	25	0.04	36	0	5	0	1.21	0.28	0.00510683	-0.255833	intron (NM_012140, intron 9 of 10)	SLC25A10
chr17_79780692	T	TC	122	0.08	134	0.06	194	0.1	209	0.05	92	0	94	0	128	0.01	134	0	270	0.01	115	0	0.29	0.02	5.00385e-05	-0.0691667	3' UTR (NM_001288799, exon 4 of 4)	MCRIP1
chr17_80347528	A	AG	15	0.53	17	0.12	13	0.38	12	0.25	6	0	20	0	34	0.09	46	0.02	23	0	14	0	1.28	0.11	0.00153711	-0.301667	non-coding (NR_033265, exon 10 of 10)	UTS2R
chr17_8076047	T	TC	25	0	20	0.1	21	0	17	0.41	34	0.03	27	0	13	0	10	0	10	0	10	0	0.51	0.03	0.0307445	-0.1225	TTS (NM_032354)	TMEM107
chr17_8076050	T	TC	24	0	19	0	18	0	16	0.44	29	0	30	0	13	0	11	0	9	0	9	0	0.44	0	0.00995741	-0.11	TTS (NM_032354)	TMEM107
chr17_8173249	A	AG	96	0.11	60	0.1	76	0.21	161	0.14	81	0.07	110	0.17	98	0.08	181	0.06	96	0.09	144	0	0.56	0.47	0.0401786	-0.0616667	3' UTR (NM_012393, exon 28 of 28)	RANGRF
chr17_8271662	T	TC	35	0.37	26	0.42	10	0.7	17	0.18	25	0.16	34	0.15	17	0	19	0	5	0	7	0	1.67	0.31	0.00587291	-0.365833	TTS (NM_001304947)	KRBA2
chr17_8271665	T	TC	25	0.16	35	0.2	10	0.1	17	0.06	27	0	33	0	17	0	17	0	9	0	7	0	0.52	0	0.00054667	-0.13	TTS (NM_001304947)	KRBA2
chr17_8272182	T	TC	48	0.1	48	0.04	13	0.15	16	0.06	34	0.09	41	0	26	0	41	0.02	21	0	26	0	0.35	0.11	0.0499811	-0.0691667	3' UTR (NM_001304947, exon 2 of 2)	KRBA2
chr18_20877422	T	TC	111	0.32	110	0.33	71	0.51	123	0.19	118	0.04	130	0.02	70	0.07	59	0.08	87	0	114	0.04	1.35	0.25	0.00026118	-0.295833	non-coding (NR_134875, exon 14 of 14)	TMEM241
chr18_20877463	T	TC	138	0.35	140	0.39	73	0.52	98	0.19	145	0.03	143	0.07	82	0.06	74	0.12	107	0	114	0.04	1.45	0.32	0.000624783	-0.309167	non-coding (NR_134875, exon 14 of 14)	TMEM241
chr18_20877468	T	TC	131	0.3	136	0.36	67	0.45	95	0.19	140	0.03	138	0.05	80	0.06	73	0.11	121	0	115	0.02	1.3	0.27	0.000380119	-0.28	non-coding (NR_134875, exon 14 of 14)	TMEM241
chr18_23749110	A	AG	80	0.24	61	0.25	74	0.34	89	0.1	28	0	26	0.04	28	0.07	30	0.03	9	0	5	0	0.93	0.14	0.00211099	-0.209167	intron (NM_144662, intron 4 of 6)	PSMA8
chr18_23749114	A	AG	81	0.14	65	0.05	74	0.07	92	0.05	30	0	28	0	28	0.07	35	0	10	0	5	0	0.31	0.07	0.0358114	-0.0658333	intron (NM_144662, intron 4 of 6)	PSMA8
chr18_23749204	T	TC	70	0.04	73	0.16	200	0.1	93	0.14	32	0.03	34	0	36	0	15	0	18	0	19	0	0.44	0.03	0.00160205	-0.105	intron (NM_144662, intron 4 of 6)	PSMA8
chr18_23749205	T	TC	69	0.04	72	0.1	216	0.04	98	0.09	31	0.03	34	0	36	0	15	0	18	0	21	0	0.27	0.03	0.00809832	-0.0625	intron (NM_144662, intron 4 of 6)	PSMA8
chr18_23749213	T	TC	71	0.03	69	0.12	220	0.03	104	0.13	27	0	33	0	36	0	17	0	17	0	18	0	0.31	0	0.00325722	-0.0775	intron (NM_144662, intron 4 of 6)	PSMA8
chr18_32828603	A	AG	40	0.15	47	0.19	45	0.36	12	0.17	72	0	69	0.01	61	0.03	61	0.02	38	0	6	0	0.87	0.06	0.00011457	-0.2075	intron (NM_032347, intron 4 of 5)	ZNF397
chr18_34465737	A	AG	19	0.05	19	0.37	17	0.18	15	0.07	12	0	13	0	16	0	18	0.06	11	0	9	0	0.67	0.06	0.0191101	-0.1575	intron (NM_020776, intron 5 of 9)	LOC105372069
chr18_56418415	T	TC	17	0.24	14	0.07	18	0.17	29	0.21	16	0	19	0.11	23	0.04	17	0	13	0	15	0	0.69	0.15	0.00792331	-0.1475	Intergenic	LOC101927322
chr18_56418423	T	TC	18	0.22	11	0.09	20	0	29	0	16	0	22	0	20	0	13	0	9	0	21	0	0.31	0	0.0320508	-0.0775	Intergenic	LOC101927322
chr18_56418561	A	AG	31	0.1	35	0.06	47	0.15	38	0.11	36	0	34	0	34	0	25	0	20	0	25	0.12	0.42	0.12	0.00955481	-0.085	Intergenic	LOC101927322
chr18_56419749	A	AG	50	0.3	73	0.23	35	0.71	25	0.44	72	0.03	47	0.23	54	0.09	46	0.07	18	0	5	0	1.68	0.42	0.00754312	-0.35	Intergenic	LOC101927322
chr18_56419783	A	AG	55	0.24	74	0.22	85	0.18	26	0.23	81	0.06	66	0.03	72	0.24	48	0.23	30	0	8	0	0.87	0.56	0.00625951	-0.124167	Intergenic	LOC101927322
chr18_56419810	A	AG	42	0.02	39	0.03	92	0.09	31	0.29	62	0.02	46	0	59	0	46	0	33	0	14	0	0.43	0.02	0.00292672	-0.104167	Intergenic	LOC101927322
chr18_56419935	A	AG	29	0.03	32	0.06	63	0.21	11	0.09	27	0	31	0	24	0	26	0.04	16	0	8	0	0.39	0.04	0.0196687	-0.0908333	Intergenic	LOC101927322
chr18_56420458	A	AG	115	0.04	95	0.07	72	0.22	59	0.05	125	0.01	98	0	108	0.03	105	0.01	26	0	47	0	0.38	0.05	0.00357139	-0.0866667	Intergenic	LOC101927322
chr18_56420506	A	AG	104	0.05	91	0.1	97	0.05	80	0.07	118	0.01	107	0.04	82	0.01	92	0.03	69	0	64	0	0.27	0.09	0.00559144	-0.0525	Intergenic	LOC101927322
chr18_56420565	A	AG	56	0.16	35	0.17	43	0.47	92	0.4	73	0.03	56	0.11	62	0.02	48	0.04	74	0	58	0	1.2	0.2	0.000923813	-0.266667	Intergenic	LOC101927322
chr18_56420567	A	AG	56	0.11	37	0	42	0.19	93	0.03	73	0	61	0.02	60	0.02	47	0.02	66	0	72	0	0.33	0.06	0.0134349	-0.0725	Intergenic	LOC101927322
chr18_56420659	A	AG	67	0.22	49	0.27	31	0.42	97	0.42	49	0.18	37	0.03	53	0.17	46	0.04	97	0.02	122	0	1.33	0.44	0.00293735	-0.259167	Intergenic	LOC101927322
chr18_56420699	A	AG	83	0.07	76	0.17	50	0.08	80	0.17	67	0.04	81	0	75	0.12	65	0.02	92	0	72	0	0.49	0.18	0.0141551	-0.0925	Intergenic	LOC101927322
chr18_56712839	T	TC	14	0.07	13	0.38	16	0	13	0	18	0	10	0	11	0	20	0	36	0	38	0	0.45	0	0.00494231	-0.1125	intron (NR_024021, intron 3 of 4)	OACYLP
chr18_6462266	T	TC	250	0	294	0	222	0	15	0.27	399	0	429	0	418	0	413	0	35	0	36	0	0.27	0	0.00160969	-0.0675	Intergenic	L3MBTL4
chr19_11040806	A	AG	105	0.1	96	0.11	93	0.15	72	0.08	108	0.02	125	0.06	96	0.04	117	0.01	43	0	79	0	0.44	0.13	0.00133639	-0.0883333	3' UTR (NM_138358, exon 2 of 2)	YIPF2
chr19_11041441	A	AG	36	0.14	44	0.09	19	0.11	17	0.06	39	0	77	0	43	0.02	47	0	27	0	10	0	0.4	0.02	0.000723279	-0.0966667	TTS (NM_138358)	YIPF2
chr19_11044022	A	AG	40	0.07	34	0	16	0.06	22	0.09	45	0	43	0	66	0	75	0.01	15	0	13	0	0.22	0.01	0.0232634	-0.0533333	Intergenic	YIPF2
chr19_11044056	A	AG	39	0.03	36	0.03	33	0.18	26	0.04	61	0	64	0	98	0	94	0.01	22	0	27	0	0.28	0.01	0.00546195	-0.0683333	Intergenic	YIPF2
chr19_11257185	T	TC	81	0.25	93	0.27	153	0.31	44	0.14	28	0.07	22	0.09	6	0	5	0	30	0	47	0.06	0.97	0.22	0.000877973	-0.205833	3' UTR (NM_001317033, exon 5 of 5)	SPC24
chr19_11257260	T	TC	68	0.13	132	0.13	166	0.1	79	0.14	36	0	24	0	11	0.18	11	0	45	0	56	0.11	0.5	0.29	0.00232088	-0.0766667	3' UTR (NM_001317033, exon 5 of 5)	SPC24
chr19_11257392	T	TC	100	0.07	95	0.13	171	0.1	291	0.08	65	0.03	61	0	6	0	9	0.11	164	0.01	293	0.03	0.38	0.18	0.00106305	-0.065	TTS (NM_001317032)	SPC24
chr19_11257502	T	TC	105	0.1	112	0.22	385	0.18	168	0.32	60	0.12	38	0.03	8	0.12	5	0	83	0	153	0.03	0.82	0.3	0.0169352	-0.155	TTS (NM_001317032)	SPC24
chr19_11257644	T	TC	166	0.15	143	0.1	298	0.12	110	0.09	86	0.03	80	0.06	13	0.15	13	0	109	0	57	0.02	0.46	0.26	0.00291176	-0.0716667	TTS (NM_001317032)	SPC24
chr19_11257673	T	TC	145	0.1	132	0.05	210	0.09	135	0.05	57	0.02	66	0.03	14	0	10	0	124	0	110	0.03	0.29	0.08	0.00427912	-0.0591667	TTS (NM_001317032)	SPC24
chr19_11478105	T	TC	13	0.15	21	0.14	20	0	15	0	13	0	22	0	12	0	7	0	18	0	25	0	0.29	0	0.0354846	-0.0725	Intergenic	SWSAP1
chr19_11478114	T	TC	14	0.14	20	0.15	23	0	15	0.07	17	0	20	0	14	0	7	0	16	0	15	0	0.36	0	0.0184178	-0.09	Intergenic	SWSAP1
chr19_11478913	T	TC	17	0.29	12	0.33	19	0.16	11	0.36	35	0.06	24	0	11	0.09	12	0.08	6	0	17	0	1.14	0.23	0.00157618	-0.246667	Intergenic	SWSAP1
chr19_11478916	T	TC	20	0.25	11	0.55	25	0.24	10	0.4	30	0.07	25	0.04	10	0.3	8	0.25	7	0	18	0	1.44	0.66	0.0193574	-0.25	Intergenic	SWSAP1
[truncated: 2,516 more rows]

## Sheet: ADAR2-affected sites
ID	ref	editing	shCTRL_rep1_cov	shCTRL_rep1_ratio	shCTRL_rep2_cov	shCTRL_rep2_ratio	shCTRL_rep3_cov	shCTRL_rep3_ratio	shCTRL_rep4_cov	shCTRL_rep4_ratio	ADAR2_rep1_cov	ADAR2_rep1_ratio	ADAR2_rep2_cov	ADAR2_rep2_ratio	ADAR2_rep3_cov	ADAR2_rep3_ratio	ADAR2_rep4_cov	ADAR2_rep4_ratio	ADAR2_rep5_cov	ADAR2_rep5_ratio	Total_CTRL	Total_ADAR2	p_values	diff	Annotation	Gene
[truncated: 815 more rows]
