# Supplementary material for: A dual role of EZH2 in regulating A-to-I RNA editing and mRNA stability through ADAR
Source: Nat Commun. 2026 Mar 26;17:4421. doi: 10.1038/s41467-026-71207-3 (PMC13184275; doi:10.1038/s41467-026-71207-3)
Supplement: Supplementary file 4 — Supplementary Data 2 [file 41467_2026_71207_MOESM4_ESM.xlsx]

## Sheet: Sheet1
Under-edited sites							Over-edited sites
Gene	position	ADAR1-KD in C4-2 cells	ADAR2-KD in C4-2 cells	EZH2-KD in C4-2 cells	EZH2-OE in PrEC cells		Gene	position	ADAR1-KD in C4-2 cells	ADAR2-KD in C4-2 cells	EZH2-KD in C4-2 cells	EZH2-OE in PrEC cells
UBE2CP5	chr19_58379153	Deceased in editing	No change	Validated	Validated		SYTL1	chr1_27678712	Deceased in editing	Inceased in editing	Validated	Validated
MED26	chr19_16745353	Deceased in editing	Deceased in editing	Validated	Validated		PSPH	chr7_56079465	Deceased in editing	No change	Validated	Validated
TLCD2	chr17_1608111	Deceased in editing	No change	Validated	Validated		AMD1	chr6_111218862	No change	No change	Validated	Validated
MBD3	chr19_1590505	Deceased in editing	Inceased in editing	Validated	Failed		SLC35A3	chr1_100440574	Inceased in editing	Inceased in editing	Failed	Failed
TULP3	chr12_2996465	Deceased in editing	No change	Validated	Validated		GNL3L	chrX_54587219	Deceased in editing	Inceased in editing	Validated	Validated
ZNF587	chr19_58355170	No change	No change	Validated	Validated		GPR83	chr11_94150299	Deceased in editing	Inceased in editing	Validated	Validated
RBX1	chr22_41327460	Deceased in editing	Inceased in editing	Validated	Validated		DUSP21	chrX_44563168	No change	No change	Failed	Failed
ZNF708	chr19_21474482	Deceased in editing	Deceased in editing	Validated	Validated		SPAG9	chr17_49042216	No change	Deceased in editing	Validated	Failed
GSEC	chr11_126216862	Inceased in editing	No change	Failed	Validated		CBS	chr21_44474331	Deceased in editing	Deceased in editing	Validated	Validated
TFDP2	chr3_141668831	Deceased in editing	No change	Validated	Validated		ARMC5	chr16_31465937	Deceased in editing	No change	Validated	Validated
IQCG	chr3_197612220	Deceased in editing	No change	Validated	Validated
PDP2	chr16_66923766	Deceased in editing	Deceased in editing	Validated	Validated
CDK13	chr7_39990548	Deceased in editing	No change	Failed	Failed
MFSD14A	chr1_100489996	Deceased in editing	No change	Validated	Validated
DNAJC24	chr11_31452789	Deceased in editing	Deceased in editing	Validated	Validated
ENO4	chr10_118591949	Deceased in editing	Inceased in editing	Validated	Validated
GLI4	chr8_144349912	No change	No change	Failed	Failed
CAPS	chr19_5909721	Deceased in editing	No change	Validated	Validated
CLCC1	chr1_109475543	Deceased in editing	No change	Failed	Failed
CYCS	chr7_25159807	Deceased in editing	No change	Validated	Validated
