# Supplementary material for: A dual role of EZH2 in regulating A-to-I RNA editing and mRNA stability through ADAR
Source: Nat Commun. 2026 Mar 26;17:4421. doi: 10.1038/s41467-026-71207-3 (PMC13184275; doi:10.1038/s41467-026-71207-3)
Supplement: Supplementary file 5 — Supplementary Data 3 [file 41467_2026_71207_MOESM5_ESM.xls]

## Sheet: EZH2_ILF2_ADAR1_CLIP_target
Target_EZH2	Target_ILF2	Target_ADAR1
A3GALT2	A4GALT	A2ML1
A4GALT	AACS	A4GALT
AADAT	AADAC	AAMDC
AAMDC	AADAT	AANAT
AAMP	AAMDC	AARS
AARS	AAMP	AARSD1
AASDH	AAR2	AASDH
ABALON	AARS	ABCA1
ABCA1	AARSD1	ABCA3
ABCA11P	AASDH	ABCB5
ABCA3	ABALON	ABCB6
ABCA7	ABCA11P	ABCB7
ABCB10	ABCA7	ABCB8
ABCB5	ABCB10	ABCC1
ABCB6	ABCB5	ABCC4
ABCC1	ABCB6	ABCC6
ABCC12	ABCC1	ABCF1
ABCC4	ABCC4	ABCF3
ABCC5-AS1	ABCC5-AS1	ABCG2
ABCC6	ABCC6	ABHD11
ABCD1	ABCD1	ABHD12
ABCF3	ABCG1	ABHD15
ABCG2	ABHD11	ABHD2
ABCG8	ABHD11-AS1	ABI2
ABHD12	ABHD12	ABL1
ABHD15	ABHD15	ABL2
ABHD17A	ABHD17A	ABLIM1
ABHD2	ABHD17B	ABO
ABHD4	ABHD2	ABR
ABI1	ABI1	ABRAXAS2
ABL2	ABI2	ABTB1
ABR	ABI3BP	ACAA1
ABRAXAS2	ABL1	ACACA
ABT1	ABL2	ACAD10
ABTB1	ABLIM1	ACAD9
ACACA	ABR	ACADS
ACAD9	ABRAXAS2	ACAP3
ACAP3	ABTB1	ACAT1
ACAT1	ABTB2	ACBD4
ACBD3	ACAA1	ACBD6
ACBD6	ACAA2	ACKR2
ACE	ACACA	ACLY
ACIN1	ACAD10	ACO2
ACKR4	ACAD9	ACOT13
ACLY	ACADVL	ACP5
ACO1	ACAP2	ACPP
ACOT11	ACAP3	ACSBG2
ACOT2	ACAT1	ACSL3
ACOX1	ACBD3	ACSM4
ACOX3	ACBD4	ACSS2
ACOXL-AS1	ACBD6	ACTB
ACSL1	ACER2	ACTBL2
ACSL3	ACER3	ACTG1
ACTB	ACIN1	ACTG1P20
ACTC1	ACLY	ACTN4
ACTG1	ACO1	ACTR2
ACTG1P20	ACO2	ACTR3
ACTL7B	ACOT4	ACTR3BP2
ACTN1	ACOT8	ACTR5
ACTR2	ACOX3	ACTRT1
ACTR3	ACP4	ACVR2A
ACTR3BP2	ACSBG2	ADAM15
ACTR5	ACSL3	ADAM17
ACVR1	ACTA1	ADAM21P1
ACVR1B	ACTB	ADAM28
ACVR1C	ACTG1	ADAM29
ACY1	ACTG1P17	ADAM32
ACYP2	ACTG1P20	ADAM9
ADAM15	ACTL10	ADAMTS1
ADAM17	ACTL7B	ADAMTS13
ADAM2	ACTL9	ADAMTS15
ADAM23	ACTN1	ADAMTS3
ADAM28	ACTN1-AS1	ADAMTS6
ADAM32	ACTN4	ADAMTS9
ADAM6	ACTR2	ADARB1
ADAM9	ACTR3	ADAT2
ADAMTS1	ACTR3B	ADCY10
ADAMTS3	ACTR3BP2	ADCY8
ADAMTS6	ACTR3C	ADD1
ADAMTSL4-AS1	ACTR5	ADGB
ADAR	ACTRT1	ADGRA2
ADARB1	ACVR1C	ADGRB3
ADCY10	ACVR2A	ADGRF2
ADCY5	ACY1	ADGRG2
ADCY8	ADAM10	ADGRL1
ADGB	ADAM11	ADGRL4
ADGRA3	ADAM15	ADH5
ADGRB3	ADAM17	ADIPOR2
ADGRF2	ADAM21P1	ADNP
ADGRG2	ADAM28	ADORA2A
ADGRL1	ADAM30	ADPGK
ADGRL3-AS1	ADAM6	ADRA1A
ADGRL4	ADAM8	ADRB2
ADGRV1	ADAMTS1	ADRM1
ADH5	ADAMTS13	AEBP2
ADI1	ADAMTS16	AFF1
ADNP	ADAMTS17	AFF2
ADNP-AS1	ADAMTS6	AFF3
ADORA2A	ADAMTS7	AFF4
ADPGK-AS1	ADAMTS8	AFMID
ADRA1A	ADAR	AGAP1-IT1
ADRA1B	ADARB1	AGAP12P
ADRB1	ADAT1	AGAP3
ADRB2	ADAT2	AGAP4
ADSL	ADCK1	AGAP5
AEBP2	ADCY3	AGAP6
AFF1	ADCY6	AGAP7P
AFF3	ADCY9	AGAP9
AFF4	ADD1	AGBL2
AFG3L2	ADD3-AS1	AGBL5
AGA	ADGB	AGFG2
AGAP1-IT1	ADGRA2	AGK
AGAP12P	ADGRA3	AGO2
AGAP2-AS1	ADGRB1	AGO3
AGAP4	ADGRB3	AGPAT3
AGAP5	ADGRF2	AGR2
AGAP6	ADGRG1	AGRN
AGAP7P	ADGRL1	AGTRAP
AGAP9	ADGRL3-AS1	AHCY
AGBL2	ADI1	AHCYL2
AGBL3	ADM2	AHNAK
AGER	ADM5	AHRR
AGFG2	ADNP	AHSA1
AGO2	ADNP-AS1	AHSA2P
AGO3	ADORA2A	AIDA
AGPAT1	ADRM1	AIF1L
AGR2	ADSL	AIFM1
AGTR2	ADSSL1	AK2
AGTRAP	AEBP2	AK3
AHCTF1	AFAP1-AS1	AK4
AHCTF1P1	AFF1	AK5
AHCY	AFF2	AKAP1
AHNAK	AFF3	AKAP10
AHRR	AFF4	AKAP12
AHSA1	AFG3L2	AKAP13
AHSA2P	AFMID	AKAP6
AIMP2	AGA	AKAP8
AIRN	AGAP1-IT1	AKR1A1
AK1	AGAP12P	AKR7A2
AK2	AGAP2-AS1	AKT1
AK3	AGAP3	AKT3
AKAIN1	AGAP4	ALAS1
AKAP1	AGAP5	ALCAM
AKAP11	AGAP6	ALDH18A1
AKAP12	AGAP7P	ALDH1A3
AKAP5	AGAP9	ALDH3B2
AKAP6	AGBL2	ALDOA
AKAP7	AGBL5	ALG10
AKAP8L	AGFG2	ALG10B
AKAP9	AGK	ALG13
AKIRIN1	AGL	ALG8
AKR1C4	AGO2	ALG9
AKR1D1	AGPAT3	ALKBH4
AKR7A2P1	AGRN	ALKBH5
AKT1	AGTR1	ALMS1-IT1
AKT3	AGTRAP	ALOX12B
AKTIP	AHCTF1	ALOX15B
ALAS1	AHCTF1P1	ALOX5AP
ALCAM	AHCY	ALOXE3
ALDH18A1	AHCYL1	ALPK2
ALDH1A3	AHCYL2	AMBRA1
ALDH3A2	AHDC1	AMD1
ALDH3B2	AHNAK	AMDHD2
ALDH5A1	AHRR	AMY1B
ALDH6A1	AIMP2	AMY2A
ALDOA	AJAP1	ANAPC10
ALDOC	AJM1	ANAPC11
ALG10	AK2	ANAPC16
ALG10B	AK4	ANAPC2
ALG13	AK7	ANAPC5
ALG2	AKAP1	ANAPC7
ALG8	AKAP11	ANG
ALG9	AKAP12	ANGPT1
ALKAL2	AKAP13	ANK1
ALOX15B	AKAP5	ANK2
ALOX5AP	AKAP6	ANK3
ALOXE3	AKAP8	ANKHD1
ALPK3	AKR1A1	ANKLE2
ALPL	AKR7A2	ANKRD11
ALPP	AKT1	ANKRD13D
ALX1	AKT1S1	ANKRD17
AMD1	AKT2	ANKRD18CP
AMDHD2	AKT3	ANKRD20A11P
AMFR	ALCAM	ANKRD20A12P
AMH	ALDH16A1	ANKRD20A2
AMHR2	ALDH18A1	ANKRD20A3
AMMECR1	ALDH3A2	ANKRD20A5P
AMN	ALDH3B2	ANKRD20A8P
AMY2A	ALDOA	ANKRD20A9P
AMZ2	ALDOC	ANKRD24
ANAPC11	ALG10	ANKRD26P1
ANAPC16	ALG10B	ANKRD28
ANAPC2	ALG5	ANKRD30A
ANAPC5	ALG8	ANKRD30BL
ANAPC7	ALG9	ANKRD55
ANG	ALKBH2	ANKRD61
ANGEL2	ALKBH5	ANKRD62
ANGPTL6	ALOX12B	ANKRD9
ANHX	ALOX15B	ANKS3
ANK1	ALOX5AP	ANKS6
ANK2	ALOXE3	ANP32B
ANK3	ALPK3	ANP32C
ANKH	AMBRA1	ANP32E
ANKLE2	AMD1	ANXA11
ANKRD10	AMDHD2	ANXA2P2
ANKRD11	AMELX	AOC2
ANKRD12	AMER1	AP1S3
ANKRD13D	AMER3	AP2B1
ANKRD17	AMFR	AP2S1
ANKRD20A11P	AMH	AP3D1
ANKRD20A12P	AMMECR1	AP3M1
ANKRD20A2	AMN	AP4S1
ANKRD20A3	AMT	AP5Z1
ANKRD20A5P	AMY2A	APBB2
ANKRD26	AMZ1	APC2
ANKRD28	AMZ2P1	APEX1
ANKRD30A	ANAPC1	API5
ANKRD30BL	ANAPC11	APOA1
ANKRD36BP1	ANAPC2	APOOP5
ANKRD37	ANAPC5	APP
ANKRD40	ANAPC7	APPBP2
ANKRD50	ANG	APTR
ANKRD53	ANGPT1	APTX
ANKRD55	ANGPT2	AQP3
ANKRD61	ANK1	AQP7
ANKS1A	ANK2	AQP9
ANKS1B	ANK3	AQR
ANKZF1	ANKDD1A	AR
ANO6	ANKFY1	ARAP1
ANP32A	ANKH	ARF3
ANP32AP1	ANKHD1	ARF4
ANP32B	ANKLE2	ARF4-AS1
ANP32C	ANKMY1	ARFGAP2
ANP32E	ANKRD10	ARFGAP3
ANXA11	ANKRD11	ARFGEF1
ANXA2	ANKRD13C	ARFGEF2
ANXA4	ANKRD13D	ARFIP1
ANXA6	ANKRD17	ARG2
ANXA7	ANKRD20A11P	ARHGAP11A
AOAH	ANKRD20A12P	ARHGAP11B
AOAH-IT1	ANKRD20A2	ARHGAP12
AOC2	ANKRD20A3	ARHGAP15
AP1M2	ANKRD20A5P	ARHGAP23
AP1S1	ANKRD20A8P	ARHGAP26
AP2B1	ANKRD23	ARHGAP27
AP2M1	ANKRD28	ARHGAP31
AP2S1	ANKRD30BL	ARHGAP33
AP3D1	ANKRD36BP2	ARHGAP35
AP3M1	ANKRD52	ARHGAP36
AP4S1	ANKRD55	ARHGAP42
AP5M1	ANKRD61	ARHGAP6
APBB2	ANKRD62	ARHGAP8
APBB3	ANKRD65	ARHGAP9
APEX1	ANKRD9	ARHGDIA
APH1A	ANKS1A	ARHGEF10
APH1B	ANKZF1	ARHGEF18
APLP1	ANO3	ARHGEF26
APMAP	ANO8	ARHGEF3
APOBEC4	ANP32A	ARHGEF35
APOLD1	ANP32B	ARHGEF6
APOOP5	ANP32C	ARHGEF9-IT1
APP	ANP32E	ARID1A
APRT	ANXA2	ARID1B
APTX	ANXA4	ARID3A
AQP3	AOC1	ARID3B
AQP6	AOC2	ARID4B
AQP7	AP1B1	ARID5B
AQR	AP1M1	ARIH1
AR	AP1S1	ARIH2OS
ARAP1	AP2S1	ARL1
ARCN1	AP3D1	ARL14EPL
AREL1	AP5Z1	ARL4A
ARF1	APAF1	ARL4C
ARF4	APBA2	ARL6IP1
ARF4-AS1	APBB2	ARL6IP6
ARF6	APBB3	ARL8A
ARFGAP3	APC2	ARMC5
ARFGEF1	APEH	ARMC9
ARFGEF3	APEX1	ARMCX3
ARG1	APLP1	ARMH1
ARGFXP2	APLP2	ARNTL
ARGLU1	APMAP	ARPC1B
ARHGAP11A	APOA4	ARPC3
ARHGAP15	APOBEC1	ARPC5L
ARHGAP23	APOBEC3B-AS1	ARRDC1
ARHGAP27	APOBEC4	ARRDC2
ARHGAP31	APOC4-APOC2	ARSG
ARHGAP35	APOE	ASAP2
ARHGAP42	APOOP5	ASB12
ARHGAP5	APP	ASB7
ARHGAP6	APRT	ASCC1
ARHGAP8	APTR	ASCC2
ARHGAP9	APTX	ASH1L
ARHGDIA	AQP12A	ASH2L
ARHGEF10L	AQP7	ASIP
ARHGEF11	AR	ASL
ARHGEF12	ARAP1	ASMT
ARHGEF16	ARF1	ASMTL
ARHGEF18	ARF3	ASNS
ARHGEF26	ARF6	ASPH
ARHGEF6	ARFGAP2	ASPSCR1
ARID1A	ARFGAP3	ASRGL1
ARID2	ARFGEF1	ASS1
ARID3A	ARFGEF2	ASXL1
ARID3B	ARG1	ASXL2
ARID5B	ARG2	ATAD2
ARIH1	ARHGAP1	ATAD3A
ARIH2OS	ARHGAP11A	ATAD3B
ARL1	ARHGAP11B	ATAD3C
ARL10	ARHGAP12	ATF1
ARL14	ARHGAP15	ATF4
ARL14EPL	ARHGAP21	ATF5
ARL17A	ARHGAP23	ATF7
ARL17B	ARHGAP24	ATF7IP2
ARL4A	ARHGAP26	ATG10
ARL4C	ARHGAP26-IT1	ATG16L1
ARL5A	ARHGAP31	ATG9B
ARL6IP1	ARHGAP33	ATIC
ARL6IP5	ARHGAP35	ATMIN
ARMC1	ARHGAP36	ATOX1
ARMC10	ARHGAP39	ATP11B
ARMC2-AS1	ARHGAP5	ATP1A1
ARMC9	ARHGAP6	ATP1A1-AS1
ARMH4	ARHGAP8	ATP1B1
ARPC1A	ARHGAP9	ATP1B3
ARPC1B	ARHGDIA	ATP23
ARPC2	ARHGEF1	ATP2A1
ARPC3	ARHGEF10	ATP2A2
ARPC5	ARHGEF10L	ATP2C2
ARPC5L	ARHGEF12	ATP4A
ARPP19	ARHGEF16	ATP4B
ARRDC2	ARHGEF18	ATP5F1A
ARRDC3	ARHGEF26	ATP5F1B
ARSB	ARHGEF3-AS1	ATP5F1D
ARSF	ARHGEF35	ATP5F1E
ARX	ARHGEF4	ATP5IF1
AS3MT	ARID1A	ATP5MC1
ASAH1	ARID1B	ATP5MC2
ASAP2	ARID2	ATP5MC3
ASB8	ARID3B	ATP5ME
ASB9P1	ARID4B	ATP5MF
ASCC1	ARID5B	ATP5MGL
ASCC3	ARIH1	ATP5PF
ASCL5	ARIH2OS	ATP6V0C
ASIP	ARL10	ATP6V0E1
ASNS	ARL17B	ATP6V1A
ASPH	ARL4A	ATP6V1C1
ASPHD2	ARL4C	ATP6V1E1
ASPM	ARL5B	ATP6V1H
ASRGL1	ARL6IP1	ATP8A2
ASS1	ARL6IP4	ATP8B2
ASXL1	ARL8A	ATP9B
ASXL2	ARMC5	ATPAF2
ASXL3	ARMC9	ATPSCKMT
ATAD3A	ARMCX3	ATXN10
ATAD3B	ARPC1B	ATXN2
ATAD5	ARPC3	ATXN7L1
ATF1	ARPC5	ATXN7L3B
ATF3	ARPC5L	AURKAIP1
ATF4	ARRB2	AURKAP1
ATF5	ARRDC1	AURKB
ATF7	ARRDC1-AS1	AVL9
ATF7IP	ARRDC2	AXIN2
ATG10	ARSA	AZGP1
ATG2B	ARSG	AZIN1
ATG9B	ARTN	B2M
ATIC	ARX	B3GALNT2
ATL3	ASAH1	B3GALT2
ATM	ASAH2B	B3GALT4
ATMIN	ASAP1	B3GALT6
ATN1	ASAP1-IT1	B3GAT3
ATP11A-AS1	ASAP2	B3GNT2
ATP11B	ASB13	B3GNT7
ATP12A	ASB7	B4GALT2
ATP13A1	ASB9P1	B4GALT6
ATP13A2	ASCC2	BAALC
ATP13A3	ASCC3	BAGE
ATP1A1	ASCL2	BAIAP2
ATP1A1-AS1	ASF1B	BAIAP2L1
ATP1B1	ASH1L	BAMBI
ATP1B3	ASH1L-AS1	BARX2
ATP23	ASH2L	BASP1P1
ATP2A2	ASIC1	BAZ1B
ATP2A3	ASIP	BAZ2A
ATP2B1	ASL	BBS1
ATP4B	ASMT	BBS10
ATP5F1A	ASNS	BCAP31
ATP5F1B	ASPH	BCAR1
ATP5F1C	ASPSCR1	BCAR3
ATP5F1D	ASS1	BCAS3
ATP5F1E	ASXL1	BCKDHB
ATP5F1EP2	ATAD2	BCL11A
ATP5IF1	ATAD2B	BCL11B
ATP5MC1	ATAD3A	BCL2L12
ATP5MC2	ATAD3B	BCL2L13
ATP5MC3	ATAD5	BCL2L14
ATP5MD	ATF4	BCL2L2
ATP5ME	ATF5	BCL3
ATP5MF	ATF7	BCL6
ATP5MG	ATF7IP2	BCL9L
ATP5MGL	ATG10	BCOR
ATP5MPL	ATG4A	BCRP3
ATP5PB	ATG4D	BDH1
ATP5PD	ATG5	BDNF
ATP5PF	ATIC	BDP1
ATP5PO	ATMIN	BECN2
ATP6AP2	ATN1	BEST3
ATP6V0B	ATOH1	BEX3
ATP6V0E1	ATP11A-AS1	BHLHA15
ATP6V0E2-AS1	ATP11B	BHLHE40-AS1
ATP6V1B2	ATP1A1	BHMT
ATP6V1D	ATP1A1-AS1	BICD1
ATP6V1F	ATP1A3	BICD2
ATP6V1FNB	ATP1B1	BICDL2
ATP6V1H	ATP23	BICRA
ATP7A	ATP2A2	BICRAL
ATP8A2	ATP4A	BIK
ATP8B1	ATP4B	BIRC2
ATP8B2	ATP5F1A	BIRC5
ATPAF2	ATP5F1B	BIRC6
ATPSCKMT	ATP5F1C	BLCAP
ATRIP	ATP5F1D	BLMH
ATRX	ATP5F1E	BLOC1S6
ATXN10	ATP5IF1	BLVRB
ATXN2L	ATP5MC1	BMP2
ATXN7L1	ATP5MC2	BMP5
ATXN7L3B	ATP5MC3	BMPR1B
ATXN8OS	ATP5MG	BMPR2
AURKAIP1	ATP5PF	BMS1P1
AURKAP1	ATP5PO	BMS1P17
AVL9	ATP6V0D1	BMS1P18
AXDND1	ATP6V0E2-AS1	BMS1P22
AZGP1	ATP6V1FNB	BNIP1
AZGP1P1	ATP6V1G1	BNIP2
AZIN1	ATP6V1H	BNIP3
AZIN1-AS1	ATP8A1	BNIP3L
B2M	ATP8A2	BOK-AS1
B3GALNT2	ATP8B1	BPIFA4P
B3GALT4	ATP8B2	BRD1
B3GALT6	ATP8B3	BRD2
B3GAT3	ATP8B5P	BRD4
B3GNT2	ATP9A	BRDTP1
B3GNT6	ATPAF1	BRF1
B4GALT2	ATPSCKMT	BRI3
B4GALT6	ATR	BRI3BP
B4GAT1	ATRX	BRINP3
BAALC	ATXN2	BRK1
BAG3	ATXN2L	BRWD1
BAGE	ATXN7	BSCL2
BAIAP2L1	ATXN7L1	BSG
BAIAP2L2	AURKAIP1	BSN-DT
BAIAP3	AURKAP1	BTAF1
BAMBI	AZGP1	BTBD19
BASP1	AZGP1P1	BTBD2
BASP1P1	AZIN1-AS1	BTF3
BAX	AZIN2	BTF3L4
BAZ1A	B2M	BTG1
BAZ1B	B3GALNT2	BTG3
BAZ2A	B3GALT4	BTN3A2
BBS10	B3GALT6	BTRC
BCAP29	B3GAT3	BUD23
BCAP31	B3GLCT	BYSL
BCAR1	B3GNT2	BZW1
BCAR3	B3GNT7	C10orf126
BCAR4	B3GNTL1	C11orf24
BCAS3	B4GALNT3	C11orf58
BCCIP	B4GALNT4	C11orf87
BCKDHB	B4GALT2	C11orf91
BCL10	B4GALT6	C11orf95
BCL2	B4GALT7	C12orf57
BCL2L10	B9D1	C12orf73
BCL2L12	BACH1-IT2	C14orf177
BCL2L13	BAG1	C16orf72
BCL6	BAG3	C16orf82
BCL9L	BAG6	C17orf107
BCOR	BAGE	C17orf112
BCRP3	BAGE5	C17orf58
BCYRN1	BAIAP2	C17orf64
BDNF	BAIAP2L1	C18orf61
BDP1	BAIAP2L2	C19orf12
BEGAIN	BAIAP3	C19orf24
BEST2	BAK1	C19orf25
BET1L	BAMBI	C19orf33
BEX2	BANP	C19orf44
BEX3	BAP1	C19orf47
BHLHA15	BARHL1	C19orf48
BHLHE40	BARX2	C19orf53
BHLHE40-AS1	BASP1	C19orf71
BHMT	BASP1P1	C1QBP
BICD1	BAZ1A	C1QTNF12
BICRAL	BAZ1B	C1QTNF3-AMACR
BIRC2	BAZ2A	C1R
BIRC3	BBS1	C1orf109
BIRC5	BBS10	C1orf116
BLCAP	BCAM	C1orf159
BLMH	BCAP31	C1orf167
BLOC1S6	BCAR1	C1orf189
BLVRB	BCAS3	C1orf198
BMI1	BCAT2	C1orf229
BMP15	BCCIP	C1orf52
BMP4	BCL2L12	C2
BMP5	BCL2L14	C20orf144
BMP8A	BCL6	C22orf23
BMPR1B	BCL9L	C2orf27A
BMPR1B-DT	BCLAF1	C2orf70
BMPR2	BCOR	C2orf88
BMS1	BCR	C3orf33
BMS1P1	BCRP3	C3orf67-AS1
BMS1P17	BDH1	C4orf19
BMS1P18	BDNF	C4orf45
BMS1P2	BDP1	C5orf15
BMS1P22	BECN2	C5orf24
BNIP1	BEX3	C6
BNIP2	BGLAP	C6orf136
BNIP3	BGN	C6orf203
BNIP3L	BHLHA15	C6orf226
BOK-AS1	BHLHE22	C6orf62
BOLA2	BHMT	C7orf50
BOLA2-SMG1P6	BICD1	C7orf61
BOLA3-AS1	BICDL1	C8orf37
BORA	BICDL2	C9orf129
BPTF	BICRA	C9orf131
BRCA1	BICRAL	C9orf139
BRD2	BIK	C9orf153
BRD4	BIN1	C9orf57
BRDTP1	BIRC5	C9orf62
BRF1	BLCAP	CA10
BRI3	BLOC1S6	CA12
BRINP1	BLVRB	CA13
BRINP3	BMP8B	CA5B
BRIP1	BMPER	CA8
BRK1	BMPR1A	CAAP1
BRMS1L	BMPR1B	CAB39
BRWD1	BMPR2	CAB39L
BRWD3	BMS1	CABIN1
BSCL2	BMS1P1	CACUL1
BSG	BMS1P17	CALCOCO2
BSN-DT	BMS1P18	CALHM5
BST1	BMS1P2	CALM1
BTAF1	BMS1P22	CALM3
BTBD11	BNC1	CALN1
BTBD19	BNC2	CALR
BTBD2	BNIP2	CALU
BTBD3	BNIP3	CAMK1D
BTBD9	BNIP3L	CAMK2B
BTF3	BOK-AS1	CAMK2N1
BTG1	BOP1	CAMK4
BTG3	BPTF	CAMKK1
BTN3A2	BRAF	CAMKK2
BTNL3	BRCA1	CAMKMT
BTRC	BRCA2	CAMLG
BUB3	BRD1	CAMTA2
BUD23	BRD2	CANT1
BZW1	BRD4	CANX
BZW2	BRD9	CAP2
C10orf113	BRDTP1	CAPN12
C10orf126	BRF1	CAPN13
C10orf53	BRI3	CAPNS1
C10orf99	BRI3BP	CAPRIN1
C11orf21	BRINP3	CAPS
C11orf53	BRWD1	CAPZB
C11orf58	BSCL2	CARD11
C11orf91	BSG	CARHSP1
C11orf95	BSN-DT	CARM1
C12orf10	BTAF1	CARNS1
C12orf57	BTBD16	CARS
C12orf73	BTBD19	CARTPT
C12orf76	BTBD2	CASC19
C14orf177	BTBD9-AS1	CASP16P
C14orf39	BTF3	CASP6
C15orf40	BTF3L4	CASTOR2
C16orf46	BTG1	CASTOR3
C16orf72	BTG2	CASZ1
C16orf82	BTG3	CATIP-AS1
C17orf112	BTN3A2	CATSPER2
C17orf49	BTRC	CATSPER2P1
C17orf58	BUB3	CATSPER4
C17orf64	BZW1	CATSPERD
C18orf54	BZW2	CAVIN4
C19orf24	C10orf126	CBFA2T2
C19orf33	C10orf53	CBLN1
C19orf47	C11orf24	CBR3-AS1
C19orf48	C11orf53	CBS
C19orf53	C11orf58	CBWD1
C1QBP	C11orf65	CBWD2
C1QTNF12	C12orf49	CBWD3
C1QTNF3-AMACR	C12orf57	CBWD5
C1QTNF9	C12orf75	CBWD6
C1R	C14orf177	CBX1
C1orf116	C14orf39	CBX3
C1orf146	C15orf54	CBX4
C1orf167	C16orf58	CBX6
C1orf185	C16orf72	CBX7
C1orf189	C16orf82	CBX8
C1orf210	C17orf112	CBY1
C1orf229	C17orf58	CBY3
C1orf43	C17orf64	CCAR1
C1orf52	C19orf24	CCDC102B
C1orf56	C19orf25	CCDC115
C1orf74	C19orf33	CCDC12
C20orf144	C19orf44	CCDC124
C20orf204	C19orf47	CCDC125
C20orf96	C19orf48	CCDC130
C22orf24	C19orf53	CCDC134
C2orf66	C19orf54	CCDC138
C2orf68	C19orf71	CCDC144A
C3orf33	C1QBP	CCDC151
C4orf19	C1QTNF12	CCDC17
C4orf3	C1QTNF3-AMACR	CCDC171
C4orf45	C1QTNF9	CCDC179
C5orf15	C1R	CCDC182
C5orf22	C1orf116	CCDC196
C5orf24	C1orf140	CCDC200
C5orf46	C1orf159	CCDC22
C5orf63	C1orf167	CCDC28B
C6orf120	C1orf198	CCDC38
C6orf201	C1orf21	CCDC47
C6orf226	C1orf229	CCDC62
C6orf58	C20orf144	CCDC74A
C6orf62	C20orf27	CCDC74B
C7orf25	C21orf58	CCDC84
C8orf33	C22orf23	CCDC85A
C8orf34-AS1	C2orf16	CCDC85C
C8orf37	C2orf27A	CCDC91
C8orf76	C2orf70	CCL5
C9orf129	C3orf70	CCN4
C9orf131	C4B	CCNB1
C9orf139	C4orf19	CCNB3
C9orf153	C4orf45	CCND1
C9orf43	C5orf17	CCND3
C9orf57	C5orf24	CCNE2
CA8	C5orf66-AS2	CCNI
CAB39	C6	CCNK
CABIN1	C6orf118	CCNL2
CABP7	C6orf136	CCNY
CABYR	C6orf203	CCNYL1
CACHD1	C6orf226	CCSER2
CACNA1F	C6orf62	CCT4
CACNA2D3	C7orf26	CCT6P3
CACNG1	C7orf33	CCT8
CACUL1	C7orf50	CD160
CACYBP	C7orf61	CD164
CAD	C8orf34-AS1	CD248
CADM3	C8orf37	CD276
CALCOCO1	C8orf82	CD300A
CALCOCO2	C9orf129	CD320
CALCRL	C9orf131	CD38
CALHM6	C9orf139	CD46
CALM1	C9orf153	CD63
CALM2	C9orf57	CD70
CALM3	C9orf62	CD81
CALML4	C9orf85	CD9
CALR	CA10	CDA
CALU	CA12	CDC123
CAMK2B	CA3-AS1	CDC25C
CAMK2N1	CA5BP1	CDC26
CAMK4	CA8	CDC42BPB
CAMKK1	CAB39	CDC42EP2
CAMKK2	CABIN1	CDC42EP4
CAMKMT	CABP7	CDC42SE1
CAMSAP1	CABYR	CDC45
CAMSAP2	CACFD1	CDC6
CAMTA1	CACNA1A	CDC7
CAND1	CACNA1F	CDCA4
CANT1	CACNA1H	CDCA7
CANX	CACNA2D2	CDCA7L
CAP1	CACNA2D3	CDCP1
CAPN11	CACNB2	CDH12
CAPN12	CACNB3	CDH18
CAPN13	CACNG6	CDH2
CAPN2	CACUL1	CDH20
CAPN3	CAD	CDH23
CAPRIN1	CADM1	CDH24
CAPZB	CADM3	CDH4
CARD11	CALCOCO1	CDH5
CARD19	CALCR	CDH6
CARHSP1	CALHM2	CDH7
CARMIL1	CALM1	CDH8
CARNMT1-AS1	CALM3	CDK11A
CARNS1	CALML4	CDK12
CARS	CALR	CDK13
CARTPT	CAMK1	CDK15
CASC16	CAMK2N1	CDK16
CASC17	CAMK4	CDK20
CASK	CAMKK2	CDK2AP1
CASP16P	CAMKMT	CDK5R1
CASP3	CAMSAP1	CDK5RAP2
CASP5	CAMTA1	CDKAL1
CASP6	CAMTA2	CDKN1B
CASP7	CANT1	CDKN2D
CASP8	CANX	CDKN3
CASTOR2	CAPG	CDON
CASZ1	CAPN10-DT	CDR1
CATIP	CAPN11	CDRT4
CATSPER2	CAPN12	CDYL
CATSPERD	CAPN14	CEACAM19
CAVIN4	CAPN2	CEACAM21
CBLN2	CAPN8	CEBPD
CBR1	CAPNS1	CELF1
CBR3	CAPRIN1	CELF3
CBS	CAPZA2	CENPBD1
CBWD1	CAPZB	CENPL
CBWD2	CARD10	CENPM
CBWD3	CARD11	CENPN
CBWD5	CARD9	CENPT
CBWD6	CARHSP1	CENPU
CBX1	CARM1	CENPX
CBX3	CARMIL1	CEP112
CBX4	CARMIL2	CEP128
CBX6	CARNS1	CEP162
CBX7	CARS	CEP164
CC2D2A	CARS2	CEP170B
CCAR1	CARTPT	CEP170P1
CCBE1	CASC6	CEP192
CCDC102B	CASKIN1	CEP295NL
CCDC112	CASP16P	CEP68
CCDC115	CASP3	CEP72
CCDC124	CASP7	CEP78
CCDC125	CASTOR2	CERS2
CCDC13	CASTOR3	CERS4
CCDC138	CASZ1	CERS5
CCDC14	CATIP-AS1	CES1P2
CCDC146	CATSPER2	CETN1
CCDC151	CATSPERD	CFAP126
CCDC162P	CATSPERG	CFAP157
CCDC17	CAVIN4	CFAP69
CCDC171	CBARP	CFAP77
CCDC179	CBFA2T2	CFL1
CCDC182	CBLC	CFL2
CCDC192	CBLN2	CGGBP1
CCDC196	CBR3	CHCHD10
CCDC200	CBS	CHCHD2
CCDC28B	CBWD1	CHCHD5
CCDC38	CBWD2	CHD3
CCDC47	CBWD3	CHD5
CCDC57	CBWD5	CHD9
CCDC62	CBWD6	CHEK1
CCDC65	CBX1	CHEK2P2
CCDC81	CBX2	CHERP
CCDC85A	CBX3	CHGB
CCDC85C	CBX4	CHIA
CCDC88A	CBX6	CHID1
CCDC88C	CBX7	CHKA
CCDC90B	CBX8	CHM
CCDC91	CBY1	CHMP2A
CCDC96	CBY3	CHMP6
CCDC97	CC2D1B	CHN2
CCER2	CC2D2B	CHODL
CCK	CCAR2	CHPT1
CCKAR	CCDC102B	CHRAC1
CCL5	CCDC107	CHRDL2
CCN1	CCDC115	CHRM2
CCN4	CCDC12	CHRM3
CCNB1	CCDC124	CHRNA10
CCNB2	CCDC125	CHST11
CCNC	CCDC138	CHST5
CCND1	CCDC146	CHSY3
CCND2	CCDC149	CHTF18
CCND3	CCDC151	CHTF8
CCNE2	CCDC154	CIAO3
CCNG1	CCDC167	CIB1
CCNG2	CCDC17	CIP2A
CCNH	CCDC179	CISD3
CCNI	CCDC18-AS1	CIT
CCNK	CCDC182	CITED1
CCNL1	CCDC196	CKAP2
CCNL2	CCDC198	CKAP4
CCNT2	CCDC200	CKAP5
CCNY	CCDC24	CKB
CCR4	CCDC3	CKMT1A
CCR8	CCDC47	CKMT1B
CCSER2	CCDC57	CKS2
CCT2	CCDC62	CLASP1
CCT3	CCDC63	CLASRP
CCT4	CCDC66	CLBA1
CCT5	CCDC74A	CLCA4
CCT6A	CCDC74B	CLCC1
CCT6P3	CCDC78	CLCN5
CCT7	CCDC84	CLDN12
CCT8	CCDC85A	CLDN3
CCZ1	CCDC85B	CLDN4
CD101	CCDC85C	CLDN5
CD164	CCDC88C	CLDN7
CD209	CCDC91	CLEC18A
CD276	CCDC92	CLEC2D
CD28	CCDC96	CLEC2L
CD300LF	CCDC9B	CLEC6A
CD302	CCER2	CLIC1
CD320	CCHCR1	CLIC3
CD38	CCK	CLIC4
CD63	CCL5	CLINT1
CD68	CCM2	CLIP1-AS1
CD70	CCN2	CLIP3
CD81	CCN4	CLK2
CD8A	CCNB1	CLN3
CD9	CCND1	CLNK
CD96	CCND3	CLSTN1
CDC123	CCNDBP1	CLSTN2-AS1
CDC26	CCNE1	CLTC
CDC27	CCNE2	CLVS1
CDC42	CCNG1	CMAHP
CDC42BPA	CCNI	CMAS
CDC42P3	CCNK	CMC2
CDC42SE1	CCNL1	CMIP
CDC7	CCNL2	CMPK1
CDCA2	CCNQ	CMTM4
CDCA5	CCNY	CNBP
CDCP1	CCNYL1	CNGB1
CDH1	CCR8	CNIH2
CDH18	CCSER1	CNIH4
CDH19	CCSER2	CNKSR3
CDH20	CCT2	CNNM2
CDH23	CCT4	CNNM4
CDH24	CCT5	CNOT1
CDH5	CCT6A	CNOT10
CDH7	CCT6P3	CNOT2
CDH8	CCT7	CNOT7
CDH9	CCZ1B	CNOT9
CDHR2	CD101	CNPY3-GNMT
CDK1	CD151	CNR1
CDK11A	CD160	CNST
CDK12	CD164	CNTN3
CDK13	CD1D	CNTN4
CDK15	CD27-AS1	CNTN6
CDK16	CD276	CNTNAP2
CDK20	CD320	CNTNAP4
CDK2AP1	CD63	CNTNAP5
CDK5	CD70	COA6-AS1
CDK5R1	CD74	COA8
CDK5RAP3	CD81	COBL
CDK8	CD9	COG1
CDK9	CDAN1	COG4
CDKAL1	CDC14B	COG7
CDKL2	CDC16	COIL
CDKN1A	CDC20	COL10A1
CDKN1B	CDC25B	COL18A1
CDKN2AIPNL	CDC34	COL1A2
CDKN2B	CDC42BPB	COL22A1
CDKN3	CDC42BPG	COL24A1
CDON	CDC42EP1	COL26A1
CDR1	CDC42EP2	COLEC10
CDR2	CDC42EP4	COLGALT1
CDRT1	CDC6	COMMD1
CDRT15L2	CDC7	COMMD10
CDRT4	CDCA4	COMP
CDS2	CDCA7L	COMT
CDV3	CDCP1	COMTD1
CDX1	CDCP2	COPB2
CEACAM21	CDH12	COPE
CEBPB-AS1	CDH19	COPG1
CEBPD	CDH2	COPZ1
CEBPG	CDH20	COQ10A
CELA3B	CDH23	COQ5
CELF1	CDH24	CORT
CELF3	CDH5	COX14
CELF5	CDH7	COX18
CELF6	CDIPT	COX20
CELSR2	CDK1	COX4I1
CEMIP2	CDK11A	COX4I2
CENPA	CDK12	COX5A
CENPBD1P1	CDK13	COX6A1
CENPF	CDK14	COX6C
CENPH	CDK15	COX7A1
CENPL	CDK16	COX7A2
CENPN	CDK18	COX7A2L
CENPU	CDK19	COX7B2
CENPW	CDK20	COX7C
CEP112	CDK2AP1	COX8A
CEP120	CDK2AP2	CPA6
CEP128	CDK5R1	CPEB2
CEP162	CDK5RAP3	CPLANE1
CEP170P1	CDK8	CPLX4
CEP19	CDK9	CPNE1
CEP192	CDKAL1	CPNE7
CEP63	CDKL2	CPQ
CEP68	CDKL5	CPSF1
CEP78	CDKN1A	CPSF7
CERS1	CDKN1B	CPT1A
CERS2	CDKN2D	CPT1C
CERS4	CDON	CPXCR1
CERS6-AS1	CDPF1	CPZ
CES1P2	CDR1	CRADD
CETN1	CDRT1	CRAT37
CFAP126	CDRT4	CRCP
CFAP157	CDV3	CREB3L4
CFAP20	CDYL	CRIP2
CFAP54	CDYL2	CRK
CFAP69	CEACAM19	CRKL
CFAP70	CEACAM21	CRLF2
CFAP77	CEBPA	CRLF3
CFAP97	CEBPD	CROCCP2
CFL1	CECR7	CROCCP3
CFL2	CELF1	CRSP8P
CH25H	CELF5	CRTC1
CHCHD1	CELP	CRTC3
CHCHD10	CELSR1	CRY2
CHCHD2	CELSR2	CRYBB2P1
CHCHD5	CENPA	CS
CHD1L	CENPB	CSAD
CHD2	CENPBD1	CSE1L
CHD3	CENPBD1P1	CSF1R
CHD4	CENPF	CSMD1
CHD5	CENPJ	CSMD3
CHD7	CENPL	CSNK1A1
CHEK1	CENPM	CSNK1A1L
CHEK2P2	CENPN	CSNK1D
CHERP	CENPT	CSNK1E
CHGA	CENPU	CSNK1G2
CHIT1	CENPV	CSNK1G2-AS1
CHMP2A	CENPX	CSNK1G3
CHMP3	CEP112	CSNK2A3
CHMP7	CEP120	CSPG4P1Y
CHODL	CEP131	CSPP1
CHORDC1	CEP162	CSRNP2
CHPF2	CEP164	CST3
CHPT1	CEP170B	CST7
CHRAC1	CEP170P1	CSTF3-DT
CHRDL2	CEP192	CT47B1
CHRM2	CEP250	CT66
CHRM3	CEP295NL	CTAGE4
CHRNA10	CEP55	CTB-178M22.2
CHRNB2	CEP63	CTBP1
CHST14	CEP68	CTBP1-AS
CHST2	CEP70	CTBP2
CHST8	CEP72	CTC-338M12.4
CHSY1	CERK	CTC1
CHSY3	CERS1	CTCF
CIAO1	CERS2	CTCFL
CIAO2A	CERS4	CTD-2201I18.1
CIB1	CERS5	CTDSP2
CIRBP-AS1	CERT1	CTDSPL2
CISD2	CES1P2	CTNNA1
CISD3	CETN1	CTNNA2
CITED1	CFAP126	CTNNA3
CIZ1	CFAP410	CTNNB1
CKAP2	CFAP54	CTNNBIP1
CKAP4	CFAP69	CTNND1
CKB	CFAP77	CTRL
CKMT1A	CFD	CTSC
CKMT1B	CFL1	CTSG
CKMT2	CFL2	CTSZ
CKS1B	CGGBP1	CTTN
CKS2	CGNL1	CTTNBP2NL
CLCC1	CGREF1	CTXN1
CLCN1	CHADL	CUEDC1
CLCN3	CHAF1B	CUL7
CLDN12	CHCHD10	CUX1
CLDN15	CHCHD2	CUZD1
CLDN23	CHCHD5	CWH43
CLDN25	CHD3	CXADRP2
CLDN3	CHD4	CXADRP3
CLDN4	CHD5	CXCR4
CLDN7	CHD7	CXCR5
CLDND1	CHD8	CXXC5
CLEC16A	CHEK2	CYB561
CLEC18A	CHEK2P2	CYB561A3
CLEC18B	CHERP	CYB5D1
CLEC2D	CHGA	CYBRD1
CLEC2L	CHGB	CYC1
CLEC3B	CHIC1	CYFIP1
CLEC6A	CHID1	CYP1B1-AS1
CLIC1	CHKA	CYP26C1
CLIC3	CHM	CYP2R1
CLINT1	CHMP2A	CYP4F29P
CLIP1-AS1	CHMP4B	CYP4F3
CLK3	CHMP6	CYP4F30P
CLN3	CHODL-AS1	CYP4F35P
CLN5	CHPF	CYP4F62P
CLNS1A	CHPT1	CYP4F8
CLOCK	CHRAC1	CYP51A1
CLPTM1L	CHRDL2	CYTH1
CLSTN1	CHRM2	CYTOR
CLSTN2	CHRM3	D21S2088E
CLTA	CHRM5	D2HGDH
CLTC	CHRNA10	DAB1
CLTRN	CHST8	DAB1-AS1
CLVS1	CHSY1	DAB2IP
CMAS	CHSY3	DACH2
CMBL	CIAO1	DAD1
CMC2	CIAO3	DAG1
CMIP	CIB1	DAGLB
CMTM3	CIC	DALRD3
CMTM6	CILP2	DANT2
CMTM8	CINP	DAOA-AS1
CNBP	CIRBP-AS1	DAP
CNDP1	CISD2	DAP3
CNDP2	CISD3	DAPK1
CNGB3	CITED1	DAPK3
CNIH1	CKAP4	DAPL1
CNIH2	CKAP5	DARS2
CNIH4	CKB	DAZ2
CNKSR2	CKMT1A	DAZAP1
CNKSR3	CKMT1B	DBET
CNOT10	CKMT2	DBI
CNOT2	CLASP1	DBN1
CNOT7	CLASRP	DCAF12L1
CNOT8	CLCC1	DCAF4L2
CNP	CLCN3	DCAF5
CNPY2	CLCN4	DCAF8
CNR1	CLCN5	DCAKD
CNTD1	CLDN23	DCBLD2
CNTD2	CLDN3	DCDC2B
CNTF	CLDN4	DCK
CNTN3	CLDN5	DCLK2
CNTN4	CLDN7	DCLK3
CNTN5	CLDND2	DCT
CNTN6	CLEC10A	DCTN2
CNTNAP2	CLEC16A	DCTN6
CNTNAP4	CLEC18A	DCUN1D1
CNTNAP5	CLEC18B	DCX
CNTROB	CLEC2L	DDHD1
COA6	CLEC3B	DDIT4
COA6-AS1	CLGN	DDO
COBL	CLIC1	DDR2
COIL	CLIC3	DDT
COL10A1	CLIC5	DDTL
COL12A1	CLINT1	DDX10
COL18A1	CLIP1-AS1	DDX11-AS1
COL22A1	CLIP3	DDX11L16
COL8A2	CLK2	DDX11L2
COL9A2	CLK3	DDX11L5
COLEC10	CLN3	DDX17
COLGALT1	CLNS1A	DDX18
COMMD9	CLPB	DDX19A
COMT	CLPP	DDX21
COMTD1	CLPTM1L	DDX23
COPA	CLSTN1	DDX39A
COPB1	CLSTN3	DDX3X
COPB2	CLTC	DDX42
COPG1	CLUH	DDX5
COPRS	CLVS1	DDX50
COPS2	CMAS	DDX53
COPS5	CMC1	DDX55
COPS6	CMC2	DDX56
COPS7A	CMIP	DDX58
COPS9	CMPK1	DDX6
COQ10A	CMTM4	DEFA5
COQ3	CMTR2	DEFB121
COQ5	CNDP1	DEFB132
COQ7	CNIH2	DEGS1
COQ8A	CNIH3	DEGS2
CORO6	CNKSR2	DEK
CORT	CNKSR3	DELE1
COTL1	CNNM2	DENND4C
COX14	CNNM3	DENND5A
COX16	CNOT1	DENND5B-AS1
COX17	CNOT3	DENR
COX18	CNOT6	DEPDC1
COX20	CNOT7	DERL1
COX4I1	CNP	DERL3
COX4I2	CNPY2	DESI1
COX5A	CNR1	DFFA
COX5B	CNST	DGCR6
COX6A1	CNTLN	DGKB
COX6B1	CNTN3	DGKD
COX6C	CNTN4	DGKI
COX7A1	CNTN5	DHCR24
COX7A2	CNTN6	DHDH
COX7B	CNTNAP2	DHFR
COX7B2	COA1	DHFRP3
COX8A	COA8	DHRS11
CPA6	COBL	DHRS13
CPD	COG1	DHRS2
CPEB2	COG4	DHRS3
CPLANE1	COG7	DHRS7
CPLX4	COIL	DHTKD1
CPM	COL10A1	DHX15
CPNE1	COL12A1	DHX36
CPNE3	COL16A1	DHX9
CPNE7	COL18A1	DIAPH2
CPOX	COL21A1	DIAPH2-AS1
CPSF2	COL22A1	DIMT1
CPSF7	COL23A1	DIO2-AS1
CPT1A	COL26A1	DIP2B
CPT1C	COL5A1	DIP2C
CPXCR1	COL6A1	DIPK2A
CPZ	COL6A2	DIPK2B
CR1L	COL9A3	DIRAS2
CRADD	COLEC10	DISC1
CRBN	COLGALT1	DISC1FP1
CREB1	COLQ	DISP1
CREB3L1	COMMD10	DKK2
CREB3L4	COMMD5	DLEU2
CREBL2	COMMD7	DLG2
CREBZF	COMTD1	DLG3-AS1
CREG1	COP1	DLG5
CRELD2	COPB1	DLGAP1-AS2
CRIP3	COPB2	DLGAP4
CRISP2	COPG2	DLL3
CRK	COPS3	DMAC1
CRLF3	COPS7A	DMD
CRSP8P	COPZ1	DMRTA2
CRTC2	COQ10A	DNA2
CRTC3	COQ5	DNAAF2
CRY2	COQ8A	DNAAF5
CRYBA1	CORO1B	DNAJA1
CRYBB3	CORO2B	DNAJA1P5
CRYGN	CORT	DNAJA3
CRYGS	COTL1	DNAJB1
CS	COX18	DNAJB11
CSAD	COX20	DNAJB14
CSAG3	COX4I1	DNAJB4
CSDE1	COX5A	DNAJB6
CSE1L	COX5B	DNAJC1
CSF1R	COX6A1	DNAJC10
CSMD1	COX6C	DNAJC14
CSMD3	COX7A1	DNAJC3
CSNK1A1	COX7A2	DNAJC5
CSNK1A1L	COX7A2L	DNALI1
CSNK1D	COX7B2	DNASE1
CSNK1E	COX8A	DNM1L
CSNK1G1	CPA6	DNM1P41
CSNK1G2	CPD	DNM2
CSNK1G2-AS1	CPEB2	DNMT1
CSNK1G3	CPEB3	DOC2A
CSNK2A1	CPLANE2	DOC2GP
CSNK2A3	CPLX1	DOCK11
CSPG4P1Y	CPN1	DOCK3
CSPG5	CPNE1	DOCK4
CSPP1	CPNE7	DOP1B
CSRP1	CPS1-IT1	DOT1L
CST3	CPSF2	DPCD
CST7	CPSF6	DPEP1
CSTB	CPT1A	DPH6-DT
CSTF1	CPT1B	DPH7
CSTF2	CPT1C	DPM2
CSTF3-DT	CPTP	DPM3
CT47B1	CPXCR1	DPP10-AS3
CT66	CPZ	DPP8
CTAGE11P	CRACR2B	DPP9
CTAGE8	CRADD	DPPA2
CTBP1-AS	CRCP	DPRXP4
CTBP2	CREB1	DPY19L1
CTCFL	CREB3	DPY19L2
CTD-2201I18.1	CREB3L2	DPY30
CTDSP2	CREB3L4	DPYD-AS1
CTDSPL2	CREB5	DPYSL4
CTNNA1	CREBL2	DRG1
CTNNA3	CRELD1	DRICH1
CTNNAL1	CRIM1	DSCC1
CTNNB1	CRIM1-DT	DSG4
CTNND1	CRIP2	DSN1
CTNND2	CRIPAK	DSTN
CTPS1	CRK	DTNB
CTSB	CRKL	DTX2
CTSC	CRLF2	DTX2P1-UPK3BP1-PMS2P11
CTSD	CRLF3	DUOX2
CTSF	CROCCP2	DUS1L
CTSH	CRSP8P	DUSP13
CTSL	CRTC1	DUSP21
CTSL3P	CRTC2	DUSP23
CTSO	CRTC3	DUSP3
CTSZ	CRY2	DUSP4
CTTN	CRYBB3	DUXAP10
CTXN1	CS	DUXAP8
CUL4B	CSAD	DUXAP9
CUL9	CSE1L	DVL1
CUTA	CSF1R	DVL3
CUX1	CSMD3	DYNC1H1
CWC15	CSNK1A1	DYNC1I2
CWH43	CSNK1D	DYNC2H1
CXADR	CSNK1E	DYNLL1
CXADRP2	CSNK1G1	DYNLL2
CXADRP3	CSNK1G2	DYRK1A
CXCL12	CSNK1G2-AS1	DZIP1
CXCL13	CSNK1G3	E2F3
CXCL16	CSNK2A3	E2F7
CXCR4	CSPG4P1Y	EAPP
CXCR5	CSPG5	EBF4
CXXC4-AS1	CSPP1	EBLN1
CXXC5	CSRP1	EBLN2
CXorf38	CST11	EBPL
CYB561	CST3	ECH1
CYB5A	CST7	ECHDC2
CYBC1	CSTF3-DT	ECSIT
CYBRD1	CT66	EDA
CYC1	CTAG1A	EDAR
CYCS	CTAG1B	EDC3
CYHR1	CTAG2	EDF1
CYP17A1	CTAGE15	EDN2
CYP1B1-AS1	CTAGE4	EDNRA
CYP20A1	CTBP1	EEA1
CYP26B1	CTBP1-AS	EEF1A1
CYP26C1	CTBP2	EEF1A2
CYP2J2	CTC-338M12.4	EEF1AKMT2
CYP4F29P	CTCF	EEF1B2
CYP4F30P	CTCFL	EEF1D
CYP4F62P	CTD-2201I18.1	EEF1G
CYP4F8	CTDP1	EEF2
CYP51A1	CTDSP2	EEF2K
CYP8B1	CTNNA1	EEF2KMT
CYREN	CTNNB1	EFCAB11
CYSLTR2	CTNNBIP1	EFCAB2
CYTOR	CTNND1	EFCAB5
D21S2088E	CTNS	EFHC2
D2HGDH	CTSB	EFHD1
DAAM1	CTSH	EFNA1
DAB1	CTSO	EFNA4
DAB1-AS1	CTSZ	EFNA5
DAB2IP	CTTN	EFR3B
DACH1	CTTNBP2NL	EGF
DACH2	CTU1	EGFL8
DAD1	CTXN1	EGFR
DAGLB	CUL1	EGFR-AS1
DALRD3	CUL4A	EGR1
DAND5	CUL5	EHF
DANT2	CUL7	EHMT1
DAOA	CUL9	EID3
DAPK1	CUTA	EIF1
DAPK3	CUX1	EIF1B
DARS2	CUZD1	EIF2S2
DAZAP1	CWH43	EIF2S3
DAZAP2	CXADRP2	EIF3B
DBI	CXADRP3	EIF3C
DCAF1	CXCR4	EIF3E
DCAF12L1	CXCR5	EIF3F
DCAF13	CXXC4-AS1	EIF3G
DCAF16	CXXC5	EIF3H
DCAF4L1	CXorf51B	EIF3J
DCAF8	CYB561	EIF3K
DCAKD	CYB561D2	EIF3L
DCC	CYB5A	EIF3M
DCK	CYB5B	EIF4B
DCLK2	CYB5D1	EIF4EBP1
DCLK3	CYBC1	EIF4EBP2
DCP2	CYBRD1	EIF4EBP3
DCT	CYC1	EIF4ENIF1
DCTD	CYCS	EIF4G1
DCTN1	CYFIP1	EIF4G2
DCTN6	CYHR1	EIF4G3
DCTPP1	CYLC1	EIF5A
DCUN1D1	CYP20A1	EIF5AL1
DCUN1D2	CYP26B1	EIF6
DCUN1D4	CYP2C18	ELAVL1
DCUN1D5	CYP2D7	ELAVL2
DCX	CYP2W1	ELK4
DCXR	CYP4F30P	ELOA
DDAH2	CYP4F62P	ELOA-AS1
DDC	CYP4F8	ELOB
DDHD1	CYP51A1	ELOF1
DDI2	CYREN	ELOVL4
DDIT4	CYSLTR2	ELOVL5
DDN	CYTH2	EMC4
DDO	D21S2088E	EMILIN2
DDOST	D2HGDH	EML2
DDR2	DAAM1	EML6
DDT	DAB1	EMP2
DDTL	DAB1-AS1	ENAH
DDX11-AS1	DAB2IP	ENDOD1
DDX11L1	DACH1	ENDOV
DDX11L2	DACH2	ENO1
DDX11L5	DAD1	ENO1-AS1
DDX12P	DAG1	ENOSF1
DDX17	DAGLA	ENPP1
DDX18	DAGLB	ENSA
DDX21	DANT2	EP300-AS1
DDX24	DAO	EP400P1
DDX31	DAOA	EPB41
DDX39A	DAP	EPB41L1
DDX39B-AS1	DAP3	EPB41L4B
DDX3X	DAPK1	EPCAM
DDX3Y	DAPK3	EPCAM-DT
DDX42	DAPL1	EPHA3
DDX46	DAZ1	EPHA5
DDX5	DAZ2	EPHA6
DDX53	DAZAP1	EPHB1
DDX55	DBIL5P2	EPHB4
DDX56	DBN1	EPHX1
DDX6	DBNDD1	EPHX3
DEFA5	DBR1	EPN1
DEFB4A	DCAF1	EPN2
DEFB4B	DCAF10	EPN2-AS1
DEGS1	DCAF12	EPN2-IT1
DEK	DCAF12L1	EPOR
DELE1	DCAF5	EPPK1
DENND1A	DCAF7	EPS15L1
DENND1B	DCAF8	EPS8L2
DENND2A	DCAKD	ERBB2
DENND2D	DCLK1	ERC1
DENND4A	DCLK3	ERCC6L
DENND4B	DCP1A	ERCC6L2
DENND4C	DCT	ERGIC1
DENND5A	DCTN2	ERGIC3
DENND5B	DCTN6	ERICH2
DEPDC1-AS1	DCUN1D1	ERO1A
DEPDC1B	DCUN1D2	ERO1B
DEPDC4	DCUN1D5	ERP29
DEPDC7	DCX	ERVK3-1
DERA	DCXR	ERVMER34-1
DERL1	DDAH1	ESCO1
DFFA	DDAH2	ESF1
DGCR11	DDB1	ESPL1
DGCR6	DDHD1	ESPNL
DGKH	DDI2	ESRRA
DGKI	DDIT4	ESYT3
DGUOK-AS1	DDO	ETFB
DHCR24	DDOST	ETV1
DHFRP3	DDRGK1	ETV3
DHRS11	DDT	ETV4
DHRS13	DDTL	ETV5
DHRS3	DDX10	ETV6
DHRS7	DDX11-AS1	EVI5L
DHX15	DDX11L16	EXD3
DHX35	DDX11L2	EXOSC6
DHX36	DDX11L5	EXTL3
DHX9	DDX12P	EYA1
DIAPH1	DDX17	EYA3
DIAPH2-AS1	DDX18	EYA4
DIAPH3	DDX21	EZH2
DICER1	DDX23	F11R
DIDO1	DDX24	F2RL3
DIP2C	DDX39A	F7
DIPK2B	DDX3X	FAAH2
DIRAS3	DDX42	FAAP100
DIRC1	DDX46	FAAP20
DISC1FP1	DDX5	FABP12
DKK2	DDX51	FABP7
DLAT	DDX56	FADS2
DLC1	DDX6	FAF1
DLD	DEF6	FAF2
DLEC1	DEFA5	FAM102A
DLEU1	DEFB131B	FAM107B
DLEU1-AS1	DEGS1	FAM110A
DLG2	DEGS2	FAM111A
DLG3-AS1	DEK	FAM117B
DMAC1	DELE1	FAM118A
DMD	DENND11	FAM126B
DMRTA2	DENND1A	FAM131A
DMTF1	DENND4A	FAM133A
DMXL2	DENND4C	FAM133B
DNA2	DENND5A	FAM13C
DNAH17	DENND5B-AS1	FAM151A
DNAH5	DEPDC1B	FAM151B
DNAJA1	DERL1	FAM153CP
DNAJA2	DESI1	FAM156B
DNAJB1	DFFA	FAM157A
DNAJB11	DFFB	FAM157C
DNAJB13	DGAT1	FAM160B2
DNAJB14	DGAT2	FAM161A
DNAJB4	DGCR11	FAM162A
DNAJB6	DGCR6	FAM168A
DNAJC1	DGKD	FAM168B
DNAJC10	DGKH	FAM173A
DNAJC14	DGKI	FAM174B
DNAJC19	DGKQ	FAM177A1
DNAJC3	DHCR24	FAM177B
DNAJC5	DHFRP3	FAM181B
DNAJC6	DHRS11	FAM182A
DNAJC7	DHRS12	FAM182B
DNALI1	DHRS13	FAM185A
DNASE1	DHRS2	FAM192A
DNASE2	DHRS3	FAM214A
DND1	DHRS7	FAM220A
DNER	DHRS7B	FAM222B
DNM1P41	DHTKD1	FAM224A
DNMT1	DHX16	FAM230B
DNPH1	DHX34	FAM230D
DNTTIP2	DHX35	FAM230E
DOCK1	DHX36	FAM230F
DOK5	DHX37	FAM230G
DONSON	DHX9	FAM230H
DOP1B	DIABLO	FAM230I
DPH3P1	DIAPH1	FAM230J
DPH5	DIAPH2	FAM234A
DPH7	DIAPH2-AS1	FAM242B
DPM2	DIAPH3-AS1	FAM242F
DPM3	DICER1	FAM25A
DPP4	DIDO1	FAM25BP
DPP7	DIP2A	FAM25C
DPP9	DIP2B	FAM25G
DPRXP4	DIP2C	FAM27B
DPY19L2	DIPK1B	FAM27C
DPY19L4	DIPK2A	FAM27E2
DPY30	DIPK2B	FAM27E3
DPYD-AS1	DIRAS3	FAM27E5
DPYSL2	DISC1FP1	FAM3C
DQX1	DIXDC1	FAM41AY1
DR1	DKK2	FAM50A
DRAIC	DLD	FAM53A
DRAM1	DLEC1	FAM71C
DRAM2	DLEU1	FAM71F1
DRAP1	DLEU2	FAM71F2
DRC1	DLG1	FAM72A
DROSHA	DLG2	FAM72B
DSCC1	DLG3-AS1	FAM72D
DSCR9	DLG5	FAM83A
DSE	DLGAP4	FAM83F
DSG2-AS1	DLGAP5	FAM83H-AS1
DSN1	DLK2	FAM86B1
DSP	DLL3	FAM86B3P
DST	DLX2	FAM86C1
DSTN	DMAC1	FAM86C2P
DSTYK	DMD	FAM86EP
DTD2	DMRT2	FAM86FP
DTNBP1	DMRTA2	FAM8A1
DTWD1	DMTF1	FAM90A10P
DTX2P1-UPK3BP1-PMS2P11	DNA2	FAM95B1
DTX3	DNAAF2	FAM95C
DUOX2	DNAAF5	FANCA
DUS1L	DNAH9	FANCD2OS
DUS4L	DNAJA1	FANCL
DUSP13	DNAJA2	FAR2P1
DUSP15	DNAJA3	FARP2
DUSP21	DNAJB1	FARSA
DUSP26	DNAJB11	FASN
DUSP4	DNAJB12	FASTK
DUT	DNAJB4	FAT1
DUXAP8	DNAJB6	FAXDC2
DUXAP9	DNAJC1	FBH1
DVL1	DNAJC2	FBL
DVL3	DNAJC5	FBLN5
DYNC1H1	DNAJC7	FBXL12
DYNC1I1	DNASE1	FBXL17
DYNC2H1	DNASE1L2	FBXL19
DYNLL1	DNASE2	FBXL4
DYNLL2	DNASE2B	FBXO31
DYNLRB1	DND1	FBXO33
DYRK1B	DNMT1	FBXO42
DZIP1	DNMT3A	FBXO46
E2F3	DNMT3B	FBXO6
EAF2	DNPH1	FBXO9
EAPP	DOCK1	FBXW11
EBAG9	DOCK4-AS1	FBXW4P1
EBF4	DOHH	FBXW9
EBLN2	DOLPP1	FCAR
EBLN3P	DOP1B	FCER1G
EBP	DOT1L	FCGBP
EBPL	DPAGT1	FCGR1CP
ECH1	DPEP1	FCGR2A
ECHDC1	DPF1	FCGR3A
ECHDC2	DPH3P1	FDFT1
ECI1	DPH6-DT	FDPS
ECI2	DPH7	FDX2
ECPAS	DPM2	FER
ECSIT	DPM3	FERMT2
ECT2	DPP10	FERMT3
EDA2R	DPP10-AS3	FEZ2
EDC4	DPP4	FEZF2
EDEM1	DPP7	FGD2
EDEM3	DPP9	FGD4
EDF1	DPP9-AS1	FGF12-AS1
EDIL3	DPRXP4	FGF13
EEA1	DPY19L1	FGF14
EEF1A1	DPY19L3	FGF18
EEF1A2	DPY19L4	FGF21
EEF1AKMT2	DPYD-AS1	FGF22
EEF1B2	DPYSL4	FGF7P3
EEF1D	DQX1	FGFR1
EEF1G	DRD4	FGFR2
EEF2	DRICH1	FGFRL1
EEF2K	DROSHA	FGGY
EEPD1	DSCAM	FGR
EFCAB11	DSCC1	FHIT
EFCAB14	DSE	FIGNL1
EFCAB2	DSN1	FILIP1L
EFCAB3	DSP	FITM2
EFCAB5	DSTN	FKBP10
EFCAB6-AS1	DTNB	FKBP11
EFEMP1	DTX2	FKBP1AP1
EFHB	DTX2P1-UPK3BP1-PMS2P11	FKBP4
EFNA1	DTYMK	FKBP5
EFNA3	DUOX2	FKBP8
EFNA4	DUS1L	FKBP9
EFNA5	DUSP13	FKBP9P1
EFNB1	DUSP14	FLAD1
EFR3B	DUSP16	FLJ13224
EGF	DUSP21	FLJ36000
EGFLAM	DUSP4	FLJ42351
EGFR	DUSP8	FLNA
EGFR-AS1	DUSP9	FLNB
EGLN3	DUT	FLNB-AS1
EGR1	DUXAP10	FLOT1
EHBP1	DUXAP8	FLRT1
EHF	DUXAP9	FLYWCH1
EHMT1	DVL1	FLYWCH2
EI24	DVL2	FMC1
EID1	DVL3	FMR1NB
EID2	DYM	FNBP4
EID3	DYNC1H1	FNDC3A
EIF1	DYNC2H1	FNDC3B
EIF1AD	DYNLL2	FNIP1
EIF1AX	DYRK1A	FOLH1
EIF1B	DYRK1B	FOLH1B
EIF2A	DZIP1	FOPNL
EIF2AK2	E2F3	FOXA1
EIF2AK4	EAPP	FOXD4
EIF2B2	EBF2	FOXD4L3
EIF2B3	EBF4	FOXD4L4
EIF2B4	EBLN1	FOXD4L5
EIF2S1	EBLN2	FOXD4L6
EIF2S2	EBP	FOXG1-AS1
EIF2S3	EBPL	FOXI3
EIF3A	ECH1	FOXJ3
EIF3B	ECHDC2	FOXK1
EIF3C	ECI1	FOXK2
EIF3CL	ECT2	FOXN2
EIF3D	EDA	FOXN3
EIF3E	EDAR	FOXN3-AS2
EIF3F	EDC4	FOXP1
EIF3G	EDEM1	FOXRED2
EIF3H	EDEM3	FRAS1
EIF3J	EDF1	FREM1
EIF3J-DT	EDIL3	FREM2
EIF3K	EEA1	FRG1
EIF3L	EED	FRG1HP
EIF3M	EEF1A1	FRG1JP
EIF4A3	EEF1A2	FRG2
EIF4B	EEF1AKMT2	FRG2B
EIF4E	EEF1D	FRMD3
EIF4E2	EEF1E1	FRMD4B
EIF4EBP1	EEF1G	FRMD6-AS2
EIF4EBP2	EEF2	FRMPD2B
EIF4EBP3	EEF2K	FRY-AS1
EIF4ENIF1	EEPD1	FSCB
EIF4G1	EFCAB11	FSCN2
EIF4G2	EFCAB5	FSCN3
EIF4H	EFCC1	FSHR
EIF5A	EFEMP1	FSTL5
EIF5AL1	EFHD1	FTH1
EIF6	EFNA1	FTH1P3
ELAC2	EFNA3	FTL
ELAVL2	EFNA5	FUBP3
ELF2	EFR3B	FUNDC1
ELK4	EGF	FUS
ELMO1	EGFL6	FZD6
ELOA	EGFR	FZD9
ELOB	EGFR-AS1	G2E3
ELOC	EGLN3	GAA
ELOVL4	EGR1	GABBR1
ELOVL5	EGR2	GABPB2
ELOVL7	EGR3	GABRG1
ELP6	EHBP1L1	GABRG2
EMB	EHD2	GAGE12I
EMBP1	EHD3	GAGE2C
EMC2	EHF	GAGE8
EMC3-AS1	EHMT1	GAL3ST2
EMC4	EHMT2	GALNT13
EMC6	EID1	GALNT17
EMC7	EID3	GALNT18
EME1	EIF1	GALNT2
EMG1	EIF1AD	GALNT3
EMILIN2	EIF1B	GALNT5
EMILIN3	EIF2S2	GALNT7
EMP2	EIF2S3	GALR3
ENAH	EIF3B	GANAB
ENDOD1	EIF3C	GAPDH
ENDOG	EIF3E	GAPVD1
ENDOV	EIF3G	GAREM1
ENO1	EIF3H	GAREM2
ENO1-AS1	EIF3J	GARS
ENO2	EIF3J-DT	GAS2
ENOPH1	EIF3K	GAS2L1P2
ENOSF1	EIF3L	GAS6-AS1
ENPP1	EIF4A1	GAS8
ENPP4	EIF4B	GAST
ENPP5	EIF4E	GATA1
ENSA	EIF4E2	GATA2
ENTHD1	EIF4EBP1	GATAD2A
ENTPD5	EIF4EBP2	GATAD2B
ENTR1	EIF4EBP3	GATB
EP300	EIF4ENIF1	GATD1
EP300-AS1	EIF4G1	GATD3A
EPB41	EIF4G2	GBE1
EPB41L4A	EIF4G3	GBX2
EPB41L4B	EIF4H	GCC2
EPB41L5	EIF5	GCFC2
EPC2	EIF5A	GCM1
EPCAM	EIF5AL1	GCN1
EPCAM-DT	EIPR1	GCNA
EPG5	ELAC2	GCNT1
EPHA4	ELAVL2	GCSH
EPHA5	ELF1	GDE1
EPHA6	ELF2	GDF11
EPHB1	ELF4	GDF15
EPHX1	ELK4	GDF9
EPHX3	ELL	GDI1
EPN1	ELMO1	GDI2
EPN2-AS1	ELMSAN1	GDNF
EPN2-IT1	ELOB	GDPD2
EPPK1	ELOC	GEMIN6
EPRS	ELOVL3	GFPT1
EPS15L1	ELOVL4	GGA1
EPS8L2	ELOVL5	GGA3
ERBB2	ELOVL6	GGACT
ERBB3	ELOVL7	GGN
ERBIN	ELP4	GGT1
ERCC1	EMC3-AS1	GGT3P
ERFE	EMC7	GGT8P
ERG28	EMD	GGTA1P
ERGIC1	EME1	GGTLC1
ERGIC3	EMILIN2	GGTLC2
ERH	EMILIN3	GHET1
ERI3	EML1	GHITM
ERICH2	EML3	GHRH
ERLIN1	EML6	GHSR
ERMN	EMP2	GIGYF2
ERMP1	ENAH	GINS2
ERO1A	ENDOD1	GIPC1
ERP29	ENDOG	GJA1
ERP44	ENDOV	GJD3
ERRFI1	ENGASE	GK3P
ERVFRD-1	ENO1	GLB1
ERVK13-1	ENO1-AS1	GLG1
ERVK3-1	ENOPH1	GLI3
ESRG	ENPP1	GLI4
ESRP1	ENSA	GLIS2
ESYT1	ENTHD1	GLO1
ETF1	ENTPD4	GLT8D1
ETFA	ENTPD5	GLT8D2
ETFB	EOGT	GLUD1P2
ETFRF1	EP400P1	GLUD2
ETNK1	EPB41	GLYATL2
ETS1	EPB41L1	GMDS
ETV1	EPB41L2	GMEB1
ETV3	EPB41L4B	GMPPA
ETV3L	EPB41L5	GMPS
EVI2A	EPC2	GNA12
EXO1	EPCAM	GNAQ
EXOC6	EPCAM-DT	GNAS
EXOSC6	EPG5	GNB1
EYA1	EPHA3	GNB2
EYA3	EPHA5	GNB5
EYA4	EPHA6	GNGT2
EZH2	EPHA7	GNL2
F11	EPHB1	GNL3L
F11R	EPHB3	GNMT
F3	EPHB4	GNPNAT1
FAAP100	EPHX1	GNPTG
FABP12	EPHX3	GNS
FABP5	EPN1	GOLGA2P10
FABP6	EPN2	GOLGA2P2Y
FABP7	EPN2-AS1	GOLGA2P3Y
FADD	EPN2-IT1	GOLGA2P7
FADS2	EPOR	GOLGA3
FAF1	EPPK1	GOLGA4
FAF2	EPS15	GOLGA6L3
FAH	EPS15L1	GOLGA6L9
FAIM	EPS8L1	GOLGA7
FAM102A	EPS8L2	GOLGA8A
FAM107B	ERAP1	GOLGA8B
FAM110A	ERBIN	GOLGA8CP
FAM111A	ERCC2	GOLGA8IP
FAM117B	ERCC4	GOLGA8K
FAM118A	ERCC6L2	GOLGB1
FAM120AOS	ERGIC1	GOLPH3
FAM126A	ERGIC3	GOLPH3L
FAM126B	ERH	GOSR1
FAM131A	ERI2	GP1BA
FAM135B	ERI3	GP6
FAM13A	ERI3-IT1	GPALPP1
FAM13A-AS1	ERICH1	GPATCH2
FAM151B	ERLNC1	GPATCH8
FAM153CP	ERMP1	GPBP1
FAM155B	ERO1B	GPC4
FAM157A	ERVH48-1	GPC5
FAM157B	ERVK3-1	GPC6
FAM157C	ESCO1	GPD2
FAM160A1	ESPNP	GPER1
FAM161A	ESRP1	GPI
FAM162A	ESRRA	GPN2
FAM168A	ESRRG	GPR1
FAM168B	ESYT2	GPR12
FAM170A	ETF1	GPR137
FAM171B	ETFB	GPR143
FAM173A	ETNPPL	GPR148
FAM174B	ETV3	GPR157
FAM177A1	ETV6	GPR171
FAM177B	EVA1B	GPR176
FAM181B	EVI2A	GPR180
FAM182A	EVI5L	GPR22
FAM182B	EXD3	GPR3
FAM185A	EXOC3	GPR32
FAM186A	EXOC7	GPR34
FAM189B	EXOG	GPR37
FAM199X	EXOSC10-AS1	GPR68
FAM205C	EXOSC4	GPR82
FAM210B	EXOSC6	GPS2
FAM214A	EXT1	GPT
FAM218A	EYA4	GPT2
FAM219B	EZH2	GPX1
FAM220A	F11R	GPX4
FAM224A	F2RL3	GRAMD2A
FAM227B	F7	GRAP
FAM228A	F8A3	GRAPL
FAM230B	FAAP100	GRASP
FAM230D	FAAP20	GRB10
FAM230E	FAAP24	GREB1
FAM230F	FABP12	GREM2
FAM230G	FABP7	GRHL2
FAM230H	FADS2	GRIA3
FAM230J	FAF1	GRID1-AS1
FAM241A	FAF2	GRID2
FAM242B	FAM107B	GRIK2
FAM25BP	FAM110A	GRIK3
FAM25C	FAM110B	GRIN2B
FAM25G	FAM111A	GRIN2D
FAM27B	FAM117B	GRIN3B
FAM27C	FAM118A	GRINA
FAM27E2	FAM120AOS	GRM3
FAM27E3	FAM120C	GRM5
FAM47B	FAM126B	GRM5-AS1
FAM50A	FAM131A	GRSF1
FAM53A	FAM133B	GRTP1-AS1
FAM53B-AS1	FAM138D	GS1-124K5.11
FAM71E1	FAM153CP	GS1-124K5.4
FAM71F1	FAM156B	GSC-DT
FAM71F2	FAM157A	GSDMB
FAM72A	FAM157C	GSE1
FAM72B	FAM160B2	GSPT1
FAM72D	FAM162A	GSS
FAM74A1	FAM166B	GSTA4
FAM74A7	FAM167A-AS1	GSTT1-AS1
FAM78B	FAM168A	GSTT2
FAM81B	FAM168B	GSTT2B
FAM83B	FAM171A1	GSX1
FAM83D	FAM172A	GTF2H2
FAM83E	FAM173A	GTF2H2B
FAM83F	FAM174B	GTF2H2C_2
FAM83H-AS1	FAM177B	GTF2H4
FAM86B3P	FAM181B	GTF2I
FAM86C2P	FAM182A	GTF2IP1
FAM86DP	FAM184B	GTF2IP20
FAM86EP	FAM185A	GTF2IP4
FAM86FP	FAM189B	GTF2IRD1
FAM87B	FAM193A	GTF2IRD2
FAM8A1	FAM193B	GTF3A
FAM95A	FAM201A	GTF3C1
FAM98A	FAM209A	GTPBP2
FAM98B	FAM210B	GTPBP4
FAN1	FAM214A	GUCA2A
FANCB	FAM220A	GUCD1
FANCD2OS	FAM222A	GUK1
FANCL	FAM222B	GUSB
FAR1	FAM229A	GUSBP1
FAR2	FAM230B	GUSBP10
FAR2P1	FAM230D	GUSBP2
FARP2	FAM230E	GUSBP3
FARSB	FAM230F	GUSBP4
FASLG	FAM230G	GUSBP9
FASN	FAM230H	GXYLT2
FASTK	FAM230I	GYG2P1
FAT1	FAM230J	GYPA
FBH1	FAM242F	GYPC
FBLN5	FAM25A	GYS1
FBLN7	FAM25BP	Gene
FBXL12	FAM25C	Name
FBXL17	FAM25G	H1FX-AS1
FBXL2	FAM27B	H2AFX
FBXL22	FAM27C	H2AFY
FBXL7	FAM27E2	H2AFZ
FBXO11	FAM27E3	H3F3AP4
FBXO25	FAM3A	H3F3B
FBXO31	FAM3C	H3F3C
FBXO33	FAM41AY2	HACD3
FBXO41	FAM43A	HAGLR
FBXO7	FAM50A	HAPLN1
FBXO9	FAM53A	HAS2
FBXW10	FAM53B	HAUS2
FBXW11	FAM53B-AS1	HAVCR1
FBXW2	FAM71E1	HAX1
FCAR	FAM71F1	HBP1
FCGR1CP	FAM71F2	HBQ1
FCGR2A	FAM72A	HCFC1R1
FCGR3A	FAM72B	HCG11
FDFT1	FAM72D	HCG14
FDXACB1	FAM74A1	HCG15
FECH	FAM78A	HCN2
FEM1B	FAM83A	HDGFL1
FEM1C	FAM83D	HDLBP
FEN1	FAM83F	HDX
FER	FAM83H-AS1	HEATR9
FER1L6	FAM86B1	HECTD1
FERMT1	FAM86B2	HECTD4
FERMT3	FAM86B3P	HECW1
FEZF1	FAM86C2P	HECW2
FEZF2	FAM86DP	HELB
FGD2	FAM86FP	HELLS
FGD4	FAM86HP	HELZ
FGD5-AS1	FAM89B	HERC2
FGF12-AS1	FAM90A10P	HERC2P10
FGF13	FAM90A7P	HERC2P2
FGF14	FAM95C	HERC2P3
FGF16	FANCA	HERC2P9
FGF18	FANCC	HERPUD2
FGF22	FANCD2OS	HES6
FGF7	FAR2	HES7
FGF8	FARP1	HEXIM1
FGFBP3	FARP2	HEXIM2
FGFR1OP	FARSA	HFM1
FGFR1OP2	FARSB	HGH1
FGFR2	FASLG	HGSNAT
FGFR3	FASN	HHAT
FGFRL1	FASTK	HHEX
FH	FAT1	HHIP
FHIT	FBH1	HHIP-AS1
FHL5	FBL	HHIPL2
FIBP	FBLN5	HID1-AS1
FIGLA	FBP1	HILPDA
FIGNL2	FBXL17	HIPK2
FILIP1	FBXL22	HIPK3
FKBP10	FBXL3	HIRA
FKBP11	FBXL4	HIST1H1B
FKBP14	FBXL6	HIST1H1C
FKBP2	FBXO10	HIST1H1E
FKBP4	FBXO28	HIST1H2AC
FKBP5	FBXO31	HIST1H2AD
FKBP9	FBXO34	HIST1H2AG
FKBP9P1	FBXO41	HIST1H2AJ
FKTN	FBXO46	HIST1H2AM
FLCN	FBXO6	HIST1H2BC
FLII	FBXO7	HIST1H2BD
FLJ13224	FBXW10	HIST1H2BE
FLJ20021	FBXW11	HIST1H2BJ
FLJ33534	FBXW2	HIST1H2BK
FLJ36000	FBXW4	HIST1H2BL
FLJ42351	FBXW4P1	HIST1H2BO
FLJ42393	FBXW5	HIST1H3B
FLNA	FBXW9	HIST1H3H
FLNB	FCAR	HIST1H3I
FLNB-AS1	FCGBP	HIST1H4B
FLOT1	FCGR1CP	HIST1H4C
FMC1	FCGR2A	HIST1H4H
FMO5	FCGR3A	HIST1H4J
FMR1NB	FCGR3B	HIST1H4K
FN1	FCSK	HIST2H2AA3
FNBP4	FDFT1	HIST2H2AA4
FNDC3A	FDPS	HIST2H2BA
FNDC3B	FDPSP2	HIST2H2BC
FNTA	FDX2	HIST2H2BE
FOLH1	FECH	HIST2H2BF
FOLH1B	FEN1	HIST2H3A
FOXA1	FER	HIST2H3C
FOXC1	FERMT2	HIST2H3D
FOXD4	FERMT3	HIST2H4A
FOXD4L1	FEZ2	HIVEP1
FOXD4L3	FEZF2	HIVEP3
FOXD4L4	FGD2	HJV
FOXD4L5	FGD4	HK2
FOXD4L6	FGF12-AS1	HLA-A
FOXE3	FGF13	HLA-C
FOXF1	FGF14	HLA-H
FOXG1-AS1	FGF18	HLTF
FOXJ2	FGF20	HM13
FOXK1	FGFBP3	HM13-AS1
FOXK2	FGFR1	HMG20B
FOXN2	FGFR1OP	HMGA1P7
FOXN3	FGFR2	HMGB1
FOXN3-AS2	FGFR3	HMGB2
FOXO3	FGFR4	HMGN2
FOXO3B	FGFRL1	HMGN2P46
FOXP1	FH	HMGN4
FOXRED2	FHIT	HMGN5
FRAS1	FIGNL2	HNRNPA1P10
FREM1	FILIP1L	HNRNPA1P33
FRG1HP	FIS1	HNRNPA2B1
FRG1JP	FKBP10	HNRNPAB
FRG2B	FKBP11	HNRNPC
FRMD3	FKBP1AP1	HNRNPD
FRMD4B	FKBP2	HNRNPF
FRMD6-AS2	FKBP3	HNRNPH1
FRMPD1	FKBP4	HNRNPL
FRY	FKBP5	HNRNPR
FRZB	FKBP8	HNRNPU
FSCB	FKBP9P1	HNRNPUL2-BSCL2
FSD1L	FKRP	HOOK2
FSHR	FLII	HOXB13
FSTL1	FLJ13224	HP1BP3
FSTL5	FLJ36000	HPN
FTH1	FLJ37453	HRAS
FTH1P3	FLJ42627	HRG
FTL	FLNA	HRH2
FTMT	FLNB	HRK
FTO-IT1	FLNB-AS1	HS6ST1
FUCA2	FLOT1	HS6ST2-AS1
FUNDC1	FLOT2	HSBP1L1
FUNDC2P2	FLRT1	HSD11B1L
FUS	FLVCR1	HSD11B2
FUT11	FLYWCH1	HSD17B12
FUT7	FLYWCH2	HSD17B4
FXR1	FMC1	HSD17B8
FYN	FMN1	HSD3B7
FZD1	FN1	HSF1
FZD4	FNBP1	HSF2
FZD6	FNBP1L	HSP90AA1
FZD8	FNBP4	HSP90AB1
FZD9	FNDC3A	HSP90AB4P
G6PC3	FNDC3B	HSPA1A
GAA	FNIP2	HSPA1B
GAB1	FOLH1	HSPA4
GABARAP	FOLH1B	HSPA4L
GABARAPL2	FOSB	HSPA5
GABBR1	FOXA1	HSPA6
GABBR2	FOXB2	HSPA7
GABRB3	FOXC1	HSPA8
GABRG2	FOXD4	HSPA9
GADD45A	FOXD4L1	HSPB1
GADD45GIP1	FOXD4L3	HSPD1
GAGE1	FOXD4L4	HSPH1
GAGE12B	FOXD4L5	HTN3
GAGE12C	FOXD4L6	HTR1A
GAGE12F	FOXF1	HTR1E
GAGE12I	FOXF2	HTR2B
GAGE12J	FOXG1-AS1	HTR3D
GAGE2A	FOXH1	HTR4
GAGE2B	FOXJ1	HTR5A-AS1
GAGE2C	FOXJ2	HULC
GAGE2D	FOXJ3	HUWE1
GAGE2E	FOXK1	HYAL2
GAGE7	FOXK2	HYOU1
GAGE8	FOXN2	IAH1
GAL	FOXN3	IAPP
GALC	FOXN3-AS2	ICA1
GALK2	FOXO3	ICMT
GALNT1	FOXO3B	IDH1
GALNT11	FOXP1	IDH2
GALNT13	FOXP2	IDNK
GALNT17	FOXRED2	IER5L
GALNT7	FPGS	IFFO2
GAMT	FRAS1	IFI35
GANAB	FREM1	IFITM10
GAPDH	FRMD3	IFNA21
GAPVD1	FRMD4A	IFNAR2
GAREM1	FRMD4B	IFT140
GAREM2	FRMD6-AS2	IFT52
GARS	FRMD7	IFT81
GART	FRMPD1	IFT88
GAS2L1	FRMPD2	IGBP1
GAS6-AS1	FRY	IGF2BP3
GAS7	FRY-AS1	IGHMBP2
GASK1B	FSCB	IGSF1
GATA2	FSCN2	IGSF6
GATA6	FSCN3	IKBKB
GATAD2B	FSHR	IL12RB1
GATD3A	FSTL3	IL1RAP
GAU1	FSTL5	IL1RAPL1
GBA	FTCD	IL33
GBA2	FTH1	IL34
GBA3	FTH1P3	IL4I1
GBAT2	FTL	IL6R
GBE1	FTO	IL6ST
GBF1	FUBP3	IL7R
GBP2	FUNDC1	ILF2
GCDH	FUNDC2P2	ILF3
GCLC	FUOM	IMMP2L
GCLM	FUS	IMPACT
GCN1	FZD6	IMPAD1
GCNA	FZD7	IMPG1
GCNT1	FZD9	INAVA
GCNT3	FZR1	INE1
GCNT4	G2E3	ING5
GCSAM	G3BP2	INO80
GDAP2	GAA	INO80D
GDE1	GABPB2	INPP5A
GDF9	GABRB3	INPP5B
GDI1	GABRG2	INPPL1
GDI2	GABRG3-AS1	INSIG1
GDPD1	GABRQ	INSR
GEMIN8P4	GADD45B	INTS11
GET1	GADD45G	INTS2
GET4	GADD45GIP1	INTS3
GFM1	GAL	INTS6
GFOD1	GAL3ST2	INTS7
GFPT1	GAL3ST4	INTS9
GGA1	GALNT10	INTU
GGA3	GALNT11	INVS
GGACT	GALNT17	IP6K2
GGCT	GALNT18	IPCEF1
GGN	GALNT2	IPO5
GGT1	GALNT3	IPO5P1
GGT3P	GALNT5	IPO7
GGT8P	GALNT7	IPP
GGTA1P	GALP	IPW
GHET1	GAMT	IQSEC1
GHITM	GAN	IQSEC2
GHRH	GANAB	IRF1
GHSR	GAPDH	IRF2BP2
GID8	GAPVD1	IRF7
GIMAP7	GAREM1	ISL2
GINS1	GAREM2	ISOC2
GINS2	GAS2	IST1
GIPC2	GAS2L1	ISX
GJA1	GAS6-AS1	ITCH
GJB7	GAS7	ITFG2
GJD3	GAST	ITGB1
GJD4	GATA1	ITGB1BP1
GK	GATA2	ITGB1BP2
GK3P	GATA6	ITIH6
GLB1	GATAD2A	ITLN1
GLDC	GATAD2B	ITPA
GLDN	GATD1	ITPK1-AS1
GLE1	GATD3A	ITPR2
GLG1	GBE1	ITSN1
GLI4	GBX2	ITSN2
GLIS1	GCA	IYD
GLIS3	GCDH	IZUMO3
GLO1	GCN1	IZUMO4
GLRX3	GCNA	JAG2
GLRX5	GCNT1	JAK2
GLT8D1	GCNT2	JARID2
[truncated: 5,470 more rows]
