# Supplementary material for: A dual role of EZH2 in regulating A-to-I RNA editing and mRNA stability through ADAR
Source: Nat Commun. 2026 Mar 26;17:4421. doi: 10.1038/s41467-026-71207-3 (PMC13184275; doi:10.1038/s41467-026-71207-3)
Supplement: Supplementary file 6 — Supplementary Data 4 [file 41467_2026_71207_MOESM6_ESM.xlsx]

## Sheet: Half-lives (h)
ID	siCTRL_rep1	siCTRL_rep2	siADAR1_rep1	siADAR1_rep2	siEZH2_rep1	siEZH2_rep2	siCTRL_mean	siADAR1_mean	siEZH2_Mean	siADAR1-siCTRL	siEZH2-siCTRL
A1BG	5.36829	24.0001	10.1606	22.1204	22.0487	13.7751	14.6842	16.1405	17.9119	1.45629	3.22775
A1BG-AS1	NA	3.73752	3.31534	9.51146	3.6781	3.95999	1.86876	6.4134	3.81905	4.54464	1.95028
A2M-AS1	6.75025	15.4147	3.91931	2.69748	14.7267	17.6946	11.0825	3.3084	16.2106	-7.77409	5.12813
A2ML1	3.82171	13.9009	9.02375	7.67959	7.23819	10.3403	8.8613	8.35167	8.78927	-0.509633	-0.0720339
A4GALT	2.18202	5.03033	4.65445	9.86765	3.45555	5.60261	3.60618	7.26105	4.52908	3.65487	0.922901
AAAS	6.8734	13.8658	8.94266	10.802	8.08589	26.3859	10.3696	9.87235	17.2359	-0.497238	6.86629
AACS	10.3697	11.7471	8.41554	12.066	99.9627	29.8621	11.0584	10.2408	64.9124	-0.817686	53.854
AACSP1	5.98096	9.80934	5.71066	10.4448	7.46586	14.5327	7.89515	8.0777	10.9993	0.182552	3.10414
AADAT	4.52212	9.00733	9.36206	10.2855	17.3008	83.4137	6.76473	9.82377	50.3573	3.05904	43.5925
AAED1	7.18007	10.1706	5.5452	7.27214	2.87828	8.77274	8.67535	6.40867	5.82551	-2.26668	-2.84984
AAGAB	6.52684	11.2729	8.15911	13.5896	8.00089	137.301	8.89987	10.8743	72.651	1.97448	63.7511
AAK1	6.43396	8.81529	5.73599	8.51376	9.99848	7.84679	7.62462	7.12488	8.92264	-0.499748	1.29801
AAMDC	11.5971	6.29413	7.71233	8.52238	16.095	87.3372	8.94561	8.11736	51.7161	-0.828255	42.7705
AAMP	8.03212	11.2982	9.29434	13.0013	56.8232	68.6255	9.66514	11.1478	62.7243	1.48267	53.0592
AANAT	4.75237	5.30407	10.2661	14.6893	5.12747	4.56244	5.02822	12.4777	4.84496	7.44948	-0.18326
AAR2	5.37688	4.86992	5.30703	7.17551	5.48327	3.85533	5.1234	6.24127	4.6693	1.11787	-0.454097
AARS	9.779	12.012	7.65872	11.3599	11.5198	31.5058	10.8955	9.50933	21.5128	-1.38615	10.6173
AARS2	9.6185	11.2116	7.46727	11.1705	8.66175	20.3801	10.4151	9.31887	14.5209	-1.0962	4.10583
AASDH	4.78605	8.45038	6.03386	6.25092	3.85485	6.01169	6.61822	6.14239	4.93327	-0.475825	-1.68495
AASDHPPT	7.4688	13.4446	7.81929	10.4309	13.1125	13.6652	10.4567	9.12511	13.3888	-1.33162	2.93211
AASS	11.8272	8.53007	8.65381	11.1316	5.54632	103.929	10.1786	9.89269	54.7377	-0.285924	44.5591
AATF	9.17954	8.15227	6.41544	9.55462	11.5334	19.2355	8.6659	7.98503	15.3845	-0.680868	6.71857
AATK	2.25441	2.97373	3.67107	2.51432	2.29246	2.88394	2.61407	3.0927	2.5882	0.478622	-0.0258719
ABAT	15.0181	8.26745	9.52405	18.6635	13.8727	61.5229	11.6428	14.0938	37.6978	2.451	26.055
ABCA1	5.75975	5.88177	4.41739	7.77164	6.05912	5.77949	5.82076	6.09452	5.9193	0.273757	0.0985429
ABCA11P	9.81564	14.1794	5.98193	6.97301	7.26592	5.63176	11.9975	6.47747	6.44884	-5.52007	-5.5487
ABCA12	3.3909	13.6069	5.86294	18.2862	15.1159	12.6894	8.49892	12.0746	13.9026	3.57567	5.40372
ABCA17P	8.66423	9.20471	6.97512	15.5612	22.4707	19.382	8.93447	11.2681	20.9264	2.33367	11.9919
ABCA2	15.0893	8.62906	9.00819	9.3045	20.571	39.6908	11.8592	9.15635	30.1309	-2.70282	18.2717
ABCA3	8.25524	10.8437	8.53394	15.2507	15.9633	40.2317	9.54948	11.8923	28.0975	2.34282	18.548
ABCA4	7.1073	15.9049	11.2835	10.309	10.3975	20.4641	11.5061	10.7962	15.4308	-0.709878	3.92473
ABCA5	8.00716	10.8773	13.1682	11.6628	30.4696	17.6713	9.44225	12.4155	24.0704	2.97326	14.6282
ABCA7	11.2548	12.3449	7.21817	15.6585	10.2738	29.6406	11.7999	11.4383	19.9572	-0.361533	8.15732
ABCB10	5.93448	13.2561	9.79099	22.8734	13.305	20.0517	9.59527	16.3322	16.6784	6.73691	7.08309
ABCB11	3.03024	11.5552	9.19091	6.21376	6.34399	6.62788	7.29272	7.70234	6.48593	0.409616	-0.806785
ABCB4	23.0517	18.2729	8.40371	6.78322	7.46075	8.77605	20.6623	7.59346	8.1184	-13.0688	-12.5439
ABCB6	9.84408	12.601	7.13786	8.71132	26.8622	13.2395	11.2225	7.92459	20.0508	-3.29794	8.82831
ABCB7	12.7837	10.922	8.1705	12.6177	15.0736	85.1722	11.8528	10.3941	50.1229	-1.45876	38.2701
ABCB8	12.3305	14.6799	9.44846	11.6171	15.3032	37.0835	13.5052	10.5328	26.1933	-2.9724	12.6882
ABCB9	10.8694	12.4053	8.55275	12.3018	41.1332	10.5367	11.6374	10.4273	25.8349	-1.2101	14.1976
ABCC1	9.20763	13.0181	7.32666	9.87033	6.81432	16.1202	11.1128	8.5985	11.4673	-2.51435	0.354414
ABCC10	8.88132	17.4339	7.46994	12.6295	9.2035	12.4235	13.1576	10.0497	10.8135	-3.10788	-2.34407
ABCC11	10.1486	14.236	8.94773	9.18669	3.43725	17.0126	12.1923	9.06721	10.2249	-3.1251	-1.96736
ABCC3	7.44329	9.42011	5.85145	6.04818	3.7951	11.7548	8.4317	5.94982	7.77495	-2.48189	-0.656748
ABCC4	9.89529	11.5136	8.19028	13.0642	37.6953	25.2393	10.7044	10.6273	31.4673	-0.0771621	20.7629
ABCC5	10.2009	8.42566	8.0777	10.0692	49.4371	8.0051	9.31327	9.07345	28.7211	-0.239828	19.4078
ABCC6	11.7404	11.7249	11.9977	15.603	8.33612	16.5259	11.7326	13.8004	12.431	2.06775	0.698385
ABCC6P1	3.21636	4.88767	9.96342	11.9474	27.4253	16.0531	4.05201	10.9554	21.7392	6.90339	17.6872
ABCC6P2	9.70606	9.0427	7.21112	4.89969	7.69002	14.0354	9.37438	6.0554	10.8627	-3.31898	1.48834
ABCC8	9.29835	5.41847	10.4264	9.97412	13.1165	20.647	7.35841	10.2002	16.8817	2.84184	9.52333
ABCD1	7.92207	13.9614	8.67115	13.3027	27.9184	41.5919	10.9417	10.9869	34.7552	0.0452081	23.8134
ABCD2	6.1329	9.71878	4.02464	11.9729	5.99625	15.5339	7.92584	7.99879	10.7651	0.0729531	2.83923
ABCD3	6.48024	11.2038	8.17797	13.1017	14.1939	52.0511	8.84203	10.6398	33.1225	1.79778	24.2805
ABCD4	10.9131	13.279	8.2603	11.636	10.2776	28.1976	12.0961	9.94815	19.2376	-2.14791	7.14157
ABCE1	6.15847	11.6867	7.63439	10.5724	11.682	23.2942	8.92259	9.10339	17.4881	0.180796	8.56552
ABCF1	7.54741	9.86094	6.61124	7.24259	12.3106	8.53816	8.70417	6.92692	10.4244	-1.77726	1.72021
ABCF2	5.60962	11.7124	7.75176	11.8944	6.76379	20.1158	8.66103	9.82306	13.4398	1.16203	4.77877
ABCF3	5.7387	7.57876	6.01371	7.29629	6.09011	5.43082	6.65873	6.655	5.76047	-0.00373605	-0.898268
ABCG1	3.3892	11.1699	8.64846	13.0035	9.0246	5.15246	7.27957	10.826	7.08853	3.54639	-0.19104
ABCG2	11.4054	14.1824	9.88541	7.37591	31.4368	36.1971	12.7939	8.63066	33.8169	-4.16326	21.023
ABCG4	2.57957	12.7754	7.21262	7.45116	6.32669	11.272	7.67747	7.33189	8.79935	-0.345583	1.12187
ABHD1	15.0058	14.077	8.65829	14.8005	6.75016	49.445	14.5414	11.7294	28.0976	-2.81201	13.5562
ABHD10	7.78925	12.4159	8.61101	13.628	18.1644	35.5997	10.1026	11.1195	26.8821	1.0169	16.7795
ABHD11	13.1849	10.8979	9.57643	12.1244	8.37342	29.9719	12.0414	10.8504	19.1727	-1.191	7.13128
ABHD12	12.5895	12.3718	9.82508	14.2202	18.6641	48.5306	12.4807	12.0227	33.5974	-0.457994	21.1167
ABHD13	4.26512	3.80459	4.7561	5.17807	4.83067	3.81108	4.03485	4.96709	4.32088	0.932231	0.286022
ABHD14A	6.63005	13.6767	9.0908	7.9895	29.8778	92.5833	10.1534	8.54015	61.2306	-1.61324	51.0772
ABHD14B	6.95746	13.9335	10.27	12.4769	41.7529	63.5034	10.4455	11.3734	52.6282	0.92795	42.1827
ABHD15	6.07801	7.94517	5.20039	6.28127	4.1586	5.4379	7.01159	5.74083	4.79825	-1.27076	-2.21334
ABHD16A	7.51149	11.8791	10.1961	10.5257	33.5746	26.5528	9.69527	10.3609	30.0637	0.665613	20.3684
ABHD16B	12.8373	19.9662	9.72261	14.7019	12.6943	19.5007	16.4017	12.2123	16.0975	-4.18944	-0.304168
ABHD17A	12.6373	12.9763	8.41862	11.6745	24.7834	29.7103	12.8068	10.0465	27.2469	-2.76028	14.44
ABHD17B	1.80713	1.6687	1.6979	1.88887	1.90682	1.69568	1.73791	1.79338	1.80125	0.0554704	0.0633336
ABHD17C	3.87848	3.66644	3.9581	4.33228	4.64573	2.24899	3.77246	4.14519	3.44736	0.372732	-0.325097
ABHD2	11.5445	12.6261	8.24091	13.5702	32.1659	36.1103	12.0853	10.9055	34.1381	-1.17976	22.0528
ABHD3	6.81834	10.559	9.53703	17.6613	42.2882	65.5177	8.68867	13.5992	53.9029	4.91051	45.2143
ABHD4	11.9611	17.0123	10.3523	12.1096	7.75114	6.89659	14.4867	11.2309	7.32386	-3.25576	-7.16284
ABHD5	5.93963	12.59	7.68111	11.5272	40.1743	25.5332	9.26484	9.60414	32.8538	0.339302	23.5889
ABHD6	8.6631	13.4847	7.84955	11.9018	6.93847	10.7765	11.0739	9.87567	8.8575	-1.19822	-2.21638
ABHD8	10.5283	12.6119	6.76002	10.7731	8.938	12.3876	11.5701	8.76657	10.6628	-2.80353	-0.907284
ABI1	8.30133	12.1596	6.47693	8.52056	9.66576	11.3736	10.2304	7.49874	10.5197	-2.7317	0.289249
ABI2	9.60613	11.7463	7.00171	8.58681	9.27305	25.5927	10.6762	7.79426	17.4329	-2.88196	6.75668
ABI3	5.54763	15.5398	6.6703	21.7191	6.47589	9.05481	10.5437	14.1947	7.76535	3.65103	-2.77834
ABI3BP	3.19053	11.7031	5.62949	6.1512	8.46471	4.63322	7.4468	5.89034	6.54896	-1.55646	-0.897839
ABL1	4.19847	4.13026	3.55547	4.77254	2.33429	2.65459	4.16436	4.16401	2.49444	-0.000354503	-1.66992
ABL2	2.6001	2.49372	3.1193	3.28939	2.47341	3.17128	2.54691	3.20434	2.82235	0.657434	0.275436
ABLIM1	3.39557	11.4761	7.05864	13.8345	6.10281	45.8616	7.43584	10.4466	25.9822	3.01075	18.5464
ABLIM2	9.98465	8.19389	9.58974	9.87075	12.6912	9.71754	9.08927	9.73025	11.2044	0.640975	2.1151
ABLIM3	9.41577	14.2566	8.69694	9.24236	10.6661	44.9727	11.8362	8.96965	27.8194	-2.86652	15.9832
ABR	11.6135	12.0378	7.54081	11.2408	13.8574	15.158	11.8257	9.3908	14.5077	-2.43486	2.68204
ABRACL	17.4016	15.8986	7.78397	11.9596	10.1506	25.4033	16.6501	9.87176	17.7769	-6.77837	1.1268
ABT1	2.63754	2.15899	3.10083	3.09056	4.50087	2.43097	2.39826	3.09569	3.46592	0.697428	1.06765
ABTB1	2.97333	9.77179	12.9245	14.9092	5.62041	23.5356	6.37256	13.9168	14.578	7.54428	8.20547
ABTB2	2.50467	2.8488	2.64844	2.50097	1.72986	2.55572	2.67674	2.5747	2.14279	-0.102035	-0.533951
ACAA1	8.7807	8.52937	8.49327	10.2845	58.4323	54.8125	8.65503	9.3889	56.6224	0.733864	47.9674
ACAA2	23.0282	10.9415	7.89953	13.8651	12.1038	62.8891	16.9848	10.8823	37.4965	-6.10248	20.5116
ACACA	10.4816	13.7696	7.56636	13.8242	8.14278	27.2893	12.1256	10.6953	17.716	-1.43032	5.59041
ACACB	13.8016	18.2536	7.47225	9.48445	4.9726	12.7887	16.0276	8.47835	8.88065	-7.54928	-7.14698
ACAD10	13.0459	12.9345	8.48726	11.0055	9.13759	40.4995	12.9902	9.7464	24.8185	-3.24383	11.8283
ACAD11	4.99354	8.79164	9.27677	20.3557	7.62603	10.5449	6.89259	14.8162	9.08545	7.92363	2.19286
ACAD8	13.3084	10.1707	8.41108	10.4309	15.3333	40.8554	11.7395	9.421	28.0943	-2.31852	16.3548
ACAD9	12.5603	12.1246	7.73376	12.5131	13.6798	40.6086	12.3425	10.1234	27.1442	-2.21908	14.8017
ACADL	3.69754	9.07592	9.99687	13.3073	11.603	32.8816	6.38673	11.6521	22.2423	5.26536	15.8555
ACADM	10.0085	8.11287	7.99599	14.3993	24.6955	51.6149	9.06068	11.1976	38.1552	2.13694	29.0945
ACADS	14.2977	12.015	10.6143	14.1958	58.1275	20.5891	13.1564	12.405	39.3583	-0.751328	26.202
ACADSB	8.3599	8.38184	8.5433	9.04481	18.1201	25.3061	8.37087	8.79406	21.7131	0.423183	13.3422
ACADVL	15.1063	6.93796	8.93502	9.07053	26.2604	50.6669	11.0221	9.00278	38.4637	-2.01933	27.4415
ACAN	8.98495	8.50472	20.1111	5.47728	10.4722	7.54371	8.74483	12.7942	9.00797	4.04937	0.263139
ACAP1	55.8801	17.5292	7.35376	10.1135	11.3269	12.9207	36.7047	8.73364	12.1238	-27.971	-24.5809
ACAP2	7.88043	10.819	6.76189	10.3266	31.9206	15.0261	9.34971	8.54422	23.4734	-0.80549	14.1237
ACAP3	9.25726	9.61496	6.86199	9.90057	12.6365	9.1127	9.43611	8.38128	10.8746	-1.05483	1.43847
ACAT1	12.7599	7.51631	8.88122	10.8823	19.4153	62.9913	10.1381	9.88177	41.2033	-0.256313	31.0652
ACAT2	4.43835	9.57349	6.93706	12.2382	24.0982	24.4034	7.00592	9.58762	24.2508	2.58169	17.2449
ACBD3	4.88683	6.12589	4.8261	5.74725	12.0367	3.18278	5.50636	5.28667	7.60973	-0.219686	2.10337
ACBD4	8.01993	11.0364	6.30759	9.10474	5.44269	11.2274	9.52817	7.70616	8.33503	-1.822	-1.19314
ACBD5	9.22929	11.8074	7.90588	7.43035	16.5453	16.008	10.5184	7.66812	16.2766	-2.85024	5.75826
ACBD6	10.4232	9.18448	7.50662	9.53596	19.2045	48.5584	9.80384	8.52129	33.8815	-1.28255	24.0776
ACBD7	9.68824	9.53827	7.71484	13.7113	6.64149	66.4947	9.61326	10.7131	36.5681	1.09981	26.9548
ACD	8.04386	12.5631	6.35764	8.54848	6.16262	8.65694	10.3035	7.45306	7.40978	-2.85042	-2.89371
ACE	6.08752	17.7253	3.68534	8.02291	9.76917	8.39467	11.9064	5.85412	9.08192	-6.0523	-2.8245
ACE2	2.57021	15.099	3.36453	4.91209	10.3941	8.09922	8.83462	4.13831	9.24664	-4.69631	0.412017
ACER1	9.62484	8.77436	14.8685	14.886	8.43165	17.5997	9.1996	14.8773	13.0157	5.67766	3.81607
ACER2	4.06148	5.1466	6.5657	11.5506	36.4974	4.61994	4.60404	9.05813	20.5587	4.45409	15.9546
ACER3	7.64006	12.1772	9.12296	13.6888	38.4601	48.9518	9.90863	11.4059	43.706	1.49724	33.7973
ACHE	12.0478	16.7497	12.5519	5.19885	31.3923	8.95517	14.3987	8.87538	20.1738	-5.52336	5.77501
ACIN1	6.67517	9.34219	5.63888	6.53227	4.40555	7.60185	8.00868	6.08557	6.0037	-1.92311	-2.00498
ACKR2	4.15487	5.64679	6.45283	3.57659	7.63874	4.8579	4.90083	5.01471	6.24832	0.113879	1.34749
ACKR3	6.1778	5.86043	7.38862	6.46169	6.77349	4.69189	6.01911	6.92516	5.73269	0.906045	-0.286419
ACLY	10.4535	12.1964	7.66014	11.5095	19.543	21.0172	11.325	9.58484	20.2801	-1.74013	8.95514
ACMSD	3.39241	7.27068	3.77819	11.689	17.2603	6.97796	5.33155	7.7336	12.1191	2.40206	6.7876
ACO1	12.5776	12.8779	10.0726	9.78889	13.9102	83.3867	12.7277	9.93074	48.6485	-2.797	35.9207
ACO2	10.5623	10.4473	8.67214	10.6695	28.4755	76.4705	10.5048	9.6708	52.473	-0.833984	41.9682
ACOT1	7.7963	12.4936	8.3313	15.0189	55.2315	15.4716	10.145	11.6751	35.3515	1.53015	25.2066
ACOT11	7.40242	9.59805	7.32658	9.10632	18.7329	10.9878	8.50023	8.21645	14.8603	-0.283785	6.3601
ACOT13	11.961	7.71209	7.70255	8.87912	37.927	26.9623	9.83657	8.29084	32.4446	-1.54573	22.6081
ACOT2	10.4991	20.4582	7.77157	13.1164	15.8485	22.3571	15.4787	10.444	19.1028	-5.03468	3.62416
ACOT7	8.05314	12.0898	8.79956	10.5142	27.2408	31.7023	10.0714	9.65689	29.4716	-0.414555	19.4001
ACOT8	15.8072	12.4774	8.41962	10.829	26.5967	17.6313	14.1423	9.62431	22.114	-4.51797	7.97176
ACOT9	11.5837	10.7479	8.09652	11.5705	92.009	30.7812	11.1658	9.83352	61.3951	-1.33232	50.2293
ACOX1	6.78442	13.3806	8.35012	13.5531	28.7577	53.6603	10.0825	10.9516	41.209	0.869107	31.1265
ACOX2	6.58423	9.60778	7.46912	14.6733	37.1872	28.5906	8.096	11.0712	32.8889	2.97519	24.7929
ACOX3	11.3766	12.9024	8.50188	11.5742	70.4127	19.7047	12.1395	10.0381	45.0587	-2.10141	32.9192
ACOXL	10.8808	12.5027	12.5296	21.5696	8.09267	30.796	11.6917	17.0496	19.4443	5.35784	7.75258
ACP1	9.08269	9.28357	10.2584	15.1606	12.4714	79.4127	9.18313	12.7095	45.942	3.52639	36.7589
ACP2	5.97498	14.8882	8.48931	15.9553	18.0101	19.9128	10.4316	12.2223	18.9615	1.7907	8.52984
ACP5	7.76848	40.3798	4.25449	8.51998	18.307	4.23038	24.0741	6.38724	11.2687	-17.6869	-12.8054
ACP6	11.9014	13.6974	9.08139	12.644	25.6452	21.2161	12.7994	10.8627	23.4307	-1.93667	10.6313
ACPP	4.69408	8.93976	9.89329	10.0213	4.6364	15.2535	6.81692	9.95732	9.94493	3.1404	3.12801
ACPT	6.36684	5.53334	5.47934	18.2748	4.3292	10.8895	5.95009	11.8771	7.60934	5.927	1.65925
ACR	NA	NA	3.38851	NA	4.12506	7.86507	NA	1.69426	5.99506	1.69426	5.99506
ACRBP	7.18551	12.115	5.21682	8.39747	13.128	4.92805	9.65027	6.80714	9.02803	-2.84313	-0.622243
ACRC	9.28802	22.2996	6.50059	7.83418	17.6645	12.604	15.7938	7.16739	15.1342	-8.62641	-0.659592
ACRV1	5.37321	7.07441	7.81241	13.9835	5.92472	37.7601	6.22381	10.898	21.8424	4.67416	15.6186
ACSBG1	4.41091	6.89273	8.0717	9.16604	28.0514	6.1085	5.65182	8.61887	17.0799	2.96705	11.4281
ACSBG2	8.62474	8.82302	7.67771	9.06142	4.8873	18.1678	8.72388	8.36957	11.5275	-0.354315	2.80365
ACSF2	15.6058	11.3448	8.83462	7.56201	10.0547	37.0928	13.4753	8.19832	23.5737	-5.27699	10.0984
ACSF3	10.8878	12.2003	6.50135	15.4736	9.46878	12.3727	11.544	10.9875	10.9207	-0.55656	-0.62328
ACSL1	10.8896	11.0736	7.37169	11.3986	8.47283	38.9448	10.9816	9.38513	23.7088	-1.59647	12.7272
ACSL3	10.3454	10.6717	7.73841	12.8699	55.6135	49.7966	10.5086	10.3041	52.705	-0.204414	42.1965
ACSL4	7.18092	11.0689	11.8676	11.4248	3.40816	21.2447	9.12492	11.6462	12.3264	2.52127	3.20149
ACSL5	3.21562	12.7075	7.42988	16.054	11.6672	30.439	7.96156	11.742	21.0531	3.78041	13.0915
ACSL6	6.31242	11.7498	7.99999	21.7602	7.69322	15.306	9.03113	14.8801	11.4996	5.84894	2.46849
ACSM1	4.60418	10.5522	9.93141	16.0721	29.3835	14.4001	7.5782	13.0018	21.8918	5.42356	14.3136
ACSM3	10.8209	9.29048	8.70854	13.2321	9.99488	55.3902	10.0557	10.9703	32.6925	0.914623	22.6368
ACSM4	3.12813	4.66271	3.36065	5.76122	4.09307	9.88392	3.89542	4.56093	6.98849	0.665514	3.09307
ACSM5	17.9724	18.4973	4.40771	6.50541	5.09271	7.93393	18.2349	5.45656	6.51332	-12.7783	-11.7215
ACSS1	12.7182	13.3282	9.33556	13.2003	20.0603	32.5089	13.0232	11.268	26.2846	-1.75525	13.2614
ACSS2	10.8239	12.9462	9.30702	11.1112	16.7344	50.0843	11.8851	10.2091	33.4093	-1.67595	21.5242
ACSS3	6.98787	12.2188	4.65162	8.40828	11.5396	13.0133	9.60333	6.52995	12.2765	-3.07339	2.67312
ACTA2	8.80854	18.7739	5.88919	5.16575	4.44287	8.28009	13.7912	5.52747	6.36148	-8.26373	-7.42972
ACTB	11.21	12.6515	9.01916	12.1194	21.382	25.6483	11.9307	10.5693	23.5152	-1.36147	11.5844
ACTG1	11.2508	13.1549	8.34719	13.0719	11.5222	14.9919	12.2028	10.7096	13.257	-1.49326	1.05422
ACTL10	4.30594	2.36873	2.27721	2.35832	3.02766	1.46762	3.33733	2.31777	2.24764	-1.01956	-1.08969
ACTL6A	7.43276	11.9303	7.67961	12.4667	12.8235	19.7795	9.68153	10.0732	16.3015	0.391638	6.62
ACTL8	2.87861	10.5748	4.93207	17.6581	11.3173	9.41477	6.72672	11.2951	10.3661	4.56836	3.63933
ACTN1	10.3944	11.8888	7.59831	11.1403	6.4017	27.1371	11.1416	9.3693	16.7694	-1.77229	5.6278
ACTN1-AS1	3.85885	7.54789	4.54789	3.51335	NA	6.81617	5.70337	4.03062	3.40809	-1.67275	-2.29529
ACTN3	7.04031	4.49771	11.0296	7.37517	12.7088	25.0492	5.76901	9.20241	18.879	3.4334	13.11
ACTN4	11.632	11.1904	8.61416	9.48975	74.6497	39.4803	11.4112	9.05196	57.065	-2.35922	45.6539
ACTR10	9.10893	14.0559	9.08014	13.1981	44.8704	96.4276	11.5824	11.1391	70.649	-0.443298	59.0666
ACTR1A	10.2561	13.9719	9.52607	14.6233	32.8159	15.5124	12.114	12.0747	24.1641	-0.0393015	12.0502
ACTR1B	10.4972	15.1226	8.19659	15.3072	23.4757	15.6391	12.8099	11.7519	19.5574	-1.05803	6.74749
ACTR2	8.43625	10.1726	9.08978	16.9329	12.7691	36.2573	9.30443	13.0113	24.5132	3.70689	15.2088
ACTR3	10.4774	11.5568	8.40847	12.4817	18.2877	26.389	11.0171	10.4451	22.3384	-0.571997	11.3213
ACTR3B	8.64551	12.533	6.67644	9.88458	9.6708	8.2552	10.5893	8.28051	8.963	-2.30875	-1.62626
ACTR3C	3.20875	14.5898	8.13068	5.31391	12.3378	25.1376	8.89929	6.72229	18.7377	-2.177	9.83843
ACTR5	5.70475	8.31421	5.40545	6.85701	4.15426	7.23474	7.00948	6.13123	5.6945	-0.87825	-1.31498
ACTR6	11.9642	9.9732	9.21658	13.7032	5.48521	71.1929	10.9687	11.4599	38.3391	0.491193	27.3704
ACTR8	5.54463	9.5534	5.4089	6.66282	3.66077	6.03199	7.54901	6.03586	4.84638	-1.51315	-2.70263
ACTRT3	4.42826	3.95242	4.9554	5.33298	3.52716	3.99161	4.19034	5.14419	3.75938	0.953847	-0.430959
ACVR1	6.57721	6.02808	5.07314	4.58294	4.49572	4.51257	6.30265	4.82804	4.50414	-1.47461	-1.7985
ACVR1B	4.44802	4.53019	4.37208	5.44416	3.39223	3.59124	4.4891	4.90812	3.49174	0.419018	-0.997366
ACVR1C	7.36678	9.22036	5.48311	6.64187	4.89125	17.2406	8.29357	6.06249	11.0659	-2.23108	2.77237
ACVR2A	4.54124	2.58651	2.64553	2.26687	2.58805	3.17563	3.56387	2.4562	2.88184	-1.10767	-0.682034
ACVR2B	3.83771	9.81193	8.73243	14.735	5.62061	7.74501	6.82482	11.7337	6.68281	4.90891	-0.142007
ACVR2B-AS1	11.7804	12.7052	9.01327	6.00995	5.10275	6.50762	12.2428	7.51161	5.80518	-4.7312	-6.43763
ACVRL1	5.51915	12.4047	8.20884	2.45602	3.49598	9.78528	8.9619	5.33243	6.64063	-3.62947	-2.32127
ACY1	13.5586	10.8595	9.78942	10.9446	15.1061	157.354	12.209	10.367	86.2301	-1.84201	74.0211
ACYP1	12.263	5.98693	8.80864	15.8329	18.2961	12.128	9.12497	12.3208	15.212	3.1958	6.08705
ACYP2	8.24906	7.9233	11.464	8.0768	35.3953	17.3207	8.08618	9.7704	26.358	1.68422	18.2718
ADA	11.8239	11.6841	9.80445	9.03326	19.1933	45.183	11.754	9.41885	32.1882	-2.33513	20.4342
ADAL	11.6126	11.405	8.61538	11.4887	6.85165	57.4545	11.5088	10.052	32.1531	-1.45674	20.6443
ADAM10	8.07697	10.5315	7.33653	10.321	14.283	21.0616	9.30424	8.82878	17.6723	-0.475453	8.36808
ADAM11	9.98787	10.5223	7.62266	11.2196	6.01068	48.3597	10.2551	9.42111	27.1852	-0.833949	16.9301
ADAM12	9.31545	10.993	10.1147	9.38113	4.50144	39.997	10.1542	9.74791	22.2492	-0.406318	12.095
ADAM15	6.2225	14.3513	9.37422	11.3341	16.3647	45.296	10.2869	10.3542	30.8303	0.0672641	20.5434
ADAM17	10.3956	12.3291	6.86783	10.2023	6.6367	32.2561	11.3623	8.53508	19.4464	-2.82727	8.08406
ADAM19	6.2369	7.42141	9.27475	8.32068	12.4107	9.76026	6.82916	8.79771	11.0855	1.96856	4.25633
ADAM1A	10.4305	7.82512	7.1508	14.6512	4.12079	11.9454	9.12779	10.901	8.0331	1.77323	-1.09469
ADAM20P1	4.007	7.88882	5.80873	2.17647	3.72565	7.17546	5.94791	3.9926	5.45055	-1.95531	-0.497361
ADAM22	11.2358	11.5473	7.52518	14.0152	6.07572	52.4708	11.3915	10.7702	29.2733	-0.621348	17.8817
ADAM23	5.29958	14.0024	7.46561	7.35331	6.17584	12.6412	9.65101	7.40946	9.4085	-2.24155	-0.242506
ADAM28	8.66505	9.73315	8.02352	8.18736	14.1031	16.4011	9.1991	8.10544	15.2521	-1.09366	6.05303
ADAM32	7.69282	5.55617	5.37234	5.34765	8.24713	21.4411	6.6245	5.36	14.8441	-1.2645	8.21962
ADAM33	4.04303	5.89488	4.09368	6.47871	11.0369	12.3915	4.96896	5.2862	11.7142	0.317241	6.74525
ADAM7	13.1255	8.14136	8.14973	8.8922	23.8872	65.328	10.6334	8.52096	44.6076	-2.11245	33.9742
ADAM8	9.72304	5.75253	6.28953	6.13257	6.03008	6.48622	7.73778	6.21105	6.25815	-1.52673	-1.47963
ADAM9	10.701	8.4547	9.7233	13.0854	25.8307	38.5339	9.57784	11.4044	32.1823	1.82652	22.6045
ADAMTS1	2.06822	3.27389	3.45636	4.07356	2.38324	4.10028	2.67106	3.76496	3.24176	1.0939	0.570707
ADAMTS12	7.00591	7.55798	8.5526	7.3289	NA	5.33523	7.28195	7.94075	2.66762	0.658803	-4.61433
ADAMTS13	6.06523	7.93944	10.023	12.3795	8.53565	19.6671	7.00233	11.2012	14.1014	4.1989	7.09903
ADAMTS14	4.40457	9.45882	10.7083	24.3687	10.1728	4.24489	6.93169	17.5385	7.20883	10.6068	0.277137
ADAMTS15	1.93455	2.43739	4.98499	5.33005	2.43297	3.17184	2.18597	5.15752	2.80241	2.97155	0.616437
ADAMTS17	7.91189	10.4899	6.35071	9.79376	164.477	5.50737	9.20089	8.07223	84.9921	-1.12866	75.7912
ADAMTS2	5.27263	33.6653	8.07054	7.21191	10.5404	14.8841	19.469	7.64123	12.7123	-11.8278	-6.75672
ADAMTS20	7.46052	9.77724	16.2049	9.20465	13.3666	11.8227	8.61888	12.7048	12.5947	4.0859	3.97578
ADAMTS3	6.10947	9.29212	5.25811	11.3362	3.91614	6.28796	7.7008	8.29715	5.10205	0.596351	-2.59875
ADAMTS4	NA	6.2949	4.15656	4.79013	4.86529	19.1199	3.14745	4.47335	11.9926	1.3259	8.84517
ADAMTS6	3.8655	11.9726	5.20637	6.60088	7.16356	7.55249	7.91903	5.90362	7.35802	-2.0154	-0.561005
ADAMTS7	5.33741	17.3533	8.76184	13.5499	3.27767	15.7485	11.3454	11.1559	9.51309	-0.189517	-1.83228
ADAMTS8	4.75211	11.087	7.15042	3.67521	10.7172	16.9469	7.91954	5.41282	13.8321	-2.50673	5.91253
ADAMTSL3	3.3557	10.923	16.7973	13.9099	14.5946	11.0573	7.13936	15.3536	12.826	8.2142	5.6866
ADAMTSL4	7.02705	9.50981	16.7418	9.56827	5.99547	29.3311	8.26843	13.155	17.6633	4.88658	9.39488
ADAMTSL5	3.58712	21.5069	6.39469	10.8165	5.49464	31.3568	12.547	8.6056	18.4257	-3.9414	5.87874
ADAP1	4.36904	15.0172	8.54043	24.1926	10.5966	9.39167	9.69313	16.3665	9.99415	6.6734	0.301017
ADAP2	7.46166	9.3136	4.99093	7.07223	4.66392	6.13406	8.38763	6.03158	5.39899	-2.35606	-2.98864
ADAR	9.26576	11.4188	4.66117	4.29392	7.81931	25.3081	10.3423	4.47755	16.5637	-5.86474	6.22141
ADARB1	7.05383	11.4064	6.25324	10.3448	9.94444	9.74957	9.2301	8.29904	9.847	-0.931063	0.616902
ADARB2	4.78617	18.0361	3.46193	7.02897	5.24801	11.9385	11.4111	5.24545	8.59323	-6.16566	-2.81788
ADARB2-AS1	4.02926	5.94729	3.78194	7.82298	14.856	NA	4.98828	5.80246	7.428	0.814186	2.43973
ADAT1	9.79995	12.1165	7.81566	11.1176	7.79907	12.701	10.9582	9.46661	10.25	-1.49161	-0.708179
ADAT2	6.6054	10.2006	4.39228	6.87275	3.37798	4.96483	8.40299	5.63252	4.1714	-2.77047	-4.23158
ADAT3	4.07109	2.73982	2.59562	3.36887	2.4083	2.53474	3.40545	2.98225	2.47152	-0.423205	-0.933933
ADCK1	6.37921	12.757	7.82234	10.972	41.8279	13.1593	9.56811	9.39718	27.4936	-0.170926	17.9255
ADCK2	7.22296	13.0285	6.02086	8.62707	8.20913	7.10374	10.1257	7.32397	7.65644	-2.80177	-2.4693
ADCK3	9.53686	11.0176	7.63418	10.9032	17.4258	12.972	10.2772	9.26867	15.1989	-1.00858	4.92166
ADCK4	10.549	12.7472	7.91417	10.6426	7.89573	17.4829	11.6481	9.27836	12.6893	-2.36971	1.04125
ADCK5	17.3314	17.3406	7.33892	15.1423	26.3758	36.1736	17.336	11.2406	31.2747	-6.09544	13.9387
ADCY1	8.12935	14.3477	6.73311	11.8416	4.32153	10.1136	11.2385	9.28736	7.21757	-1.95115	-4.02094
ADCY10	7.16381	16.3659	5.67961	6.84941	9.69453	24.5737	11.7649	6.26451	17.1341	-5.50037	5.36922
ADCY10P1	4.6787	13.4997	5.47769	11.2632	6.54524	13.2349	9.08918	8.37044	9.89005	-0.718739	0.800872
ADCY3	10.765	11.3909	8.61809	13.1242	9.79956	16.1047	11.0779	10.8712	12.9521	-0.206783	1.87419
ADCY4	7.45663	16.4117	7.83248	13.2979	5.94688	14.6762	11.9342	10.5652	10.3115	-1.36897	-1.62263
ADCY5	7.26619	29.9215	7.71689	6.24392	4.63199	7.22244	18.5938	6.98041	5.92722	-11.6134	-12.6666
ADCY6	14.8036	13.5513	8.75629	13.9004	9.61126	18.2869	14.1775	11.3283	13.9491	-2.84913	-0.228382
ADCY7	12.4367	12.0097	8.08556	13.1455	7.20048	31.9771	12.2232	10.6155	19.5888	-1.6077	7.36556
ADCY9	6.83985	9.48498	6.65009	9.92312	13.4394	6.74072	8.16241	8.28661	10.09	0.124192	1.92763
ADD1	7.21634	12.022	8.6686	10.5359	17.8777	61.3916	9.61919	9.60224	39.6347	-0.0169431	30.0155
ADD3	5.63138	9.89844	8.50148	12.2738	30.88	30.2456	7.76491	10.3877	30.5628	2.62274	22.7978
ADD3-AS1	5.01837	3.93291	9.8363	15.006	9.20685	7.40351	4.47564	12.4212	8.30518	7.94551	3.82955
ADH1C	7.96101	24.9426	10.5384	5.59649	11.0219	24.2072	16.4518	8.06745	17.6146	-8.38438	1.16275
ADH5	9.74011	12.1671	8.11951	14.0796	20.474	41.078	10.9536	11.0995	30.776	0.145909	19.8224
ADI1	3.96218	8.4532	9.2439	12.2467	104.683	67.1877	6.20769	10.7453	85.9353	4.53763	79.7276
ADIPOR1	8.21224	13.4141	9.83162	11.8734	13.6299	31.1159	10.8132	10.8525	22.3729	0.0393479	11.5597
ADIPOR2	8.34152	11.4001	7.09201	11.3851	4.13136	11.3443	9.87079	9.23856	7.73783	-0.632234	-2.13297
ADK	8.47706	10.869	9.09292	14.5007	56.0033	60.3536	9.67302	11.7968	58.1784	2.12382	48.5054
ADM	1.82329	NA	4.80571	8.44316	2.43178	23.4993	0.911643	6.62444	12.9655	5.71279	12.0539
ADM2	4.72681	5.17128	3.40232	5.59578	3.98491	4.31389	4.94904	4.49905	4.1494	-0.449994	-0.799643
ADM5	12.312	10.108	9.09317	8.89865	4.74957	11.1187	11.21	8.99591	7.93412	-2.21412	-3.27591
ADNP	2.21984	2.16416	1.96179	2.17671	1.75373	2.08245	2.192	2.06925	1.91809	-0.122752	-0.273908
ADNP2	2.56838	2.25464	2.60384	2.59014	1.99186	2.45267	2.41151	2.59699	2.22226	0.185479	-0.189246
ADO	4.57172	4.42291	3.87057	3.6863	3.91667	4.12487	4.49732	3.77844	4.02077	-0.718877	-0.476545
ADORA1	3.30582	4.81101	6.64503	6.33462	4.63964	5.46127	4.05842	6.48983	5.05046	2.43141	0.992038
ADORA2A	5.22593	5.0089	6.31756	3.79125	NA	6.47516	5.11741	5.0544	3.23758	-0.0630112	-1.87983
ADORA2A-AS1	6.11433	6.23564	6.32091	12.384	5.24004	8.087	6.17498	9.35244	6.66352	3.17746	0.488534
ADORA2B	6.45211	7.23929	5.8648	7.02748	4.2567	4.45634	6.8457	6.44614	4.35652	-0.399556	-2.48918
ADPGK	7.8345	12.2473	8.06707	13.9126	17.2286	26.255	10.0409	10.9899	21.7418	0.948945	11.7009
ADPRHL1	12.8268	15.1496	9.23276	13.9434	19.3219	36.8531	13.9882	11.5881	28.0875	-2.40012	14.0993
ADPRHL2	5.18406	5.9872	4.96527	6.5209	3.36449	3.6319	5.58563	5.74309	3.49819	0.157453	-2.08744
ADPRM	5.11313	5.43992	4.07885	4.49286	4.00794	4.48345	5.27653	4.28586	4.2457	-0.990669	-1.03083
ADRA1A	3.92646	8.59033	2.21704	7.39363	9.99931	4.36349	6.2584	4.80534	7.1814	-1.45306	0.923001
ADRA2B	3.09935	2.99455	3.23353	4.10854	2.91813	5.25632	3.04695	3.67103	4.08722	0.624083	1.04027
ADRA2C	3.60658	13.6201	6.00855	7.67968	4.63119	8.0169	8.61332	6.84412	6.32405	-1.7692	-2.28928
ADRB1	1.26169	1.31123	1.42722	1.73861	1.64675	1.87319	1.28646	1.58291	1.75997	0.29645	0.47351
ADRB2	1.84813	1.72103	1.89951	2.03575	2.48513	2.37148	1.78458	1.96763	2.4283	0.18305	0.643722
ADRBK1	10.3952	13.8835	8.72608	11.232	16.7115	29.1972	12.1393	9.97903	22.9544	-2.16032	10.815
ADRBK2	7.64446	11.4954	5.5178	9.88544	4.77155	7.95328	9.56994	7.70162	6.36241	-1.86833	-3.20753
ADRM1	7.56136	11.9657	6.61125	7.99501	11.9057	9.0405	9.76354	7.30313	10.4731	-2.46041	0.709574
ADSL	9.98261	11.6423	7.44481	9.81876	11.5897	20.3002	10.8125	8.63178	15.945	-2.18069	5.13251
ADSS	7.70832	11.2282	8.08021	12.8032	31.9816	17.6098	9.46827	10.4417	24.7957	0.97345	15.3275
ADSSL1	11.9574	7.60108	8.18954	11.3931	15.1794	18.4127	9.77922	9.79133	16.796	0.0121062	7.0168
ADTRP	7.20647	15.8099	14.0368	8.40819	5.71316	NA	11.5082	11.2225	2.85658	-0.28567	-8.65161
AEBP1	6.59468	8.92833	6.02938	14.5952	6.32234	5.12294	7.7615	10.3123	5.72264	2.55078	-2.03886
AEBP2	5.33216	6.43723	5.0718	5.82407	5.55698	3.77875	5.8847	5.44793	4.66786	-0.436763	-1.21683
AEN	2.51925	2.22849	2.06901	2.17274	1.46773	2.22745	2.37387	2.12087	1.84759	-0.252993	-0.52628
AES	9.89518	12.7349	9.83825	9.05631	11.8566	75.1164	11.315	9.44728	43.4865	-1.86775	32.1715
AFAP1	5.97143	8.36539	5.9109	7.97115	3.98413	4.58935	7.16841	6.94102	4.28674	-0.227391	-2.88167
AFAP1-AS1	6.0061	4.37839	5.17106	11.1021	2.13946	9.30988	5.19224	8.13656	5.72467	2.94431	0.532426
AFAP1L1	8.71482	17.2819	7.71679	7.12315	22.0624	22.5799	12.9984	7.41997	22.3211	-5.57839	9.32276
AFAP1L2	3.54807	11.1436	5.72517	7.02682	4.88133	6.85863	7.34582	6.37599	5.86998	-0.969826	-1.47584
AFF1	4.40903	3.94196	3.74639	5.0775	2.05973	3.85821	4.1755	4.41194	2.95897	0.236448	-1.21653
AFF3	7.39567	10.212	5.84609	8.00408	5.33497	5.19383	8.80382	6.92509	5.2644	-1.87874	-3.53942
AFF4	8.04743	12.2373	6.69402	9.30353	8.3557	16.0837	10.1424	7.99878	12.2197	-2.14358	2.07735
AFG3L1P	9.31627	8.9481	8.0199	15.41	316.373	5.82291	9.13219	11.7149	161.098	2.58275	151.966
AFG3L2	7.85456	11.1925	6.63051	9.39989	5.58172	10.3168	9.52353	8.0152	7.94927	-1.50834	-1.57426
AFMID	11.5551	16.7746	8.91756	13.8831	19.4548	25.3496	14.1648	11.4003	22.4022	-2.7645	8.23738
AFTPH	6.16241	8.13759	5.52289	7.32637	5.4672	5.72754	7.15	6.42463	5.59737	-0.725371	-1.55263
AGA	7.37322	10.0706	8.13922	15.0429	16.7716	25.0616	8.72193	11.5911	20.9166	2.86913	12.1947
AGAP1	7.58849	12.1663	5.81574	9.61795	4.8935	7.18503	9.87739	7.71684	6.03927	-2.16054	-3.83812
AGAP11	8.30181	7.06425	5.49056	12.4767	13.9744	30.2533	7.68303	8.98363	22.1139	1.3006	14.4308
AGAP2	6.58128	4.07432	3.21262	7.96493	4.40902	10.6573	5.3278	5.58877	7.53316	0.260974	2.20536
AGAP2-AS1	6.68853	6.02452	5.54714	9.75669	6.88261	4.661	6.35653	7.65191	5.7718	1.29539	-0.584722
AGAP3	8.30547	14.1638	6.33114	8.45952	9.68855	6.82534	11.2347	7.39533	8.25695	-3.83933	-2.97771
AGAP4	8.37961	16.7363	8.66109	6.54677	4.57711	8.57421	12.558	7.60393	6.57566	-4.95403	-5.9823
AGAP5	6.11008	34.4861	7.19047	5.03231	3.46202	5.15714	20.2981	6.11139	4.30958	-14.1867	-15.9885
AGAP6	10.2212	6.33401	5.73181	7.7632	4.67775	6.82813	8.27759	6.74751	5.75294	-1.53008	-2.52465
AGAP9	4.2679	8.34504	4.48345	NA	5.73467	NA	6.30647	2.24173	2.86734	-4.06474	-3.43913
AGBL3	3.17187	12.6812	10.0353	15.5887	24.483	9.31188	7.92651	12.812	16.8974	4.88552	8.97092
AGBL4	4.62151	16.2402	10.4124	9.48024	6.90462	20.3903	10.4309	9.94634	13.6475	-0.484514	3.2166
AGBL5	12.1981	11.5995	8.62018	8.28359	10.312	38.4118	11.8988	8.45189	24.3619	-3.44691	12.4631
AGER	10.8074	4.99682	6.04223	13.151	3.5327	6.59622	7.9021	9.59662	5.06446	1.69452	-2.83765
AGFG1	5.59104	7.38539	4.98768	6.62719	7.49566	4.5368	6.48821	5.80744	6.01623	-0.68078	-0.471984
AGFG2	6.73421	8.77924	5.74683	8.1776	42.9474	7.53817	7.75672	6.96221	25.2428	-0.79451	17.4861
AGGF1	9.38834	10.451	7.5517	11.0231	9.9826	16.7938	9.91968	9.28739	13.3882	-0.632286	3.46853
AGK	9.30063	11.6193	9.43603	12.6671	22.463	137.323	10.4599	11.0516	79.8929	0.591601	69.433
AGL	9.08388	11.8696	7.14108	10.6303	5.8438	43.3468	10.4768	8.8857	24.5953	-1.59105	14.1185
AGO1	8.47348	11.5709	7.37911	11.1406	7.11974	19.908	10.0222	9.25984	13.5138	-0.762341	3.49167
AGO2	7.82373	13.2048	7.14296	9.05086	5.71115	8.18438	10.5143	8.09691	6.94777	-2.41735	-3.5665
AGO3	8.29309	11.4751	6.65857	8.73263	6.17093	11.4863	9.88409	7.6956	8.8286	-2.18849	-1.05549
AGO4	7.5715	13.6283	8.23335	11.0527	10.1243	11.1233	10.5999	9.64301	10.6238	-0.956861	0.0239631
AGPAT1	7.83397	12.4594	10.5536	9.94637	11.1572	60.6981	10.1467	10.25	35.9277	0.103312	25.781
AGPAT2	13.787	11.8623	8.37667	11.2495	32.5057	22.8074	12.8246	9.81309	27.6565	-3.01155	14.8319
AGPAT3	7.03732	11.7092	8.33834	14.317	12.1633	61.203	9.37324	11.3276	36.6831	1.95441	27.3099
AGPAT4	3.56451	10.2285	9.74829	10.6132	14.4754	10.022	6.8965	10.1808	12.2487	3.28425	5.35219
AGPAT5	7.17906	11.7748	7.28838	12.7931	25.3263	9.63309	9.47693	10.0408	17.4797	0.563829	8.00278
AGPAT6	4.87802	6.20306	5.54757	7.78417	9.4921	3.16214	5.54054	6.66587	6.32712	1.12533	0.786575
AGPAT9	7.84622	13.5376	9.62518	11.651	8.19388	12.4198	10.6919	10.6381	10.3069	-0.0537914	-0.385043
AGPS	9.14407	12.3326	6.93991	13.783	10.0496	53.8003	10.7384	10.3615	31.925	-0.376909	21.1866
AGR2	9.40523	9.35197	10.1016	9.77335	8.79007	45.746	9.3786	9.93746	27.268	0.558858	17.8894
AGRN	12.6257	13.3269	8.74863	13.8332	15.8286	35.9511	12.9763	11.2909	25.8898	-1.68541	12.9135
AGT	3.1014	11.7378	7.0679	8.47123	20.4376	12.3492	7.41962	7.76957	16.3934	0.349945	8.97378
AGTPBP1	9.59153	11.8848	7.23008	10.1176	81.0368	14.2254	10.7382	8.67383	47.6311	-2.06435	36.8929
AGTRAP	9.47225	15.2144	9.36518	14.5569	21.5992	20.8948	12.3433	11.961	21.247	-0.382324	8.90362
AGXT	12.2746	9.11419	10.6525	4.60282	8.9952	15.1776	10.6944	7.62764	12.0864	-3.06677	1.39198
AGXT2	5.83829	7.15807	4.836	5.36206	5.38086	45.7439	6.49818	5.09903	25.5624	-1.39915	19.0642
AHCTF1	4.88405	5.71421	4.61305	5.36473	4.18015	3.82186	5.29913	4.98889	4.001	-0.310237	-1.29812
AHCTF1P1	6.66428	8.76342	8.58385	10.491	9.43631	21.0617	7.71385	9.53744	15.249	1.82359	7.53516
AHCY	9.78836	13.1084	9.05265	11.2716	29.4527	39.8248	11.4484	10.1621	34.6388	-1.28627	23.1904
AHCYL1	11.5169	10.4179	8.34604	11.092	9.3755	88.6088	10.9674	9.71901	48.9922	-1.24839	38.0248
AHCYL2	10.006	12.0049	8.90409	12.4536	20.6089	38.3682	11.0055	10.6789	29.4885	-0.326589	18.4831
AHDC1	1.44151	1.66897	1.76259	1.83037	1.54154	1.8292	1.55524	1.79648	1.68537	0.241232	0.130122
AHI1	10.4035	9.80262	8.32072	9.21733	12.9153	37.3486	10.1031	8.76902	25.1319	-1.33405	15.0289
AHNAK	4.95194	9.38341	5.89321	10.8518	28.5535	23.304	7.16768	8.37253	25.9288	1.20485	18.7611
AHNAK2	6.68361	12.2629	8.48751	8.31337	3.09567	9.30978	9.47324	8.40044	6.20273	-1.0728	-3.27051
AHR	4.94753	5.08332	4.8447	5.71469	3.71941	3.80674	5.01543	5.2797	3.76307	0.26427	-1.25235
AHRR	8.31629	4.76332	5.91338	6.99685	4.84813	4.9088	6.5398	6.45511	4.87847	-0.0846904	-1.66134
AHSA1	9.37222	10.0638	7.50334	9.9739	50.4952	18.3442	9.718	8.73862	34.4197	-0.979375	24.7017
AHSA2	9.22735	3.7672	6.97662	5.57703	8.63595	13.0978	6.49727	6.27682	10.8669	-0.220451	4.36958
AHSG	7.32456	11.2395	10.2358	20.9557	9.72058	5.52946	9.28201	15.5957	7.62502	6.3137	-1.65699
AIDA	6.16477	7.88644	8.88379	12.0058	19.5487	36.2108	7.0256	10.4448	27.8797	3.41918	20.8541
AIF1L	5.24783	12.9529	7.9861	10.2036	7.63587	52.5632	9.10038	9.09483	30.0995	-0.00555015	20.9992
AIFM1	8.31917	7.87897	8.7725	10.4319	72.8571	122.792	8.09907	9.6022	97.8247	1.50313	89.7256
AIFM2	4.06853	50.6501	7.07831	5.8134	22.5874	9.66256	27.3593	6.44586	16.125	-20.9135	-11.2343
AIFM3	16.0201	8.97566	8.9372	4.78722	11.3784	12.2016	12.4979	6.86221	11.79	-5.63568	-0.70792
AIG1	11.8432	9.02733	9.57935	16.5746	40.9231	43.1281	10.4353	13.077	42.0256	2.6417	31.5903
AIM1	7.99198	10.3769	7.20367	9.94774	13.3946	14.7344	9.18446	8.5757	14.0645	-0.60876	4.88003
AIM1L	8.29136	20.6847	8.25508	13.2358	33.7634	9.68718	14.488	10.7455	21.7253	-3.74257	7.23725
AIMP1	9.98882	8.52779	7.57209	10.8163	32.0445	25.0145	9.2583	9.19419	28.5295	-0.0641185	19.2712
AIMP2	9.24313	12.396	6.9308	9.1243	45.1129	7.47462	10.8196	8.02755	26.2938	-2.79203	15.4742
AIP	12.0716	11.8394	7.72861	10.2152	64.6235	16.2063	11.9555	8.9719	40.4149	-2.98364	28.4593
AJUBA	5.09531	3.69994	2.96641	4.1187	3.75668	3.25433	4.39763	3.54256	3.5055	-0.855072	-0.892125
AK1	9.70239	10.5238	9.12897	10.3036	8.06341	74.9167	10.1131	9.7163	41.4901	-0.396781	31.377
AK2	7.88783	11.8583	7.95862	9.93776	18.4318	38.349	9.87309	8.94819	28.3904	-0.924901	18.5173
AK3	11.7593	8.96246	10.5879	13.1701	13.8496	32.7879	10.3609	11.879	23.3188	1.51815	12.9579
AK4	6.85345	13.2566	8.78799	11.4285	16.4855	24.8276	10.055	10.1082	20.6565	0.0532175	10.6015
AK5	7.63019	11.1045	8.49784	12.6391	11.8483	36.1286	9.36737	10.5685	23.9885	1.20111	14.6211
AK6	8.55737	11.5962	6.91428	12.2398	11.5854	8.44618	10.0768	9.57702	10.0158	-0.499774	-0.0609872
AK7	5.53488	16.4607	10.4914	9.43109	9.19028	23.0009	10.9978	9.96124	16.0956	-1.03657	5.09776
AK8	15.647	8.64883	9.09382	11.6141	23.0985	77.0691	12.1479	10.354	50.0838	-1.79394	37.9359
AK9	6.74598	12.8662	15.4154	9.76386	25.9181	30.8267	9.80608	12.5896	28.3724	2.78353	18.5663
AKAP1	5.11033	6.03928	4.52414	5.24017	4.08046	4.29663	5.5748	4.88215	4.18854	-0.692648	-1.38626
AKAP10	4.66433	4.82744	5.07016	6.73595	3.5136	3.74564	4.74589	5.90306	3.62962	1.15717	-1.11627
AKAP11	9.72503	11.2715	8.29364	13.1002	18.1084	58.572	10.4983	10.6969	38.3402	0.198637	27.8419
AKAP12	5.27033	17.6112	6.74273	10.6775	5.05506	14.1344	11.4408	8.71012	9.59473	-2.73065	-1.84604
AKAP13	3.74314	3.73981	4.27746	4.11227	2.57273	3.01068	3.74148	4.19486	2.7917	0.453387	-0.949773
AKAP17A	3.38604	4.34921	3.26629	4.41583	3.27087	3.03706	3.86762	3.84106	3.15396	-0.0265668	-0.71366
AKAP3	14.542	12.0815	4.85745	3.66178	10.9267	40.562	13.3117	4.25962	25.7444	-9.05211	12.4327
AKAP5	8.44204	9.80835	6.22599	9.05251	19.9255	7.17354	9.1252	7.63925	13.5495	-1.48594	4.42431
AKAP6	7.95705	11.8069	7.94018	15.2081	6.1936	10.7232	9.88199	11.5741	8.45839	1.69213	-1.4236
AKAP7	8.29756	13.9314	6.93642	9.64467	18.5294	17.7187	11.1145	8.29054	18.1241	-2.82392	7.00961
AKAP8	5.8495	5.91157	4.59473	4.74961	2.82732	3.43662	5.88053	4.67217	3.13197	-1.20837	-2.74857
AKAP8L	6.70667	9.5883	5.07627	6.14369	6.03354	7.6626	8.14749	5.60998	6.84807	-2.5375	-1.29942
AKAP9	6.40473	8.6354	5.13297	6.72884	9.67238	7.54546	7.52007	5.9309	8.60892	-1.58916	1.08885
AKIP1	10.9774	12.2304	9.01246	11.3046	9.32922	47.7746	11.6039	10.1585	28.5519	-1.44538	16.948
AKIRIN1	6.67421	9.26202	7.54253	8.1755	3.96985	8.95989	7.96812	7.85902	6.46487	-0.109097	-1.50324
AKIRIN2	2.03473	2.23497	2.56591	2.48696	1.97504	2.65167	2.13485	2.52643	2.31336	0.391583	0.178505
AKNA	2.78994	3.07143	3.15915	3.55248	2.35657	3.53101	2.93068	3.35582	2.94379	0.425133	0.0131047
AKR1A1	12.8787	13.7167	8.56675	11.4173	36.2521	27.6313	13.2977	9.99203	31.9417	-3.30566	18.644
AKR1B1	12.7512	6.89558	7.86596	6.89622	15.625	7.38372	9.82341	7.38109	11.5044	-2.44232	1.68096
AKR1B10	6.36459	3.29442	6.49411	5.8733	14.2612	8.41364	4.82951	6.18371	11.3374	1.3542	6.50793
AKR1C1	6.50541	10.3265	7.23105	10.8202	4.16936	26.4359	8.41598	9.0256	15.3026	0.609622	6.88665
AKR1C2	8.09854	13.6854	12.7108	5.62986	4.51157	42.593	10.892	9.17033	23.5523	-1.72163	12.6603
AKR1C3	2.52488	4.62639	6.37362	13.623	8.48468	15.976	3.57564	9.99831	12.2303	6.42267	8.65469
AKR1D1	7.16411	7.23693	14.2611	8.79454	5.68861	8.94543	7.20052	11.5278	7.31702	4.32729	0.116498
AKR7A2	21.3748	11.6704	8.66258	13.6802	17.1837	31.952	16.5226	11.1714	24.5678	-5.35118	8.04527
AKR7A3	9.60908	4.26957	12.4805	18.414	13.4729	12.5358	6.93933	15.4472	13.0043	8.50791	6.06499
AKR7L	5.57338	12.0857	6.09097	11.1684	12.8258	8.22955	8.82954	8.62968	10.5277	-0.199859	1.69815
AKT1	8.42131	11.7725	8.17379	13.2764	6.18033	35.2332	10.0969	10.7251	20.7068	0.628148	10.6098
AKT1S1	6.64769	14.8083	8.14802	11.7939	16.8445	15.0092	10.728	9.97097	15.9268	-0.757008	5.19886
AKT2	10.6593	14.0195	8.07469	11.2839	3.34728	15.2634	12.3394	9.67928	9.30535	-2.66009	-3.03402
AKT3	28.4163	9.91888	10.8367	2.79219	13.3875	8.41177	19.1676	6.81443	10.8997	-12.3532	-8.26795
AKTIP	10.5151	12.0885	10.1388	14.8966	11.4787	25.9049	11.3018	12.5177	18.6918	1.21595	7.38999
ALAD	10.4601	12.1415	8.56314	11.6525	10.9961	90.729	11.3008	10.1078	50.8625	-1.193	39.5617
ALAS1	9.95473	16.6714	7.64533	10.1869	10.5841	14.316	13.3131	8.91612	12.45	-4.39695	-0.863026
ALCAM	10.1047	10.7038	8.00163	13.3359	24.9149	55.1714	10.4043	10.6688	40.0431	0.264534	29.6389
ALDH16A1	6.18982	13.3462	9.20112	12.1038	24.967	23.5424	9.76802	10.6525	24.2547	0.884427	14.4867
ALDH18A1	7.29566	12.927	9.04926	12.9135	13.5094	64.1723	10.1114	10.9814	38.8409	0.870038	28.7295
ALDH1A2	2.80403	10.9982	8.2149	10.0574	12.3193	10.0586	6.9011	9.13614	11.189	2.23505	4.28785
ALDH1A3	8.25681	11.6135	8.84666	14.7162	34.7652	32.2031	9.93516	11.7814	33.4842	1.84628	23.549
ALDH1B1	6.95686	13.132	7.41893	9.97576	14.3354	13.1501	10.0445	8.69734	13.7427	-1.34711	3.69828
ALDH1L1	18.31	17.6392	8.34694	6.06554	8.35697	19.744	17.9746	7.20624	14.0505	-10.7683	-3.92412
ALDH1L2	10.1314	17.104	14.2877	11.6511	9.02367	22.1591	13.6177	12.9694	15.5914	-0.648284	1.9737
ALDH2	15.877	10.5102	9.15028	10.9234	9.29832	42.3646	13.1936	10.0368	25.8315	-3.15677	12.6379
ALDH3A1	9.01985	11.8447	11.5388	9.58132	25.3865	31.0795	10.4323	10.5601	28.233	0.127764	17.8007
ALDH3A2	11.9162	9.87914	8.55507	12.411	29.9764	67.9044	10.8977	10.483	48.9404	-0.414639	38.0427
ALDH3B1	9.83702	28.8559	8.67003	14.353	16.2003	12.536	19.3465	11.5115	14.3682	-7.83499	-4.9783
ALDH3B2	9.81504	13.912	8.59472	12.6701	3.4317	19.5453	11.8635	10.6324	11.4885	-1.23112	-0.375037
ALDH4A1	10.2278	13.6196	10.1105	11.9901	16.3988	36.0193	11.9237	11.0503	26.2091	-0.873441	14.2854
ALDH5A1	9.2964	10.2326	9.13383	16.3032	14.8911	44.2588	9.7645	12.7185	29.5749	2.95403	19.8105
ALDH6A1	7.6337	10.063	9.47033	15.1931	32.1219	64.9453	8.84833	12.3317	48.5336	3.48339	39.6853
ALDH9A1	6.28461	10.1543	9.43802	15.1808	14.6874	44.1272	8.21947	12.3094	29.4073	4.08995	21.1878
ALDOA	11.6107	15.1842	8.22643	10.1847	16.3775	32.5053	13.3975	9.20558	24.4414	-4.19188	11.0439
ALDOC	6.34221	20.2856	7.26997	9.17705	10.9207	46.2353	13.3139	8.22351	28.578	-5.09037	15.2641
ALG1	3.88687	13.1087	9.16752	13.2612	55.8221	23.141	8.49778	11.2144	39.4816	2.71659	30.9838
ALG10	6.04847	11.8234	7.30881	8.7858	4.90806	9.45336	8.93595	8.04731	7.18071	-0.888643	-1.75524
ALG10B	8.53401	12.8906	7.3042	18.9691	7.50647	11.8452	10.7123	13.1367	9.67581	2.42434	-1.03651
ALG11	7.85034	8.19582	4.37498	6.6213	8.36116	6.12064	8.02308	5.49814	7.2409	-2.52494	-0.782179
ALG12	9.86339	14.5454	8.78389	10.7139	17.4238	12.2959	12.2044	9.7489	14.8598	-2.45551	2.65544
ALG13	6.73562	8.39694	8.48633	11.6362	48.3206	114.6	7.56628	10.0613	81.4604	2.49499	73.8942
ALG14	6.39661	14.0201	9.18564	17.7851	14.5265	26.5644	10.2083	13.4854	20.5454	3.27701	10.3371
ALG1L	8.67902	6.93931	7.51579	9.96634	5.65739	14.9481	7.80916	8.74106	10.3028	0.9319	2.4936
ALG1L9P	5.55982	5.28001	4.92997	6.7338	5.9588	5.5237	5.41991	5.83188	5.74125	0.41197	0.321338
ALG2	6.63579	10.1059	6.61994	8.30513	28.3735	4.45096	8.37084	7.46253	16.4122	-0.908305	8.04137
ALG3	5.90213	17.0081	9.73379	13.4886	31.7611	20.8757	11.4551	11.6112	26.3184	0.15609	14.8633
ALG5	4.20489	10.9298	9.19871	14.3713	31.8346	18.4239	7.56734	11.785	25.1293	4.21764	17.5619
ALG6	5.46868	11.4736	7.86736	11.1902	13.5303	9.98431	8.47112	9.52877	11.7573	1.05765	3.28621
ALG8	5.18353	14.6629	9.87287	18.1402	14.9957	27.971	9.92319	14.0065	21.4834	4.08335	11.5602
ALG9	8.33424	12.3414	7.28476	11.1904	12.5754	10.3612	10.3378	9.23757	11.4683	-1.10022	1.13052
ALK	4.46706	13.5093	3.82747	9.5042	6.71131	10.1879	8.9882	6.66583	8.44959	-2.32237	-0.538617
ALKBH1	6.09319	5.04331	5.25922	5.90979	2.58648	3.80572	5.56825	5.58451	3.1961	0.0162563	-2.37215
ALKBH2	5.43749	6.34563	4.48904	5.37727	3.51509	4.53276	5.89156	4.93315	4.02392	-0.958401	-1.86763
ALKBH3	7.78761	12.0724	6.01171	7.43639	3.7476	8.77173	9.92999	6.72405	6.25966	-3.20594	-3.67032
ALKBH3-AS1	6.77662	4.55009	4.10978	7.61339	5.35351	17.8582	5.66336	5.86159	11.6058	0.198229	5.94249
ALKBH4	2.45797	1.89027	2.51455	2.21736	1.87053	2.259	2.17412	2.36596	2.06476	0.191841	-0.109354
ALKBH5	7.22552	11.2696	5.8117	7.78854	14.6258	4.13363	9.24758	6.80012	9.37971	-2.44746	0.132125
ALKBH6	12.1922	13.2438	9.22334	16.6874	12.6069	19.872	12.718	12.9554	16.2395	0.237374	3.52145
ALKBH7	8.74593	16.6243	8.01208	12.0161	18.5445	22.3326	12.6851	10.0141	20.4385	-2.67107	7.75342
ALKBH8	6.09971	9.52926	5.36424	8.37818	5.43923	9.69924	7.81449	6.87121	7.56923	-0.943278	-0.245256
ALMS1	8.15025	11.6823	5.37774	8.93596	3.64611	10.0466	9.91625	7.15685	6.84636	-2.7594	-3.0699
ALMS1-IT1	7.53963	12.7114	4.83316	4.55444	30.0077	9.83729	10.1255	4.6938	19.9225	-5.43174	9.79697
ALOX12	10.9167	12.8991	8.18773	10.9037	4.70986	13.3	11.9079	9.5457	9.00495	-2.36219	-2.90294
ALOX12B	4.67915	17.4998	8.66646	13.9214	4.05228	126.166	11.0895	11.2939	65.1091	0.204447	54.0196
ALOX12P2	2.74599	4.49493	8.35278	4.8924	6.53799	4.33438	3.62046	6.62259	5.43619	3.00213	1.81573
ALOX15	10.9985	13.2784	10.0209	11.9365	26.7427	62.9473	12.1385	10.9787	44.845	-1.15978	32.7066
ALOX15B	5.65726	9.74142	8.03689	8.77714	4.84915	24.498	7.69934	8.40701	14.6736	0.707672	6.97424
ALOX5	2.76166	20.7064	13.1465	8.54489	7.45512	8.21954	11.734	10.8457	7.83733	-0.888331	-3.89672
ALOXE3	9.85946	17.2594	8.60565	9.76218	16.213	25.5766	13.5594	9.18391	20.8948	-4.37549	7.33541
ALPI	2.62718	2.50257	3.54485	8.4572	3.0908	8.24088	2.56488	6.00103	5.66584	3.43615	3.10096
ALPK1	5.74102	10.949	5.89522	7.37311	8.02648	36.145	8.34499	6.63416	22.0858	-1.71083	13.7408
ALPK2	7.88325	9.01977	6.69164	12.2391	19.0594	17.9175	8.45151	9.46535	18.4885	1.01384	10.037
ALPK3	7.73852	12.2684	6.57869	8.05762	22.4629	6.63598	10.0034	7.31816	14.5494	-2.68529	4.546
ALPPL2	9.23719	NA	7.25885	7.11633	NA	5.02363	4.61859	7.18759	2.51181	2.569	-2.10678
ALS2	7.93792	9.8908	6.64945	9.43183	5.8496	8.58221	8.91436	8.04064	7.2159	-0.873722	-1.69846
ALS2CL	6.63947	8.31383	9.35921	14.4729	14.6564	28.506	7.47665	11.9161	21.5812	4.43941	14.1046
ALS2CR12	4.3607	18.0803	31.1952	5.33278	16.0803	13.7314	11.2205	18.264	14.9058	7.04353	3.68533
ALX3	4.89529	6.10402	5.98559	5.88309	4.51092	4.85517	5.49966	5.93434	4.68304	0.434682	-0.816614
ALX4	4.76394	3.81539	4.5775	3.84951	2.25366	3.03486	4.28966	4.2135	2.64426	-0.0761579	-1.6454
ALYREF	7.02014	9.38312	8.75024	10.797	16.6391	85.7742	8.20163	9.77364	51.2067	1.57201	43.005
AMACR	3.11606	15.7081	7.69115	7.68361	5.1692	5.59442	9.41207	7.68738	5.38181	-1.72469	-4.03025
AMBP	9.23803	6.33911	4.02138	10.013	5.74699	25.6938	7.78857	7.01721	15.7204	-0.771363	7.93182
AMBRA1	2.35123	2.02527	3.04289	2.98587	1.67646	2.84133	2.18825	3.01438	2.2589	0.826127	0.0706502
AMD1	2.43708	2.4054	2.45498	2.27505	2.6989	2.75749	2.42124	2.36502	2.7282	-0.0562205	0.306957
AMDHD1	8.34437	29.5344	18.0086	6.19983	4.38421	20.8316	18.9394	12.1042	12.6079	-6.83515	-6.33146
AMDHD2	9.96722	17.2925	7.79774	10.5709	9.91747	10.9764	13.6299	9.18431	10.447	-4.44555	-3.1829
AMER1	7.30313	5.34777	5.67254	7.24043	3.02709	4.96274	6.32545	6.45648	3.99492	0.131034	-2.33053
AMER2	16.1108	8.48255	5.69103	5.31822	2.89069	36.6495	12.2967	5.50463	19.7701	-6.79206	7.47339
AMFR	6.92567	13.3994	8.10436	13.0731	16.9383	31.5659	10.1625	10.5887	24.2521	0.42619	14.0896
AMH	6.61083	6.52606	6.32644	8.76741	6.63102	6.8864	6.56844	7.54693	6.75871	0.978481	0.190261
AMHR2	12.9969	12.4599	11.4734	18.8626	6.98541	13.4452	12.7284	15.168	10.2153	2.4396	-2.5131
AMIGO1	4.18338	4.43093	4.58827	9.73308	3.85316	4.18336	4.30715	7.16068	4.01826	2.85352	-0.288892
AMIGO2	14.3738	4.61611	5.00883	7.97925	3.6413	28.5216	9.49495	6.49404	16.0815	-3.00091	6.58651
AMIGO3	10.5924	17.8132	8.17519	15.3302	8.25941	7.35189	14.2028	11.7527	7.80565	-2.45009	-6.39714
AMMECR1	5.80172	12.0492	7.79151	13.4118	11.0622	22.6239	8.92544	10.6017	16.843	1.67622	7.91758
AMMECR1L	2.85868	2.66013	2.50018	3.44338	2.7271	2.34472	2.75941	2.97178	2.53591	0.212375	-0.223499
AMN	31.6787	7.09207	6.21355	4.00969	7.69718	8.78039	19.3854	5.11162	8.23878	-14.2738	-11.1466
AMN1	16.8486	13.0085	6.9832	12.8582	12.2647	19.9577	14.9286	9.92069	16.1112	-5.00786	1.18265
AMOT	9.22391	15.0617	6.78601	14.8424	4.74077	15.0392	12.1428	10.8142	9.88997	-1.32862	-2.25284
AMOTL1	10.8004	9.00451	6.60612	4.80816	3.65356	7.47064	9.90247	5.70714	5.5621	-4.19533	-4.34036
AMOTL2	1.87345	1.58457	2.46478	2.04706	2.01767	2.08223	1.72901	2.25592	2.04995	0.526906	0.32094
AMPD2	8.9402	12.5051	7.58436	11.5813	9.49978	12.3768	10.7226	9.58283	10.9383	-1.1398	0.215669
AMPD3	11.8083	6.04464	4.84532	7.19608	8.3122	10.5217	8.92646	6.0207	9.41695	-2.90576	0.49049
AMPH	10.2689	7.24509	10.8957	2.72794	3.064	11.3087	8.75701	6.81181	7.18634	-1.94519	-1.57067
AMT	5.59458	9.69941	4.58593	7.34895	4.42424	11.1915	7.647	5.96744	7.80787	-1.67955	0.160873
AMTN	5.33176	12.1635	4.13808	16.1842	2.49046	14.4388	8.74761	10.1611	8.46465	1.41351	-0.282962
AMZ1	14.8186	5.04956	4.38524	5.86513	11.5416	17.4403	9.93407	5.12518	14.491	-4.80889	4.55689
AMZ2	7.11949	11.346	8.43294	11.8114	10.06	50.0677	9.23275	10.1222	30.0638	0.889412	20.8311
AMZ2P1	12.0381	13.5454	8.3199	17.175	10.9582	41.2683	12.7918	12.7475	26.1133	-0.0443256	13.3215
ANAPC1	6.59899	11.0223	6.46928	10.1083	9.53105	8.62609	8.81065	8.28881	9.07857	-0.521846	0.26792
ANAPC10	12.0187	11.7843	6.89	9.29262	7.00623	8.08283	11.9015	8.09131	7.54453	-3.81019	-4.35697
ANAPC11	10.4282	12.9987	9.69736	17.5622	11.8318	24.4323	11.7134	13.6298	18.132	1.91634	6.4186
ANAPC13	9.46272	11.0912	8.22911	11.5089	9.27996	14.4479	10.2769	9.86899	11.8639	-0.407955	1.58696
ANAPC15	11.8983	8.42635	7.92163	7.78683	22.0293	51.692	10.1623	7.85423	36.8607	-2.30807	26.6984
ANAPC16	14.1439	11.222	9.11719	14.7567	20.7565	65.4684	12.683	11.937	43.1125	-0.745985	30.4295
ANAPC2	9.03823	13.2746	6.71965	11.0259	15.5875	8.38378	11.1564	8.87279	11.9856	-2.28364	0.829199
ANAPC4	9.29274	10.4672	8.06893	9.97856	21.4576	12.1183	9.87998	9.02375	16.788	-0.856231	6.90798
ANAPC5	7.95655	10.4792	9.72485	12.717	42.7382	50.9188	9.21785	11.2209	46.8285	2.00308	37.6106
ANAPC7	6.80475	10.5614	7.79008	9.70955	6.97212	21.9277	8.68308	8.74982	14.4499	0.0667385	5.76683
ANG	8.46562	9.51542	7.08907	7.78508	11.1165	8.05755	8.99052	7.43707	9.58702	-1.55345	0.596499
ANGEL1	10.4696	11.8364	8.59888	12.1971	2.73659	21.3494	11.153	10.398	12.043	-0.754971	0.890034
ANGEL2	8.28271	11.9484	6.67003	9.37457	5.38701	9.18737	10.1156	8.0223	7.28719	-2.09327	-2.82838
ANGPT2	7.19196	16.5638	5.34521	6.56121	9.00953	7.14955	11.8779	5.95321	8.07954	-5.92466	-3.79833
ANGPTL4	1.60529	2.69229	3.67806	4.00094	2.67959	4.79868	2.14879	3.8395	3.73914	1.69071	1.59034
ANGPTL6	13.1588	11.4524	9.55917	8.58335	18.3912	8.54746	12.3056	9.07126	13.4693	-3.23438	1.16369
ANK1	5.67751	9.10844	10.4644	11.8262	5.48649	21.8375	7.39298	11.1453	13.662	3.75233	6.26901
ANK2	4.17382	6.02677	11.191	14.6373	15.0256	8.7415	5.1003	12.9142	11.8835	7.81387	6.78325
ANK3	8.2441	9.86325	6.58242	9.26416	16.0581	16.3824	9.05367	7.92329	16.2203	-1.13038	7.1666
ANKAR	7.6113	14.9846	10.6452	12.0355	6.95336	6.03091	11.298	11.3404	6.49214	0.042391	-4.80584
ANKDD1A	15.1538	10.8177	8.47085	14.4999	8.65421	21.9617	12.9857	11.4854	15.308	-1.50031	2.32226
ANKEF1	6.71338	10.4853	6.69122	7.12009	8.9523	9.0124	8.59933	6.90565	8.98235	-1.69368	0.38302
ANKFN1	3.3094	11.7071	2.57854	6.91788	3.1294	9.11225	7.50826	4.74821	6.12083	-2.76005	-1.38743
ANKFY1	7.84874	12.9527	6.02329	10.2398	8.01007	6.79043	10.4007	8.13153	7.40025	-2.26919	-3.00046
ANKH	12.9155	13.1452	8.41903	12.7876	5.73139	29.7297	13.0303	10.6033	17.7305	-2.42705	4.70019
ANKHD1	7.30492	8.72	6.85107	7.84033	11.3116	7.45738	8.01246	7.3457	9.3845	-0.666761	1.37204
ANKHD1-EIF4EBP3	NA	7.38257	5.05959	2.74956	7.2204	16.919	3.69129	3.90457	12.0697	0.213286	8.3784
ANKIB1	8.43113	10.1289	6.29265	8.80898	10.2912	18.6415	9.28004	7.55081	14.4664	-1.72922	5.18633
ANKK1	4.09276	5.5537	4.51157	3.08174	NA	18.73	4.82323	3.79666	9.36498	-1.02658	4.54175
ANKLE1	6.70446	24.2898	5.53073	9.16906	4.52019	7.15564	15.4971	7.3499	5.83792	-8.14723	-9.65921
ANKLE2	6.92672	10.1491	6.17419	8.02247	8.06507	7.2825	8.53791	7.09833	7.67378	-1.43958	-0.864126
ANKMY1	8.72105	11.8074	7.3831	8.43613	3.56976	6.32229	10.2642	7.90961	4.94603	-2.35461	-5.3182
ANKMY2	10.0182	10.7034	7.2273	9.11348	5.87877	16.8115	10.3608	8.17039	11.3451	-2.19041	0.984343
ANKRA2	5.17574	11.7861	5.55575	7.34354	8.01881	7.3748	8.4809	6.44965	7.6968	-2.03125	-0.784094
ANKRD10	8.70628	11.6853	6.65154	10.1475	9.62912	9.59364	10.1958	8.39952	9.61138	-1.79629	-0.584435
ANKRD11	5.37869	7.38198	4.58204	5.4517	4.82549	3.90669	6.38033	5.01687	4.36609	-1.36347	-2.01424
ANKRD12	4.69194	10.0757	5.37248	7.53747	4.49889	6.09845	7.38383	6.45498	5.29867	-0.928857	-2.08516
ANKRD13A	9.51698	10.9325	9.18859	9.72228	66.8357	20.3602	10.2247	9.45544	43.598	-0.769284	33.3732
ANKRD13B	9.17398	11.5927	7.55316	9.79721	8.96133	14.7931	10.3834	8.67519	11.8772	-1.70816	1.49387
ANKRD13C	9.00143	11.8047	7.87553	10.1052	11.5136	11.5402	10.4031	8.99035	11.5269	-1.41271	1.12383
ANKRD13D	11.2708	14.0253	8.00165	10.9564	18.2009	13.2154	12.648	9.47901	15.7082	-3.16901	3.06017
ANKRD16	6.69986	7.51937	5.00515	5.33119	3.70785	5.6288	7.10962	5.16817	4.66833	-1.94145	-2.44129
ANKRD17	5.61207	7.37861	5.04686	5.90601	4.39773	5.19511	6.49534	5.47644	4.79642	-1.01891	-1.69892
ANKRD18A	8.41682	16.9217	7.41441	5.8482	4.34504	11.9158	12.6692	6.6313	8.13042	-6.03794	-4.53883
ANKRD18B	10.4967	12.6971	5.3779	5.78174	4.30451	6.51968	11.5969	5.57982	5.41209	-6.01707	-6.1848
ANKRD19P	9.111	3.12283	4.08411	9.88422	10.8586	18.398	6.11692	6.98417	14.6283	0.867248	8.51139
ANKRD2	6.00975	7.38681	3.65566	6.21518	19.0281	8.17772	6.69828	4.93542	13.6029	-1.76286	6.90462
ANKRD20A12P	NA	NA	NA	5.41301	3.73823	NA	NA	2.7065	1.86911	2.7065	1.86911
ANKRD20A19P	17.2512	12.585	3.50005	8.01478	8.34583	7.97115	14.9181	5.75742	8.15849	-9.16067	-6.7596
ANKRD20A5P	7.66036	7.64608	5.45034	9.99907	6.00563	4.52195	7.65322	7.7247	5.26379	0.0714854	-2.38943
ANKRD20A8P	5.50465	14.0091	4.36634	14.6198	2.0161	31.8707	9.75687	9.49306	16.9434	-0.263805	7.18655
ANKRD20A9P	1.6153	20.9435	8.15727	7.31301	1.68391	21.3783	11.2794	7.73514	11.5311	-3.54424	0.251737
ANKRD22	7.78183	14.6366	8.28621	9.64429	48.1147	7.92805	11.2092	8.96525	28.0214	-2.24398	16.8121
ANKRD23	10.0026	9.47409	6.81577	12.865	5.19951	9.38365	9.73834	9.84036	7.29158	0.102024	-2.44676
ANKRD24	10.1949	7.41576	8.25021	8.97689	18.9176	11.2443	8.80533	8.61355	15.0809	-0.191778	6.27561
ANKRD26	8.32876	9.4578	7.23566	8.5787	13.7319	26.2573	8.89328	7.90718	19.9946	-0.9861	11.1013
ANKRD27	7.01912	12.3064	6.05415	7.29919	4.84739	4.81253	9.66277	6.67667	4.82996	-2.98609	-4.83281
ANKRD28	7.10818	10.6551	5.56374	7.91721	6.4876	7.33091	8.88165	6.74047	6.90925	-2.14117	-1.97239
ANKRD29	7.86468	12.5424	9.14638	13.4575	19.076	49.0058	10.2035	11.3019	34.0409	1.0984	23.8374
ANKRD31	6.32609	11.9234	10.8645	6.20626	5.04583	18.2922	9.12473	8.53539	11.669	-0.589338	2.54429
ANKRD32	6.3521	7.75161	5.32599	4.37409	5.25405	5.22638	7.05185	4.85004	5.24022	-2.20181	-1.81164
ANKRD33B	5.57005	8.95332	4.37417	8.16606	8.24339	12.7449	7.26168	6.27011	10.4942	-0.991569	3.23247
ANKRD34A	3.11046	5.40071	4.1858	8.83964	2.51998	4.22264	4.25559	6.51272	3.37131	2.25713	-0.88428
ANKRD34B	3.4755	7.09476	22.3432	12.235	5.74456	10.082	5.28513	17.2891	7.91326	12.004	2.62813
ANKRD35	4.53983	9.149	9.28598	5.75609	NA	26.7054	6.84441	7.52104	13.3527	0.676624	6.50829
ANKRD36	11.3255	14.6811	13.3169	15.5961	9.67261	18.1693	13.0033	14.4565	13.921	1.45324	0.917682
ANKRD36B	12.8661	10.6085	7.00072	14.6124	7.5786	22.1382	11.7373	10.8066	14.8584	-0.930695	3.12111
ANKRD36BP1	4.40254	9.29171	5.16469	8.47012	7.53784	11.8641	6.84712	6.8174	9.70096	-0.0297188	2.85384
ANKRD36BP2	9.85932	6.64899	3.49688	9.59324	10.7629	6.09264	8.25415	6.54506	8.42775	-1.7091	0.173598
ANKRD37	NA	1.99859	3.34824	3.44926	3.63511	2.93849	0.999297	3.39875	3.2868	2.39945	2.2875
ANKRD39	14.999	12.7788	8.86477	16.4806	46.5674	21.1366	13.8889	12.6727	33.852	-1.21624	19.9631
ANKRD40	6.83863	6.78549	4.83591	6.8643	3.44654	4.0219	6.81206	5.8501	3.73422	-0.961957	-3.07784
ANKRD42	7.30816	8.8339	7.13577	10.3209	35.695	8.92679	8.07103	8.72835	22.3109	0.657319	14.2398
ANKRD44	7.77791	12.26	6.2717	7.71883	5.30486	5.80345	10.019	6.99527	5.55415	-3.0237	-4.46482
ANKRD46	9.06484	11.5196	7.61641	10.4928	2.18832	8.66837	10.2922	9.05462	5.42835	-1.23761	-4.86389
ANKRD49	1.9238	2.05128	1.96188	1.93926	2.07031	2.61405	1.98754	1.95057	2.34218	-0.036967	0.354643
ANKRD50	3.98815	3.24109	3.3945	4.00842	2.5615	3.60843	3.61462	3.70146	3.08496	0.0868391	-0.529658
ANKRD52	8.69686	14.3123	8.8256	12.0148	7.51846	43.1345	11.5046	10.4202	25.3265	-1.08434	13.8219
ANKRD54	5.07856	5.22179	3.86702	4.4443	3.86995	3.57982	5.15018	4.15566	3.72489	-0.994519	-1.42529
ANKRD6	9.06427	19.214	7.62135	8.60196	18.6737	8.3374	14.1391	8.11165	13.5055	-6.02747	-0.633581
ANKRD61	14.4989	7.5971	6.63759	5.58642	9.42489	16.7433	11.048	6.11201	13.0841	-4.93597	2.03613
ANKRD62	18.9081	14.7228	5.59273	4.76979	15.3496	37.4287	16.8155	5.18126	26.3891	-11.6342	9.57366
ANKRD63	NA	NA	3.66309	NA	NA	NA	NA	1.83155	NA	1.83155	NA
ANKRD65	12.735	13.672	11.622	14.5499	65.2248	14.9413	13.2035	13.0859	40.083	-0.117599	26.8795
ANKRD9	6.1892	18.8064	7.12319	13.1546	24.9575	9.4379	12.4978	10.1389	17.1977	-2.35891	4.69988
ANKS1A	6.36671	7.1188	5.61217	7.39163	3.9907	4.76514	6.74275	6.5019	4.37792	-0.240855	-2.36483
ANKS1B	12.9758	19.5825	8.08785	4.05771	14.7271	20.0045	16.2791	6.07278	17.3658	-10.2064	1.08664
ANKS3	11.0987	13.0821	8.27928	20.3048	8.40535	7.61924	12.0904	14.292	8.01229	2.20167	-4.07808
ANKS6	9.4884	12.5769	6.69002	12.2881	7.61162	12.3257	11.0326	9.48908	9.96864	-1.54356	-1.064
ANKZF1	3.86472	7.23569	3.93876	4.47677	3.52827	3.21478	5.55021	4.20777	3.37152	-1.34244	-2.17868
ANLN	8.91949	9.83358	6.28969	10.7101	12.9189	16.8631	9.37654	8.4999	14.891	-0.876632	5.51444
ANO1	8.56929	3.40056	6.42861	7.05366	5.15582	75.6383	5.98493	6.74113	40.3971	0.756207	34.4121
ANO10	11.3842	14.2497	9.04892	11.8792	14.5996	43.8328	12.817	10.464	29.2162	-2.35293	16.3992
ANO2	4.02474	7.08257	2.34719	33.5745	21.4574	11.7614	5.55366	17.9608	16.6094	12.4072	11.0558
ANO5	10.6925	13.2085	5.21142	9.51149	4.51116	14.3403	11.9505	7.36145	9.42575	-4.58905	-2.52475
ANO6	8.68443	10.841	8.93887	12.5543	14.3453	46.2415	9.7627	10.7466	30.2934	0.98387	20.5307
ANO7	11.2465	12.4456	7.87385	12.3552	4.86997	13.3143	11.846	10.1145	9.09214	-1.7315	-2.7539
ANO8	10.427	8.51355	7.16093	9.84518	6.22398	7.73396	9.47026	8.50306	6.97897	-0.967207	-2.49129
ANO9	9.95929	11.7256	10.6359	5.46451	10.3764	40.662	10.8425	8.0502	25.5192	-2.79226	14.6767
ANP32A	8.74618	8.89205	7.17116	9.7443	7.79215	18.9941	8.81912	8.45773	13.3931	-0.36139	4.57402
ANP32B	10.1659	7.3078	6.62938	9.79515	4.73048	30.2069	8.73684	8.21227	17.4687	-0.524568	8.73186
ANP32E	11.008	7.36944	8.38492	12.6242	4.9764	30.0981	9.18871	10.5046	17.5372	1.31585	8.34853
ANPEP	4.86396	8.37594	3.60372	10.1698	11.6547	9.00184	6.61995	6.88678	10.3283	0.266831	3.70834
ANTXR1	5.11749	12.9559	8.2507	11.1802	5.63739	30.4981	9.0367	9.71547	18.0678	0.678767	9.03105
ANTXR2	9.27241	17.9426	9.27561	20.7656	5.02828	6.99966	13.6075	15.0206	6.01397	1.41311	-7.59353
ANTXRL	4.61479	16.2526	4.81821	8.75229	9.6525	22.678	10.4337	6.78525	16.1652	-3.64844	5.73153
ANXA11	11.5631	13.2573	8.98032	11.4716	24.5797	44.3145	12.4102	10.2259	34.4471	-2.18428	22.0369
ANXA2	7.27907	8.30077	7.44999	14.9922	9.48387	12.2921	7.78992	11.2211	10.888	3.43117	3.09807
ANXA2R	NA	5.12547	NA	NA	NA	NA	2.56274	NA	NA	-2.56274	-2.56274
ANXA4	12.5115	11.8765	10.0356	13.4249	18.0146	46.6828	12.194	11.7303	32.3487	-0.463727	20.1547
ANXA5	10.0525	12.5154	9.23322	13.0195	67.5596	61.3858	11.2839	11.1264	64.4727	-0.157571	53.1888
ANXA6	10.7199	9.45489	9.45189	10.5044	17.2123	79.7375	10.0874	9.97815	48.4749	-0.109236	38.3875
ANXA7	9.92249	13.5192	8.71651	12.9757	16.4607	34.7645	11.7208	10.8461	25.6126	-0.874703	13.8918
ANXA9	11.0806	10.2215	9.35206	10.019	59.0097	29.4199	10.651	9.68552	44.2148	-0.965514	33.5638
AOC1	3.05252	8.262	7.53507	8.92608	5.62039	11.1044	5.65726	8.23057	8.3624	2.57331	2.70514
AOC2	9.14957	14.5455	7.251	11.9723	5.18728	8.29864	11.8475	9.61166	6.74296	-2.23588	-5.10459
AOC3	8.26632	7.85698	6.70793	11.5983	3.81166	13.3009	8.06165	9.1531	8.5563	1.09145	0.494648
AOX1	4.75606	18.7041	5.10626	17.9597	3.15008	22.4849	11.7301	11.533	12.8175	-0.197073	1.08743
AP1AR	8.24086	9.94646	8.15999	9.41018	24.1284	41.8907	9.09366	8.78509	33.0095	-0.308574	23.9159
AP1B1	9.12467	11.7322	9.87301	10.0335	50.0394	45.5822	10.4284	9.95323	47.8108	-0.475202	37.3824
AP1G1	6.5031	8.85534	5.95724	6.84388	5.61455	6.48528	7.67922	6.40056	6.04991	-1.27866	-1.62931
AP1G2	8.64836	10.4803	9.87474	8.54809	26.7012	69.5171	9.56431	9.21141	48.1092	-0.352901	38.5448
AP1M1	10.1028	12.0814	8.17894	12.4456	16.1347	12.6178	11.0921	10.3123	14.3763	-0.779853	3.28413
AP1M2	14.443	10.723	8.90279	11.7302	38.9566	101.556	12.583	10.3165	70.256	-2.26651	57.673
AP1S1	11.2587	15.9244	9.59854	12.8532	13.9936	27.1278	13.5915	11.2259	20.5607	-2.36564	6.96914
AP1S2	4.98426	10.0718	9.5941	11.0956	6.0826	24.505	7.52803	10.3448	15.2938	2.81679	7.76574
AP1S3	9.82016	12.2217	7.85235	12.5368	4.18744	71.5583	11.0209	10.1946	37.8729	-0.826397	26.8519
AP2A1	11.3969	13.3822	8.96697	11.1824	47.6695	42.513	12.3896	10.0747	45.0912	-2.31491	32.7016
AP2A2	10.6277	10.97	7.56662	10.2592	8.64716	27.1406	10.7989	8.91293	17.8939	-1.88592	7.09505
AP2B1	10.3758	11.3324	8.40212	10.6342	11.8655	139.025	10.8541	9.51815	75.445	-1.33597	64.5909
AP2M1	5.62501	10.1035	9.94175	8.76085	54.9919	72.853	7.86425	9.3513	63.9224	1.48705	56.0582
AP2S1	18.3937	13.143	9.96472	12.5041	27.9986	67.9354	15.7684	11.2344	47.967	-4.53393	32.1986
AP3B1	8.98934	11.281	8.95256	12.3237	22.9992	94.2504	10.1352	10.6381	58.6248	0.502956	48.4897
AP3B2	11.4147	10.8799	8.10838	9.9962	15.6435	20.1516	11.1473	9.05229	17.8976	-2.09501	6.75027
AP3D1	9.46414	10.0103	7.16903	10.3774	21.2004	18.3606	9.73723	8.77319	19.7805	-0.964041	10.0432
AP3M1	6.70026	12.5405	8.71147	11.5827	25.3788	45.1805	9.62039	10.1471	35.2796	0.526698	25.6592
AP3M2	9.66224	13.644	7.10075	13.9685	16.466	28.8457	11.6531	10.5346	22.6559	-1.11846	11.0028
AP3S1	6.86795	8.06673	9.16531	11.3399	24.9491	10.5761	7.46734	10.2526	17.7626	2.78528	10.2952
AP3S2	6.18449	14.0939	7.60083	10.1396	17.1132	4.50253	10.1392	8.87023	10.8079	-1.26898	0.668674
AP4B1	5.07743	7.39848	6.03305	6.06182	6.16109	5.19648	6.23796	6.04744	5.67878	-0.190521	-0.559174
AP4E1	7.89031	11.1227	9.04112	14.6375	11.7676	8.47613	9.50652	11.8393	10.1218	2.3328	0.615325
AP4M1	7.354	9.65984	6.39264	7.56957	4.60996	6.4038	8.50692	6.98111	5.50688	-1.52581	-3.00004
AP4S1	4.39153	15.4731	7.00403	14.7594	8.65316	17.9121	9.93229	10.8817	13.2826	0.949402	3.35035
AP5B1	4.34055	3.22411	2.69414	3.36643	2.12105	2.39335	3.78233	3.03029	2.2572	-0.752045	-1.52513
AP5M1	7.23479	11.9094	6.71687	8.50732	9.75698	9.75472	9.5721	7.6121	9.75585	-1.96001	0.183746
AP5S1	6.92708	7.5016	5.93491	8.07902	5.94655	4.34029	7.21434	7.00696	5.14342	-0.207374	-2.07092
AP5Z1	11.1692	16.3403	9.81018	10.1149	5.11919	10.8518	13.7548	9.96256	7.98547	-3.79219	-5.76928
APAF1	7.76984	10.6354	8.16536	12.5957	6.19718	11.5359	9.20263	10.3806	8.86655	1.17793	-0.336078
APBA1	5.12382	6.24994	7.05598	11.1129	8.01829	7.11932	5.68688	9.08443	7.56881	3.39755	1.88192
APBA2	8.1397	11.4516	6.36543	9.08246	8.45858	4.44946	9.79563	7.72395	6.45402	-2.07168	-3.34161
APBA3	8.14775	12.1297	6.18913	10.6949	15.0464	10.9496	10.1387	8.44203	12.998	-1.6967	2.85931
APBB1	11.8542	11.5713	7.62618	13.9145	5.16804	13.0091	11.7128	10.7704	9.08855	-0.942404	-2.62421
APBB1IP	3.88311	7.1007	5.32998	5.30583	NA	5.92239	5.49191	5.3179	2.9612	-0.174001	-2.53071
APBB2	6.06853	9.97913	5.57853	7.12938	5.14074	6.19526	8.02383	6.35395	5.668	-1.66987	-2.35583
APBB3	11.4407	7.71654	5.35564	10.7668	10.5348	13.5627	9.57861	8.06122	12.0487	-1.51739	2.47011
APC	5.35087	6.62759	4.34701	5.40216	3.39762	5.03598	5.98923	4.87458	4.2168	-1.11465	-1.77243
APC2	6.02145	2.94802	2.77409	3.87328	3.09298	3.34816	4.48473	3.32369	3.22057	-1.16105	-1.26416
APCDD1	7.93699	7.75675	5.55166	7.24539	6.37727	6.89355	7.84687	6.39853	6.63541	-1.44834	-1.21146
APEH	6.5074	13.4474	8.90218	12.2381	25.3886	39.7355	9.97742	10.5701	32.5621	0.592721	22.5846
APEX1	7.69751	12.5258	6.56692	8.88616	5.69397	11.8494	10.1116	7.72654	8.77167	-2.3851	-1.33998
APEX2	8.30943	13.1233	6.70571	9.53071	18.9193	10.3243	10.7164	8.11821	14.6218	-2.59814	3.90547
APH1A	8.17069	18.7403	8.48428	14.4328	5.79624	19.7605	13.4555	11.4586	12.7784	-1.99694	-0.677121
APH1B	11.5291	16.6841	10.0354	11.2113	37.5427	15.8577	14.1066	10.6233	26.7002	-3.48327	12.5936
API5	7.93113	11.2207	8.11828	12.0824	9.24388	83.0811	9.5759	10.1003	46.1625	0.524437	36.5866
APIP	7.9292	10.856	8.63324	14.64	35.2715	38.8251	9.39261	11.6366	37.0483	2.24402	27.6557
APITD1	8.10641	11.7434	7.10308	9.56189	9.42882	30.5656	9.92491	8.33248	19.9972	-1.59243	10.0723
APLF	5.33966	25.4076	7.35652	33.9335	4.84331	24.2978	15.3736	20.645	14.5705	5.27139	-0.803081
APLN	8.63272	18.1027	5.58781	9.14451	4.25032	6.73059	13.3677	7.36616	5.49045	-6.00154	-7.87725
APLP1	19.8944	11.3869	10.0363	9.75025	10.6658	64.5516	15.6406	9.8933	37.6087	-5.74734	21.9681
APLP2	13.0412	8.44341	9.24316	9.6185	29.1908	79.5372	10.7423	9.43083	54.364	-1.31146	43.6217
APMAP	12.1967	11.05	8.90056	13.5953	48.0643	44.3259	11.6233	11.2479	46.1951	-0.375443	34.5718
APOA1	37.3527	24.7942	16.7701	11.5177	6.26982	11.6212	31.0735	14.1439	8.94552	-16.9296	-22.1279
APOA1BP	12.7573	15.0532	8.79223	10.4975	23.3184	69.2147	13.9053	9.64487	46.2666	-4.2604	32.3613
APOA5	5.44766	6.4676	6.50235	10.9553	19.1581	NA	5.95763	8.72885	9.57906	2.77122	3.62143
APOBEC2	6.52362	6.98112	4.06062	11.7836	8.55454	10.43	6.75237	7.92213	9.49226	1.16975	2.73989
APOBEC3B	14.1974	15.0878	7.04997	11.5599	9.70414	15.9083	14.6426	9.30495	12.8062	-5.33763	-1.83635
APOBEC3C	6.31755	7.95075	11.3317	9.09027	5.82558	5.89955	7.13415	10.211	5.86257	3.07683	-1.27158
APOBEC3F	7.65319	13.8742	6.4105	13.8363	4.28054	8.0251	10.7637	10.1234	6.15282	-0.640267	-4.61085
APOBEC3H	25.2378	23.0431	12.509	7.93891	8.29564	21.2776	24.1404	10.224	14.7866	-13.9165	-9.35382
APOBR	7.84996	3.88466	5.52423	8.91907	17.1551	31.6648	5.86731	7.22165	24.41	1.35434	18.5427
APOC1	13.8122	15.2706	8.22801	9.30499	19.2121	15.2463	14.5414	8.7665	17.2292	-5.77489	2.68776
APOD	11.3886	13.8601	13.1077	16.2413	35.0659	18.578	12.6244	14.6745	26.822	2.05011	14.1976
APOE	4.66345	4.86791	6.97024	32.4234	7.57329	10.2507	4.76568	19.6968	8.912	14.9312	4.14632
APOF	3.33826	13.2196	11.1047	13.4363	4.85748	2.93733	8.27894	12.2705	3.8974	3.99156	-4.38153
APOL1	6.23155	3.80956	18.7263	15.6221	7.06362	6.38062	5.02056	17.1742	6.72212	12.1536	1.70156
APOL2	7.00138	9.82386	6.75657	8.02859	8.07274	5.43931	8.41262	7.39258	6.75603	-1.02004	-1.65659
APOL3	7.9976	21.7734	6.59337	7.59788	13.1666	18.8851	14.8855	7.09563	16.0258	-7.78989	1.14032
APOL6	5.75761	15.1189	6.75288	10.6393	4.41859	6.97508	10.4382	8.69609	5.69683	-1.74215	-4.74141
APOLD1	5.75018	7.26339	4.89152	7.93477	5.04851	3.85651	6.50678	6.41315	4.45251	-0.0936367	-2.05427
APOM	4.93382	10.6824	5.99768	4.79342	28.4174	18.449	7.80809	5.39555	23.4332	-2.41253	15.6251
APOO	6.97724	8.32408	9.42872	9.47493	42.5139	31.828	7.65066	9.45183	37.1709	1.80116	29.5203
APOOL	8.16344	13.2173	9.94048	10.2132	21.2392	77.9113	10.6904	10.0768	49.5753	-0.613561	38.8849
APOPT1	11.5535	12.7461	8.55732	10.3375	22.61	27.7282	12.1498	9.4474	25.1691	-2.70241	13.0193
APP	10.2338	8.91562	9.25939	11.1279	26.7346	91.3359	9.57469	10.1937	59.0353	0.618972	49.4606
APPBP2	5.81553	8.48268	6.00523	8.06098	8.59075	7.49328	7.1491	7.03311	8.04201	-0.115998	0.892908
APPL1	8.96934	10.7736	6.69023	9.34439	5.89924	16.9549	9.87149	8.01731	11.4271	-1.85418	1.55558
APPL2	11.16	11.5002	8.35331	14.9137	12.6371	37.2905	11.3301	11.6335	24.9638	0.303395	13.6337
APRT	7.0186	13.132	10.6572	13.066	25.0751	43.1176	10.0753	11.8616	34.0964	1.78634	24.0211
APTX	9.366	10.6929	6.66711	9.973	11.0639	22.2161	10.0294	8.32005	16.64	-1.70938	6.61057
AQP1	10.625	33.6193	6.75583	9.00134	8.40732	7.53553	22.1222	7.87858	7.97143	-14.2436	-14.1507
AQP11	8.63978	16.9214	8.603	11.6261	9.56455	5.67009	12.7806	10.1145	7.61732	-2.66607	-5.16328
AQP3	10.4504	15.9287	9.95118	12.8366	27.8719	44.3868	13.1896	11.3939	36.1294	-1.79572	22.9398
AQP4	6.51666	23.3116	9.07775	10.6337	10.8606	15.419	14.9141	9.85572	13.1398	-5.05841	-1.77431
AQP4-AS1	8.63761	17.9344	6.81794	8.129	8.24838	7.40536	13.286	7.47347	7.82687	-5.81252	-5.45912
AQP5	9.06775	9.20625	15.6954	3.59556	12.8587	11.1542	9.137	9.64549	12.0065	0.50849	2.86947
AQP6	4.09362	5.41368	5.34055	4.72162	16.3621	7.3018	4.75365	5.03108	11.832	0.277433	7.07832
AQP7	11.6419	8.82844	1.86137	NA	4.7994	6.86984	10.2352	0.930686	5.83462	-9.30447	-4.40053
AQP7P1	6.26057	2.65778	15.6859	8.01908	3.88765	6.01334	4.45917	11.8525	4.9505	7.39332	0.491322
AQR	7.63761	10.8416	7.77589	10.9351	8.76989	14.5408	9.23958	9.35549	11.6553	0.115909	2.41577
AR	6.42208	10.0406	5.79487	8.45418	4.98836	9.44181	8.23134	7.12453	7.21508	-1.10682	-1.01626
ARAF	8.27492	12.9168	8.68967	12.2511	19.8571	28.7859	10.5959	10.4704	24.3215	-0.125467	13.7257
ARAP1	9.31239	11.166	6.84506	11.2077	6.82543	11.5044	10.2392	9.02638	9.16493	-1.2128	-1.07425
ARAP2	5.1607	9.37844	6.71718	6.24097	3.31049	9.84231	7.26957	6.47908	6.5764	-0.790494	-0.693172
ARAP3	8.60327	10.2347	6.23646	10.1827	4.98313	8.12972	9.41899	8.20957	6.55643	-1.20942	-2.86256
ARC	1.56099	1.56303	1.73521	1.65688	1.68818	1.98748	1.56201	1.69604	1.83783	0.134033	0.275822
ARCN1	6.78974	10.3925	6.12777	7.63536	7.24574	8.38342	8.59111	6.88157	7.81458	-1.70954	-0.776526
AREL1	5.22265	7.30204	4.99876	6.97991	6.59133	5.10774	6.26235	5.98933	5.84954	-0.273016	-0.412811
ARF1	9.43506	12.1665	8.42855	12.1878	55.1267	15.2216	10.8008	10.3082	35.1741	-0.492608	24.3734
ARF3	7.13193	14.3321	9.56492	11.206	14.2407	17.3437	10.732	10.3855	15.7922	-0.346524	5.06015
ARF4	4.52846	13.1	8.85815	14.6472	17.5718	34.4384	8.81421	11.7527	26.0051	2.93845	17.1909
ARF5	10.198	13.1594	10.0587	8.32674	7.09119	44.466	11.6787	9.19271	25.7786	-2.486	14.0999
ARF6	2.98168	2.51276	2.32983	3.11284	2.58141	2.40601	2.74722	2.72134	2.49371	-0.0258865	-0.253515
ARFGAP1	6.21397	8.14622	4.48867	5.34118	3.52136	3.65131	7.18009	4.91493	3.58633	-2.26517	-3.59376
ARFGAP2	8.44592	10.8102	6.5604	9.68949	9.36236	8.87811	9.62808	8.12495	9.12024	-1.50313	-0.507841
ARFGAP3	10.3597	10.4531	7.92337	11.2976	22.2959	29.5214	10.4064	9.61048	25.9086	-0.795927	15.5022
ARFGEF1	6.42585	8.56975	4.99769	6.87907	6.09395	5.90017	7.4978	5.93838	5.99706	-1.55942	-1.50074
ARFGEF2	8.71774	10.7937	7.3613	11.0117	22.169	11.4521	9.75573	9.18648	16.8105	-0.56925	7.05481
ARFIP1	9.18054	11.0735	7.83798	13.501	8.13312	12.6162	10.127	10.6695	10.3746	0.54249	0.247632
ARFIP2	7.96436	11.5143	7.21219	10.0408	9.29408	12.7351	9.73931	8.6265	11.0146	-1.11281	1.27527
ARFRP1	9.3621	12.2584	7.39353	10.7797	9.98736	11.7905	10.8102	9.0866	10.889	-1.72364	0.0787127
ARG1	3.18405	10.1081	6.60799	4.86158	3.07658	7.55689	6.6461	5.73479	5.31673	-0.911312	-1.32937
ARG2	9.79317	13.5272	8.87011	10.8099	10.7201	91.9645	11.6602	9.84001	51.3423	-1.82019	39.6821
ARGLU1	6.37933	8.34534	5.76136	7.36042	9.83535	6.29689	7.36233	6.56089	8.06612	-0.801445	0.703785
ARHGAP1	5.33557	14.0382	8.86238	13.7781	38.0038	19.2924	9.68687	11.3202	28.6481	1.63337	18.9612
ARHGAP10	6.65121	9.86571	5.30136	7.3244	4.13036	6.00567	8.25846	6.31288	5.06802	-1.94558	-3.19045
ARHGAP11A	7.10851	9.70289	5.00527	9.55813	4.15555	7.02726	8.4057	7.2817	5.5914	-1.124	-2.8143
ARHGAP11B	4.35804	12.9659	4.12891	7.8102	3.1337	9.31797	8.66196	5.96955	6.22583	-2.6924	-2.43612
ARHGAP12	4.54297	4.52702	4.13948	5.03939	3.15971	3.64897	4.535	4.58944	3.40434	0.0544389	-1.13066
ARHGAP17	10.2983	14.8022	7.60526	9.83072	6.68176	19.3833	12.5503	8.71799	13.0325	-3.83229	0.482256
ARHGAP18	13.288	11.8091	7.48931	11.5535	28.5154	15.4076	12.5485	9.52139	21.9615	-3.02716	9.41296
ARHGAP19	7.37874	10.8303	7.05562	9.18761	9.51031	8.54452	9.10453	8.12161	9.02741	-0.982918	-0.0771149
ARHGAP20	4.35222	2.84741	4.00679	4.75273	3.37769	7.07799	3.59981	4.37976	5.22784	0.779943	1.62802
ARHGAP21	5.15225	6.38222	4.69375	5.91296	5.01856	4.98047	5.76723	5.30335	4.99952	-0.46388	-0.767718
ARHGAP22	7.95293	16.8765	7.25769	6.36405	6.53193	6.06965	12.4147	6.81087	6.30079	-5.60385	-6.11393
ARHGAP23	2.82664	5.5748	4.98019	10.4614	4.62158	5.08827	4.20072	7.72081	4.85493	3.5201	0.654211
ARHGAP26	7.29115	11.0966	5.62055	7.33834	6.36628	7.58654	9.19387	6.47945	6.97641	-2.71442	-2.21746
ARHGAP27	7.793	10.8672	6.07178	7.38936	3.50787	4.48322	9.33012	6.73057	3.99555	-2.59955	-5.33457
ARHGAP28	4.32786	4.74123	5.72011	5.42058	3.38492	3.96781	4.53454	5.57034	3.67636	1.0358	-0.85818
ARHGAP29	4.81531	6.87125	4.23553	4.91129	4.71879	4.45332	5.84328	4.57341	4.58605	-1.26987	-1.25722
ARHGAP30	3.29756	3.35708	4.39532	3.30314	3.94143	3.82495	3.32732	3.84923	3.88319	0.52191	0.555867
ARHGAP31	7.25588	7.55032	6.46312	9.9848	5.07228	6.58784	7.4031	8.22396	5.83006	0.820863	-1.57304
ARHGAP32	4.62144	3.38519	4.24067	3.78106	2.95084	2.98594	4.00331	4.01086	2.96839	0.00754926	-1.03492
ARHGAP33	11.7722	15.5058	8.46928	12.8277	10.0364	8.97648	13.639	10.6485	9.50645	-2.99049	-4.13254
ARHGAP35	4.87437	5.48115	3.91357	6.05238	3.85077	4.73466	5.17776	4.98298	4.29271	-0.194783	-0.885046
ARHGAP39	5.99603	7.3754	4.1299	5.97178	3.60317	4.05907	6.68571	5.05084	3.83112	-1.63488	-2.85459
ARHGAP4	11.5088	8.18075	8.26275	9.32952	9.36032	64.2408	9.84479	8.79613	36.8006	-1.04866	26.9558
ARHGAP40	4.2034	7.29957	4.56484	3.80282	6.42409	3.83417	5.75148	4.18383	5.12913	-1.56766	-0.622352
ARHGAP42	6.21211	7.36044	7.43084	6.4568	5.69592	5.95527	6.78628	6.94382	5.82559	0.157539	-0.960686
ARHGAP44	7.67035	11.0448	5.71321	8.90245	7.56251	7.80844	9.35757	7.30783	7.68547	-2.04974	-1.6721
ARHGAP5	8.00289	11.8737	6.53497	10.8278	6.10893	12.4974	9.93832	8.68141	9.30315	-1.25691	-0.635166
ARHGAP5-AS1	6.47004	8.19336	3.05008	6.37253	4.10175	6.45487	7.3317	4.7113	5.27831	-2.62039	-2.05338
ARHGAP6	9.62681	11.9364	6.19317	9.01813	10.8835	16.2573	10.7816	7.60565	13.5704	-3.17595	2.78882
ARHGAP8	3.39274	NA	4.75889	NA	NA	10.4351	1.69637	2.37944	5.21757	0.683077	3.5212
ARHGAP9	5.83044	17.7239	5.92568	6.28335	7.02558	12.056	11.7772	6.10452	9.54078	-5.67264	-2.23638
ARHGDIA	10.5516	13.9024	9.27926	10.6223	8.20374	42.3551	12.227	9.9508	25.2794	-2.27621	13.0524
ARHGDIG	14.615	10.6979	8.24964	8.06538	8.18649	9.8191	12.6564	8.15751	9.00279	-4.49894	-3.65366
ARHGEF1	9.84737	11.7322	6.66566	8.79414	9.44646	10.2075	10.7898	7.7299	9.827	-3.05987	-0.962775
ARHGEF10	11.6984	11.3613	6.74408	9.53284	7.6777	12.667	11.5299	8.13846	10.1724	-3.3914	-1.35748
ARHGEF10L	4.05299	5.30183	4.51758	6.16346	4.01951	3.83494	4.67741	5.34052	3.92723	0.663106	-0.750184
ARHGEF11	5.29977	6.89537	4.29991	6.47286	4.08542	3.4395	6.09757	5.38638	3.76246	-0.711188	-2.33511
ARHGEF12	9.0452	10.991	6.52483	10.4351	14.0023	20.6617	10.0181	8.47995	17.332	-1.53813	7.31391
ARHGEF16	8.82054	12.1646	6.59209	8.83327	13.4933	12.6085	10.4926	7.71268	13.0509	-2.77991	2.55832
ARHGEF17	7.09579	9.254	5.88703	7.83101	6.65239	3.63304	8.17489	6.85902	5.14272	-1.31588	-3.03218
ARHGEF18	9.0361	13.5979	6.82984	10.0818	9.25431	8.30811	11.317	8.45581	8.78121	-2.86121	-2.53581
ARHGEF19	5.49682	6.72982	4.74426	7.21836	5.73059	4.455	6.11332	5.98131	5.0928	-0.132005	-1.02052
ARHGEF2	5.65915	8.3344	5.19606	7.24546	4.90779	4.92811	6.99678	6.22076	4.91795	-0.776016	-2.07883
ARHGEF25	2.98583	19.2073	8.14784	9.91355	3.68525	13.8393	11.0966	9.03069	8.76229	-2.06589	-2.3343
ARHGEF26	5.52929	7.18753	4.82895	6.47981	4.02116	4.62218	6.35841	5.65438	4.32167	-0.704036	-2.03674
ARHGEF26-AS1	7.35829	15.4411	6.6488	11.4369	16.5636	15.3043	11.3997	9.04286	15.9339	-2.35684	4.53422
ARHGEF28	7.25186	12.6815	6.50003	10.3375	11.5528	11.2473	9.96667	8.41875	11.4	-1.54792	1.43337
ARHGEF3	2.68252	2.51962	2.75597	2.99387	2.24857	3.86997	2.60107	2.87492	3.05927	0.273852	0.458202
ARHGEF34P	6.24827	9.2637	5.06724	6.28363	8.2652	4.72969	7.75599	5.67543	6.49744	-2.08055	-1.25855
ARHGEF35	5.74863	10.9034	4.6845	5.80387	7.16389	5.73472	8.32601	5.24418	6.4493	-3.08183	-1.87671
ARHGEF37	9.91303	16.0346	8.14269	14.9994	6.45622	16.0496	12.9738	11.571	11.2529	-1.40278	-1.72091
ARHGEF38	3.33984	7.77704	5.85573	11.1064	10.1113	43.5257	5.55844	8.48107	26.8185	2.92263	21.26
ARHGEF39	5.33668	7.25369	4.90958	5.63151	4.7263	4.51161	6.29518	5.27055	4.61895	-1.02464	-1.67623
ARHGEF4	6.46623	10.3586	5.13333	8.41342	4.90554	6.03041	8.41243	6.77338	5.46797	-1.63905	-2.94446
ARHGEF40	9.34354	13.4176	6.83785	10.7838	7.94355	11.7191	11.3806	8.81084	9.8313	-2.56974	-1.54928
ARHGEF5	7.18181	11.4401	6.27689	9.12579	6.97756	5.37657	9.31095	7.70134	6.17706	-1.6096	-3.13388
ARHGEF6	10.3072	16.6672	5.38106	10.7549	4.98931	21.2273	13.4872	8.06798	13.1083	-5.41924	-0.3789
ARHGEF7	4.08148	4.72909	3.98619	4.00615	2.72275	3.04114	4.40529	3.99617	2.88194	-0.409114	-1.52334
ARHGEF9	10.5635	12.9467	6.66886	12.4652	5.85815	35.018	11.7551	9.56703	20.4381	-2.18806	8.68297
ARID1A	2.49817	2.22631	2.3057	2.38411	1.65158	2.2686	2.36224	2.34491	1.96009	-0.0173355	-0.402154
ARID1B	5.20746	4.73821	4.50056	5.65655	2.24452	3.5596	4.97284	5.07856	2.90206	0.105718	-2.07077
ARID2	4.6873	3.77124	3.75483	4.2285	2.4776	2.85339	4.22927	3.99166	2.66549	-0.237605	-1.56378
ARID3A	4.04968	4.71684	3.64219	5.95543	7.71053	3.13118	4.38326	4.79881	5.42086	0.415549	1.0376
ARID3B	3.66218	5.53592	2.51885	2.79626	3.44664	4.44512	4.59905	2.65756	3.94588	-1.94149	-0.653165
ARID3C	10.5591	50.4896	5.13882	5.28278	41.957	14.1118	30.5244	5.2108	28.0344	-25.3136	-2.48997
ARID4A	4.40746	5.42126	5.1058	4.62993	3.70176	3.66921	4.91436	4.86787	3.68549	-0.0464951	-1.22887
ARID4B	3.1783	4.26256	4.0865	4.37735	2.84928	3.10993	3.72043	4.23193	2.97961	0.511496	-0.740826
ARID5A	6.38996	6.1457	4.62703	5.52102	3.07871	4.25503	6.26783	5.07403	3.66687	-1.1938	-2.60096
ARID5B	1.51829	1.4786	1.78909	1.86058	1.56799	1.88352	1.49844	1.82484	1.72576	0.326394	0.227316
ARIH1	5.21554	6.82723	5.0254	5.92889	4.23086	4.95961	6.02138	5.47714	4.59524	-0.544241	-1.42615
ARIH2	8.93867	11.3236	7.47015	11.2508	13.8111	11.6395	10.1312	9.36049	12.7253	-0.770664	2.59416
ARIH2OS	2.10561	2.8638	NA	3.71448	NA	NA	2.4847	1.85724	NA	-0.627462	-2.4847
ARL1	8.56284	8.55206	9.79325	11.997	25.9858	80.9531	8.55745	10.8951	53.4695	2.33767	44.912
ARL13B	10.2396	11.445	5.04366	13.2215	7.62249	14.3968	10.8423	9.13256	11.0096	-1.70972	0.167361
ARL14EP	3.93548	4.66472	4.27693	3.75007	3.55968	3.71063	4.3001	4.0135	3.63516	-0.286597	-0.664944
ARL15	12.8381	12.1635	6.88286	7.95445	5.71369	12.8298	12.5008	7.41865	9.27176	-5.08217	-3.22906
ARL16	11.5813	10.3244	8.78318	17.7344	16.666	31.0948	10.9529	13.2588	23.8804	2.30592	12.9276
ARL17A	7.25479	11.6605	9.11282	9.47826	3.97607	19.1297	9.45763	9.29554	11.5529	-0.162088	2.09526
ARL2	14.0339	17.8694	10.8948	10.1657	8.93041	52.7904	15.9516	10.5302	30.8604	-5.42142	14.9088
ARL2BP	9.49059	12.4431	7.3369	11.1355	21.4359	15.8395	10.9669	9.23618	18.6377	-1.73067	7.67086
ARL3	13.2263	8.32204	10.0764	10.0216	19.5692	83.4866	10.7742	10.049	51.5279	-0.725169	40.7537
ARL4A	4.31656	3.81909	2.95515	4.38775	2.28655	3.14688	4.06783	3.67145	2.71671	-0.396376	-1.35111
ARL4C	2.32144	3.71796	3.2872	5.09803	2.53502	2.71561	3.0197	4.19261	2.62531	1.17291	-0.394388
ARL4D	1.47778	1.43343	1.41943	NA	1.67596	1.68919	1.45561	0.709717	1.68257	-0.745889	0.226968
ARL5A	8.52949	13.4501	8.52414	12.5629	4.11525	18.9639	10.9898	10.5435	11.5396	-0.446244	0.549831
ARL5B	4.69759	3.90828	5.15188	6.35708	4.37584	4.34463	4.30293	5.75448	4.36024	1.45155	0.0573024
ARL6	13.7903	13.5199	9.75517	9.6008	7.61197	15.3552	13.6551	9.67798	11.4836	-3.97712	-2.17153
ARL6IP1	9.23537	12.2923	8.5528	14.5167	20.7453	29.3566	10.7638	11.5348	25.0509	0.770929	14.2871
ARL6IP4	10.001	6.7959	8.52652	9.32154	38.7067	34.3153	8.39844	8.92403	36.511	0.52559	28.1125
ARL6IP5	9.68869	11.3863	9.40263	15.1219	87.9687	85.9556	10.5375	12.2623	86.9621	1.72478	76.4246
ARL6IP6	9.23453	15.0086	8.4122	19.9425	5.0494	16.4257	12.1216	14.1774	10.7376	2.0558	-1.38401
ARL8A	4.59132	6.26326	4.90354	3.87947	3.07932	3.18084	5.42729	4.39151	3.13008	-1.03578	-2.29721
ARL8B	9.41696	12.811	7.24116	13.5948	39.675	15.8354	11.114	10.418	27.7552	-0.695976	16.6412
ARMC1	6.18542	9.11174	5.96542	7.72274	9.97482	4.29556	7.64858	6.84408	7.13519	-0.804501	-0.51339
ARMC10	10.9302	11.7814	7.55477	11.0616	11.2657	42.9812	11.3558	9.3082	27.1235	-2.04762	15.7676
ARMC12	13.0834	5.33775	8.0292	9.67522	12.3523	17.0752	9.21057	8.85221	14.7138	-0.358365	5.50318
ARMC2	11.0489	18.1921	6.78554	21.9743	4.58992	26.1579	14.6205	14.3799	15.3739	-0.240563	0.753429
ARMC3	12.2328	9.15731	12.8854	6.36842	9.27584	13.8866	10.695	9.62693	11.5812	-1.06812	0.886171
ARMC4	5.54031	27.5946	6.42393	8.21159	10.2094	25.5905	16.5675	7.31776	17.9	-9.24969	1.33251
ARMC5	5.69833	4.24528	3.38431	6.04863	3.69216	2.93721	4.9718	4.71647	3.31469	-0.25533	-1.65712
ARMC6	5.74974	11.2451	6.50485	10.2894	11.5238	12.0087	8.49741	8.39711	11.7663	-0.100297	3.26888
ARMC7	6.64786	3.69013	3.74648	4.7568	3.1831	3.39602	5.16899	4.25164	3.28956	-0.917352	-1.87943
ARMC8	7.21485	9.66209	7.22106	8.69467	9.87263	7.36243	8.43847	7.95787	8.61753	-0.480601	0.179065
ARMC9	11.3854	15.0359	6.05128	12.2593	6.36359	8.33336	13.2106	9.15531	7.34848	-4.05533	-5.86216
ARMCX3	9.09159	10.0408	6.90359	11.6078	15.4422	42.0046	9.56618	9.25571	28.7234	-0.310474	19.1572
ARMCX4	8.6466	28.8707	9.19966	20.2353	9.67931	11.5243	18.7587	14.7175	10.6018	-4.04117	-8.15687
ARMCX5	6.81493	8.82772	5.31702	7.40362	12.3913	4.9998	7.82133	6.36032	8.69555	-1.461	0.87422
ARMCX5-GPRASP2	6.52935	28.6621	8.37485	NA	10.3396	NA	17.5957	4.18742	5.1698	-13.4083	-12.4259
ARMCX6	10.9072	12.2239	7.62356	8.79683	16.8344	25.711	11.5655	8.2102	21.2727	-3.35531	9.70716
ARNT	8.30038	11.9273	6.26633	7.76641	6.93885	6.14209	10.1138	7.01637	6.54047	-3.09746	-3.57337
ARNT2	6.88203	9.75567	6.19851	8.34259	2.82036	7.7614	8.31885	7.27055	5.29088	-1.0483	-3.02797
ARNTL	5.38128	7.88717	5.42713	5.73622	3.61745	4.00763	6.63422	5.58167	3.81254	-1.05255	-2.82169
ARNTL2	5.97613	12.5725	7.23569	8.92687	5.62311	19.6619	9.27431	8.08128	12.6425	-1.19303	3.3682
ARPC1A	10.8674	10.5987	9.02443	10.8403	49.294	58.4754	10.7331	9.93234	53.8847	-0.800709	43.1516
ARPC1B	9.20984	10.2323	9.46024	11.5487	24.2319	42.5299	9.72105	10.5045	33.3809	0.783436	23.6599
ARPC2	7.95383	8.53343	9.23328	10.3749	57.0835	61.2701	8.24363	9.80408	59.1768	1.56045	50.9332
ARPC3	11.9541	9.06523	8.55409	12.0653	30.0756	37.7917	10.5097	10.3097	33.9336	-0.199999	23.4239
ARPC4	5.51377	14.0453	8.42398	14.794	9.77357	25.1925	9.77955	11.609	17.483	1.82946	7.7035
ARPC5	8.37834	9.73052	9.65149	12.2264	18.9609	60.7798	9.05443	10.9389	39.8703	1.88451	30.8159
ARPC5L	9.18938	9.16149	7.4438	10.7877	7.8299	22.2011	9.17543	9.11574	15.0155	-0.0596901	5.84008
ARPP19	6.98934	14.4392	8.09149	13.7011	22.9026	28.6341	10.7143	10.8963	25.7683	0.181992	15.054
ARR3	4.99999	25.4705	31.0451	4.93876	7.22118	16.4843	15.2352	17.9919	11.8528	2.75668	-3.38249
ARRB1	7.43162	11.1249	6.64446	8.93753	10.9829	8.58137	9.27828	7.791	9.78216	-1.48729	0.503876
ARRB2	12.3965	12.2784	7.3187	11.5535	7.2519	53.7239	12.3375	9.43612	30.4879	-2.90136	18.1504
ARRDC1	9.99815	14.0941	7.00241	9.57483	6.94478	13.9134	12.0461	8.28862	10.4291	-3.75751	-1.61706
ARRDC2	2.59441	3.38242	2.44425	2.49264	2.25214	3.28433	2.98841	2.46844	2.76823	-0.519969	-0.22018
ARRDC3	1.89891	1.3915	1.2979	1.33139	1.65552	1.75062	1.64521	1.31465	1.70307	-0.33056	0.0578656
ARRDC3-AS1	7.49217	8.93979	6.73952	13.296	17.5983	23.5643	8.21598	10.0177	20.5813	1.80176	12.3653
ARRDC4	6.14682	4.67717	4.57724	6.0459	6.47153	3.9536	5.41199	5.31157	5.21257	-0.100423	-0.199426
ARSA	12.0775	13.4029	8.11804	14.9606	17.1733	21.2103	12.7402	11.5393	19.1918	-1.20088	6.4516
ARSB	3.40748	10.5315	8.60497	9.61331	11.1083	41.0299	6.96948	9.10914	26.0691	2.13966	19.0996
ARSD	8.03581	11.4928	7.34345	10.6908	8.70196	74.7888	9.76428	9.01712	41.7454	-0.747161	31.9811
ARSG	9.91511	12.6573	8.11171	15.0977	26.7528	76.2323	11.2862	11.6047	51.4925	0.318488	40.2063
ARSK	9.33512	10.3883	9.84718	10.7408	16.81	11.2941	9.86173	10.294	14.052	0.432278	4.19032
ARTN	2.89394	2.40855	1.36884	1.61788	2.86374	2.29714	2.65125	1.49336	2.58044	-1.15789	-0.0708074
ARV1	5.381	13.0895	8.62642	12.7806	18.9652	13.9091	9.23523	10.7035	16.4371	1.46827	7.20192
ARVCF	10.2289	14.9066	6.57128	7.84162	6.41051	11.8557	12.5677	7.20645	9.13312	-5.36128	-3.43461
ARX	8.18118	13.693	6.45482	7.58356	8.05839	5.39082	10.9371	7.01919	6.7246	-3.9179	-4.21249
ASAH1	5.60988	9.78091	9.36072	12.0765	16.5715	47.8755	7.69539	10.7186	32.2235	3.0232	24.5281
ASAH2	12.077	11.4949	7.05474	4.13324	38.9771	NA	11.786	5.59399	19.4885	-6.19198	7.70256
ASAH2B	11.0634	17.0244	6.66217	8.75358	47.2406	6.23941	14.0439	7.70787	26.74	-6.33602	12.6961
ASAP1	6.76125	9.35061	5.38765	5.01068	4.54204	7.98706	8.05593	5.19917	6.26455	-2.85676	-1.79138
ASAP2	7.7174	12.6503	6.26694	8.86822	8.93801	11.1188	10.1838	7.56758	10.0284	-2.61626	-0.155438
ASAP3	11.9787	12.4425	7.36315	9.35701	12.197	14.6812	12.2106	8.36008	13.4391	-3.85054	1.22845
ASB1	7.45126	9.82432	6.82814	8.56587	4.44864	7.46695	8.63779	7.69701	5.95779	-0.940784	-2.67999
ASB13	3.59298	4.12838	4.63976	6.8205	4.668	4.77453	3.86068	5.73013	4.72126	1.86945	0.860583
ASB14	6.32918	8.01923	19.0682	9.35911	18.4865	20.5516	7.1742	14.2137	19.5191	7.03945	12.3448
ASB16	4.52148	8.22162	3.84682	5.26325	4.03601	NA	6.37155	4.55503	2.01801	-1.81652	-4.35354
ASB16-AS1	6.33737	7.5785	4.76594	4.75161	3.35688	3.87783	6.95793	4.75878	3.61736	-2.19915	-3.34058
ASB2	2.04212	5.01495	5.66403	4.93575	9.30513	3.39312	3.52853	5.29989	6.34912	1.77135	2.82059
ASB3	9.85108	12.4526	4.65117	5.34038	5.06498	14.0441	11.1518	4.99577	9.55456	-6.15605	-1.59725
ASB5	7.14078	7.31783	32.058	5.35588	7.84906	14.1083	7.22931	18.7069	10.9787	11.4776	3.74939
ASB6	4.92268	5.96023	4.98834	7.57345	3.72936	4.5741	5.44145	6.2809	4.15173	0.839443	-1.28972
ASB7	2.18706	2.10952	2.11622	1.93201	1.97341	2.61953	2.14829	2.02411	2.29647	-0.124175	0.148181
ASB8	5.34788	7.13888	4.53424	6.70022	6.54186	4.9626	6.24338	5.61723	5.75223	-0.626152	-0.49115
ASCC1	9.91912	14.2633	7.48816	10.9084	8.92321	10.9631	12.0912	9.19827	9.94314	-2.89291	-2.14805
ASCC2	6.46027	11.0223	7.42304	10.013	22.8341	49.378	8.74126	8.71803	36.106	-0.0232325	27.3648
ASCC3	5.0681	10.3071	7.77819	10.7955	6.34473	17.0159	7.68761	9.28684	11.6803	1.59923	3.99272
ASCL2	6.09239	9.71653	4.61901	6.28591	7.80111	5.21022	7.90446	5.45246	6.50566	-2.452	-1.3988
ASCL5	7.54196	8.11778	2.66867	2.79932	7.20654	6.51715	7.82987	2.734	6.86185	-5.09588	-0.968028
ASF1A	5.75213	8.29281	5.81498	7.23263	5.02533	6.9537	7.02247	6.52381	5.98952	-0.498664	-1.03295
ASF1B	9.00059	13.5629	6.11965	11.0949	4.78062	7.65751	11.2817	8.60726	6.21906	-2.67449	-5.06269
ASGR1	7.46832	9.77663	6.42821	5.15173	11.8825	9.43482	8.62247	5.78997	10.6587	-2.8325	2.03619
ASH1L	6.11439	6.34823	5.73446	3.92803	3.00441	5.8752	6.23131	4.83125	4.43981	-1.40006	-1.7915
ASH1L-AS1	5.49184	4.38632	5.54671	6.37912	6.32846	6.22719	4.93908	5.96291	6.27783	1.02383	1.33875
ASH2L	8.56429	12.0012	6.81248	9.78325	5.65235	12.0675	10.2827	8.29787	8.85995	-1.98486	-1.42278
ASIC1	13.3114	10.0882	8.82975	8.37213	20.5862	18.7453	11.6998	8.60094	19.6658	-3.09885	7.966
ASIC3	20.895	4.01764	10.2549	13.2952	9.63666	110.573	12.4563	11.7751	60.1048	-0.681239	47.6485
ASIP	3.59638	8.09051	6.30219	2.75044	15.5916	11.6363	5.84344	4.52631	13.6139	-1.31713	7.77051
ASL	6.42813	11.7653	7.6713	9.94395	66.1221	95.0292	9.09671	8.80762	80.5757	-0.289088	71.479
ASMTL	10.7452	9.72682	9.54472	9.34257	10.4621	30.4832	10.236	9.44365	20.4727	-0.792363	10.2367
ASMTL-AS1	18.916	4.93475	4.1777	5.1066	8.57916	24.0432	11.9254	4.64215	16.3112	-7.28322	4.38582
ASNA1	8.24733	15.5003	9.68242	9.68237	56.9247	51.7697	11.8738	9.68239	54.3472	-2.19143	42.4734
ASNS	10.689	12.732	7.88718	12.3822	28.6213	17.8527	11.7105	10.1347	23.237	-1.57577	11.5265
ASNSD1	6.27632	10.6052	6.03785	8.89248	6.26616	7.49944	8.44077	7.46517	6.8828	-0.97561	-1.55798
ASPH	13.7883	8.40862	8.84932	11.6477	42.36	103.695	11.0985	10.2485	73.0274	-0.849962	61.9289
ASPHD1	20.6341	15.2541	9.5234	17.0243	11.4112	26.7422	17.9441	13.2739	19.0767	-4.67024	1.13256
ASPHD2	3.64666	5.84012	5.79556	7.94763	4.26952	3.49828	4.74339	6.87159	3.8839	2.1282	-0.859484
ASPM	5.10465	6.35813	4.11323	6.44608	3.83075	4.97486	5.73139	5.27965	4.4028	-0.451733	-1.32858
ASPRV1	4.90251	16.1515	5.25814	4.46234	6.31543	6.39282	10.527	4.86024	6.35412	-5.66675	-4.17286
ASPSCR1	8.23997	12.8028	6.53678	9.30412	18.5175	11.415	10.5214	7.92045	14.9662	-2.60093	4.44483
ASRGL1	5.25458	7.5812	7.26382	11.45	8.17374	70.8845	6.41789	9.35689	39.5291	2.939	33.1112
ASS1	8.78499	12.7688	9.34701	9.46154	17.5885	61.7837	10.7769	9.40428	39.6861	-1.37264	28.9091
ASTE1	3.34396	2.94101	3.81862	3.13978	2.78338	3.19202	3.14249	3.4792	2.9877	0.336712	-0.154784
ASTL	2.76722	4.33442	8.56481	4.78552	8.61667	3.90878	3.55082	6.67517	6.26272	3.12434	2.7119
ASTN2	7.6433	11.9183	6.84085	9.3635	3.69884	5.79746	9.78078	8.10217	4.74815	-1.67861	-5.03263
ASUN	7.33521	10.4458	6.23795	8.60965	6.95491	8.34658	8.8905	7.4238	7.65074	-1.4667	-1.23976
ASXL1	3.94211	4.17904	3.57961	4.29899	2.87472	3.23424	4.06058	3.9393	3.05448	-0.121278	-1.0061
ASXL2	3.46814	4.89006	4.0776	5.01288	2.21396	4.40051	4.1791	4.54524	3.30724	0.366139	-0.871868
ATAD1	9.69569	10.9226	8.0696	12.4641	23.1722	12.3386	10.3092	10.2669	17.7554	-0.0422937	7.44621
ATAD2	9.15904	10.4636	6.53292	10.4424	8.05314	12.5209	9.81129	8.48765	10.287	-1.32365	0.475702
ATAD2B	4.76724	6.28835	5.21673	7.29219	3.68081	5.44174	5.5278	6.25446	4.56127	0.726658	-0.966526
ATAD3A	8.7717	10.8621	7.82698	10.0665	16.9952	36.8969	9.81692	8.94675	26.9461	-0.870171	17.1292
ATAD3B	4.37112	9.58237	7.23514	10.9825	30.2512	16.2515	6.97674	9.1088	23.2513	2.13205	16.2746
ATAD3C	4.16241	18.4342	11.2367	6.51264	7.51453	25.8655	11.2983	8.87466	16.69	-2.42365	5.39173
ATAD5	6.4898	7.72493	4.38149	3.71347	3.67224	6.05264	7.10736	4.04748	4.86244	-3.05988	-2.24492
ATAT1	14.3356	11.5006	9.24988	11.096	6.87766	25.7627	12.9181	10.173	16.3202	-2.74511	3.40214
ATE1	8.24873	10.5002	7.79784	11.3071	5.19252	17.7058	9.37445	9.55246	11.4492	0.178009	2.07471
ATF1	8.21848	14.062	6.71949	9.90081	4.04733	11.5956	11.1402	8.31015	7.82146	-2.83008	-3.31876
ATF2	7.14127	12.8492	5.73873	9.77483	6.94066	6.73392	9.99521	7.75678	6.83729	-2.23843	-3.15792
ATF3	1.31873	1.98848	3.31033	2.97292	2.28932	2.23879	1.65361	3.14163	2.26406	1.48802	0.610452
ATF4	10.6036	18.0284	7.23744	8.9914	4.15313	10.6215	14.316	8.11442	7.3873	-6.20159	-6.92871
ATF5	2.87175	12.2142	8.22221	11.2486	6.43635	21.9841	7.54295	9.73541	14.2102	2.19246	6.66726
ATF6	6.47507	10.768	7.40827	10.8784	41.4943	9.8164	8.62153	9.14335	25.6553	0.521818	17.0338
ATF6B	10.8151	13.9965	9.05718	9.08333	15.8541	87.3459	12.4058	9.07026	51.6	-3.33552	39.1942
ATF7	11.4444	10.7467	5.80342	10.0844	3.68794	7.44368	11.0955	7.94389	5.56581	-3.15165	-5.52973
ATF7IP	4.31384	3.51515	4.49154	4.44247	2.47866	3.08321	3.9145	4.46701	2.78094	0.552511	-1.13356
ATG10	12.0482	14.5296	8.53215	8.30143	4.89228	9.06968	13.2889	8.41679	6.98098	-4.87207	-6.30788
ATG101	4.11243	4.68522	4.02145	5.46353	3.55041	3.4451	4.39883	4.74249	3.49775	0.343662	-0.901073
ATG12	11.6151	10.0813	9.38456	14.9737	7.08743	66.3472	10.8482	12.1791	36.7173	1.33088	25.8691
ATG13	8.62974	14.2337	8.4272	14.8748	20.0748	24.6029	11.4317	11.651	22.3388	0.219294	10.9071
ATG14	5.93533	7.75972	5.51906	5.98102	4.77105	4.99356	6.84752	5.75004	4.88231	-1.09748	-1.96522
ATG16L1	4.18713	4.70349	4.44528	5.92443	4.17631	3.73921	4.44531	5.18485	3.95776	0.739542	-0.487553
ATG16L2	6.07658	10.2545	9.06588	8.0318	5.65252	27.5893	8.16556	8.54884	16.6209	0.383278	8.45535
ATG2A	10.4019	12.9917	8.0119	12.9007	8.14245	22.6202	11.6968	10.4563	15.3813	-1.24048	3.68457
ATG2B	8.69465	11.1047	6.46192	10.7174	17.6149	8.09722	9.89966	8.58966	12.856	-1.31	2.95638
ATG3	7.97213	10.7179	6.05864	9.54726	11.1569	10.2312	9.34504	7.80295	10.6941	-1.54209	1.34903
ATG4A	11.2009	11.9454	7.84256	9.80437	8.07314	49.9418	11.5732	8.82346	29.0074	-2.74972	17.4343
ATG4B	11.7216	12.2379	8.78513	13.0444	8.66915	13.3162	11.9797	10.9148	10.9927	-1.06499	-0.98709
ATG4C	7.59362	10.7622	7.12794	9.77905	8.8578	9.40324	9.17789	8.45349	9.13052	-0.724397	-0.0473738
ATG4D	6.06679	8.74827	5.51623	8.08256	10.7003	5.29915	7.40753	6.79939	7.99973	-0.608134	0.592198
ATG5	7.87121	10.6792	6.47555	9.57591	5.16378	10.6377	9.27522	8.02573	7.90075	-1.24949	-1.37448
ATG7	9.1579	11.1954	8.69824	13.4841	10.8452	26.8173	10.1766	11.0912	18.8312	0.914543	8.6546
ATG9A	10.5328	13.3598	8.83923	11.8541	16.731	43.5556	11.9463	10.3467	30.1433	-1.59967	18.197
ATG9B	10.0764	25.0356	5.02225	8.17238	3.91091	5.8872	17.556	6.59731	4.89905	-10.9587	-12.6569
ATHL1	8.73461	5.30264	6.18817	8.1508	6.29509	12.0283	7.01863	7.16948	9.1617	0.15086	2.14307
ATIC	5.88319	10.3573	8.03313	14.1278	12.6014	32.2661	8.12023	11.0804	22.4337	2.96022	14.3135
ATL1	7.07927	11.6197	7.18614	9.20944	9.42642	7.99675	9.34951	8.19779	8.71159	-1.15172	-0.63792
ATL2	4.49179	5.43256	4.53907	5.3467	6.04928	4.00461	4.96217	4.94288	5.02694	-0.0192878	0.064771
ATL3	6.78522	12.5895	7.12337	11.8836	15.5194	14.2743	9.68734	9.50346	14.8969	-0.183877	5.20952
ATM	8.8859	12.1117	7.51556	11.5854	5.58944	21.9743	10.4988	9.55047	13.7819	-0.948323	3.2831
ATMIN	4.71223	6.16488	4.46385	6.0402	5.89773	3.59799	5.43855	5.25203	4.74786	-0.186528	-0.690692
ATN1	11.5124	15.6361	7.60155	11.0655	9.03231	15.0453	13.5742	9.33353	12.0388	-4.24068	-1.53542
ATOH1	NA	NA	NA	1.61749	NA	NA	NA	0.808744	NA	0.808744	NA
ATOH7	9.26152	12.9082	16.4944	5.70241	25.9091	45.7403	11.0848	11.0984	35.8247	0.0135537	24.7398
ATOH8	3.05849	4.08372	8.8609	4.48475	2.38232	4.24722	3.5711	6.67282	3.31477	3.10172	-0.256333
ATOX1	12.8227	12.5591	11.2927	15.8155	11.9651	34.0664	12.6909	13.5541	23.0158	0.863218	10.3249
ATP10A	9.15649	9.78044	5.58997	9.82191	10.9721	9.07425	9.46846	7.70594	10.0232	-1.76252	0.554694
ATP10D	4.52704	13.7042	6.60136	13.7657	16.1705	14.0988	9.11564	10.1835	15.1346	1.06789	6.01898
ATP11A	10.9549	12.5832	7.81973	12.4755	11.518	27.1298	11.7691	10.1476	19.3239	-1.62149	7.55483
ATP11B	9.9074	10.9553	8.2647	13.1438	11.7989	41.1805	10.4314	10.7042	26.4897	0.272877	16.0583
ATP11C	10.3031	11.8677	7.13748	10.3399	4.56677	30.6236	11.0854	8.73867	17.5952	-2.34673	6.5098
ATP12A	3.38441	13.5511	10.2579	8.30198	9.31379	15.3036	8.46776	9.27992	12.3087	0.812166	3.84096
ATP13A1	6.25144	12.6893	9.10133	12.3067	16.8379	40.5376	9.47035	10.704	28.6877	1.23369	19.2174
ATP13A2	9.50738	13.0465	8.45822	14.5647	18.5048	30.7056	11.277	11.5114	24.6052	0.234475	13.3282
ATP13A3	6.66464	9.55835	6.54379	8.53558	7.74423	10.2912	8.1115	7.53968	9.01769	-0.571815	0.906194
ATP1A1	11.5413	11.6485	8.1108	11.7132	9.98946	47.4118	11.5949	9.91198	28.7007	-1.68288	17.1058
ATP1A1-AS1	6.14537	9.64433	5.1898	4.57856	5.69315	7.43563	7.89485	4.88418	6.56439	-3.01067	-1.33046
ATP1A2	7.37055	16.8034	6.14639	8.56063	3.08819	54.234	12.087	7.35351	28.6611	-4.73347	16.5741
ATP1A3	12.9272	9.89563	7.13132	10.8151	7.02565	12.5945	11.4114	8.97323	9.81008	-2.43819	-1.60133
ATP1B1	6.15823	8.6085	5.42186	7.64628	3.63567	5.22167	7.38337	6.53407	4.42867	-0.849295	-2.95469
ATP1B3	6.97509	12.4792	8.55699	13.7045	25.1316	19.1626	9.72712	11.1308	22.1471	1.40363	12.42
ATP2A1	11.5578	14.1395	6.88453	10.9093	6.57357	19.9358	12.8487	8.89692	13.2547	-3.95174	0.406033
ATP2A2	6.29293	12.0003	7.36353	10.6515	9.9874	13.7104	9.1466	9.00751	11.8489	-0.13909	2.70228
ATP2A3	3.87457	27.5949	11.8767	14.2174	28.3432	10.0473	15.7347	13.0471	19.1953	-2.68767	3.46055
ATP2B1	5.13088	10.4804	7.02199	8.6011	6.17683	10.6674	7.80565	7.81154	8.42211	0.00588977	0.616454
ATP2B4	7.96333	12.6048	7.55576	13.9703	10.4127	24.3776	10.2841	10.763	17.3951	0.47896	7.11105
ATP2C1	6.86115	10.0223	8.41989	12.5024	21.946	85.7565	8.44171	10.4611	53.8513	2.01943	45.4095
ATP2C2	11.849	8.80498	8.21287	10.7007	41.0388	56.9871	10.327	9.45677	49.0129	-0.870207	38.686
ATP4A	6.89282	9.63935	6.79846	4.42443	15.7059	23.938	8.26608	5.61145	19.8219	-2.65464	11.5559
ATP4B	8.07961	14.7049	5.12941	5.22269	3.50473	6.73677	11.3923	5.17605	5.12075	-6.21621	-6.2715
ATP5A1	7.6514	11.7354	8.88439	14.1936	16.519	47.6997	9.69342	11.539	32.1094	1.84557	22.4159
ATP5B	7.05447	12.8165	10.0305	14.5648	19.8103	62.785	9.93549	12.2976	41.2976	2.36215	31.3621
ATP5C1	9.07456	8.73153	9.14543	11.5073	121.956	106.363	8.90304	10.3264	114.16	1.42333	105.257
ATP5D	10.6438	14.5506	9.51715	17.9884	47.3293	33.1149	12.5972	13.7528	40.2221	1.1556	27.6249
ATP5E	1.3145	6.31867	11.5906	8.3938	19.9506	24.0963	3.81658	9.99221	22.0234	6.17562	18.2068
ATP5EP2	12.7286	3.81806	25.8566	8.39466	15.4503	5.24643	8.27331	17.1256	10.3484	8.85231	2.07506
ATP5F1	7.14125	10.7664	9.59649	14.6957	17.6193	53.2689	8.95385	12.1461	35.4441	3.19224	26.4902
ATP5G1	6.44258	14.0882	9.04299	14.517	12.6813	86.3451	10.2654	11.78	49.5132	1.51461	39.2478
ATP5G2	12.6639	13.8287	9.0646	12.2809	8.84791	23.5523	13.2463	10.6728	16.2001	-2.57356	2.95376
ATP5G3	7.79697	15.4967	9.92132	13.9876	21.3387	50.0087	11.6468	11.9545	35.6737	0.307638	24.0269
ATP5H	10.8071	10.0731	8.03422	11.9698	12.8732	32.9533	10.4401	10.002	22.9132	-0.438034	12.4732
ATP5I	8.0854	7.55232	10.4324	8.88135	8.39193	45.6198	7.81886	9.65687	27.0058	1.838	19.187
ATP5J	13.3695	6.39144	9.23159	8.41726	68.1956	25.6346	9.88048	8.82442	46.9151	-1.05606	37.0346
ATP5J2	10.3386	12.7744	10.0013	15.1875	6.8482	56.0736	11.5565	12.5944	31.4609	1.03791	19.9044
ATP5L	14.5129	12.6986	10.6693	11.3363	8.67303	91.6508	13.6057	11.0028	50.1619	-2.60292	36.5562
ATP5O	15.5615	9.4936	8.13484	12.6602	13.7729	77.2111	12.5276	10.3975	45.492	-2.13007	32.9644
ATP5S	7.14726	11.6829	7.68958	16.8491	50.8438	70.2921	9.41507	12.2693	60.5679	2.85427	51.1529
ATP5SL	9.5075	21.2128	8.654	15.6408	11.967	13.5191	15.3602	12.1474	12.743	-3.21275	-2.61716
ATP6AP1	8.51885	11.649	9.63119	12.7241	20.0185	31.8748	10.0839	11.1776	25.9467	1.09372	15.8628
ATP6AP1L	10.4172	10.6558	8.36741	6.7425	4.4946	11.9865	10.5365	7.55496	8.24057	-2.98156	-2.29595
ATP6AP2	7.10509	12.0558	9.44834	15.9852	12.4243	62.2052	9.58042	12.7168	37.3147	3.13635	27.7343
ATP6V0A1	5.24487	13.3216	9.07257	12.3221	15.638	20.7476	9.28326	10.6973	18.1928	1.41409	8.90956
ATP6V0A2	6.82987	10.2235	6.43036	7.76312	8.55889	7.10966	8.5267	7.09674	7.83428	-1.42996	-0.692418
ATP6V0A4	9.80386	14.4625	6.36635	7.25543	4.43578	11.4036	12.1332	6.81089	7.91967	-5.32228	-4.21349
ATP6V0B	10.9454	16.9795	9.77781	18.7872	19.28	15.2247	13.9624	14.2825	17.2523	0.320046	3.2899
ATP6V0C	12.1105	16.3743	10.9691	13.6066	12.5484	46.7031	14.2424	12.2879	29.6258	-1.95451	15.3834
ATP6V0D1	10.4579	11.4997	8.45145	11.7079	17.2943	37.3326	10.9788	10.0797	27.3135	-0.89909	16.3347
ATP6V0E1	8.41922	12.8383	10.9103	13.3488	43.0506	43.5059	10.6288	12.1296	43.2783	1.50079	32.6495
ATP6V0E2	9.39989	14.3091	9.94781	11.432	12.0392	51.6902	11.8545	10.6899	31.8647	-1.16458	20.0102
ATP6V0E2-AS1	6.12001	6.3417	5.51864	6.25568	4.10196	4.60615	6.23085	5.88716	4.35405	-0.343693	-1.8768
ATP6V1A	6.23282	12.1615	9.71417	13.8838	15.4051	31.3879	9.19718	11.799	23.3965	2.60182	14.1993
ATP6V1B2	7.21759	11.8799	7.17703	10.6623	8.96242	8.62441	9.54876	8.91964	8.79342	-0.629117	-0.755347
ATP6V1C1	9.18707	12.0546	7.44639	14.033	27.6472	11.4758	10.6208	10.7397	19.5615	0.118871	8.94068
ATP6V1C2	6.11751	10.7325	14.7564	8.69687	10.4539	18.6426	8.42502	11.7267	14.5482	3.30163	6.12323
ATP6V1D	7.59672	8.03187	9.69407	13.6762	91.7239	46.9261	7.81429	11.6851	69.325	3.87083	61.5107
ATP6V1E1	12.209	10.906	10.197	16.5307	28.9768	100.675	11.5575	13.3639	64.8258	1.80633	53.2683
ATP6V1E2	7.88946	8.66366	9.29194	10.8269	20.7136	19.0252	8.27656	10.0594	19.8694	1.78287	11.5928
ATP6V1F	12.3675	13.9024	10.6277	11.3167	44.8884	78.4989	13.135	10.9722	61.6936	-2.16274	48.5587
ATP6V1G1	10.4309	8.13594	8.80403	9.76032	78.1492	35.8387	9.28344	9.28217	56.9939	-0.00126771	47.7105
ATP6V1G2	8.4198	8.53229	10.3552	36.1733	43.523	23.8379	8.47605	23.2642	33.6804	14.7882	25.2044
ATP6V1H	10.8536	13.5642	8.12484	15.5036	17.9923	13.9384	12.2089	11.8142	15.9653	-0.394675	3.75642
ATP7A	7.56361	11.9287	7.42901	9.5835	50.8123	17.3783	9.74616	8.50625	34.0953	-1.2399	24.3491
ATP7B	8.14319	9.38159	7.06212	12.2925	11.7842	16.9973	8.76239	9.6773	14.3908	0.914905	5.62837
ATP8A1	12.4157	24.3294	10.0561	14.8745	11.3408	30.5083	18.3725	12.4653	20.9245	-5.90723	2.55199
ATP8A2	16.1803	10.8863	12.5709	5.49934	20.4964	12.4195	13.5333	9.03512	16.458	-4.49815	2.92469
ATP8B1	8.11496	12.7243	6.66552	8.93081	16.2107	11.0882	10.4196	7.79816	13.6494	-2.62144	3.22982
ATP8B2	6.01755	9.22898	6.56778	8.2479	8.38424	7.50574	7.62326	7.40784	7.94499	-0.215424	0.321724
ATP8B3	2.70025	12.8336	8.01215	7.38176	23.2945	8.30032	7.76691	7.69695	15.7974	-0.0699549	8.03051
ATP9A	7.32225	10.7306	8.35371	12.4398	8.81118	13.0202	9.02642	10.3968	10.9157	1.37034	1.88926
ATP9B	12.8293	11.6537	7.95642	15.5312	24.2128	18.7377	12.2415	11.7438	21.4752	-0.497679	9.23375
ATPAF1	6.60582	8.27842	10.1268	10.8681	4.25506	58.1305	7.44212	10.4975	31.1928	3.05536	23.7507
ATPAF2	13.8443	12.1047	9.50026	8.7497	24.0182	72.9408	12.9745	9.12498	48.4795	-3.84949	35.505
ATPIF1	5.45847	8.67048	9.57397	8.61779	35.071	63.6824	7.06448	9.09588	49.3767	2.0314	42.3123
ATR	7.92543	10.456	6.46157	11.0488	7.30463	13.3055	9.19074	8.7552	10.3051	-0.435538	1.11434
ATRAID	6.75574	14.1436	9.40404	9.53084	22.6335	39.0909	10.4497	9.46744	30.8622	-0.982216	20.4125
ATRIP	6.26189	9.91093	4.99612	7.20454	5.31405	4.30793	8.08641	6.10033	4.81099	-1.98608	-3.27542
ATRN	8.65928	11.7766	7.87894	12.3451	9.06731	25.6847	10.2179	10.112	17.376	-0.105884	7.15807
ATRNL1	6.84626	10.9199	6.80686	4.18049	15.5003	21.8508	8.88306	5.49368	18.6755	-3.38938	9.79247
ATRX	6.26856	8.7132	7.36526	10.2769	17.8686	184.544	7.49088	8.82109	101.206	1.33021	93.7153
ATXN1	3.7246	4.25607	5.54391	9.71986	5.26201	3.98788	3.99033	7.63189	4.62495	3.64155	0.634613
ATXN10	5.69657	13.3317	9.56176	14.0356	15.592	33.9326	9.51412	11.7987	24.7623	2.28458	15.2482
ATXN1L	6.10302	4.58309	5.19492	7.30698	4.10843	3.96443	5.34305	6.25095	4.03643	0.907896	-1.30662
ATXN2	5.79617	7.54235	4.74207	5.67802	4.11034	4.42657	6.66926	5.21005	4.26845	-1.45921	-2.40081
ATXN2L	7.9789	12.715	6.49908	7.82056	4.294	6.71116	10.3469	7.15982	5.50258	-3.18713	-4.84437
ATXN3	8.85954	8.53437	8.08142	10.5486	9.54297	17.6597	8.69695	9.31499	13.6014	0.618038	4.9044
ATXN7	3.61518	4.14374	3.48935	3.68265	2.86836	4.55386	3.87946	3.586	3.71111	-0.293459	-0.168351
ATXN7L1	4.3023	5.20952	3.68118	6.01111	2.97184	5.70788	4.75591	4.84615	4.33986	0.0902391	-0.416048
ATXN7L2	4.17276	4.48448	3.5962	4.6996	2.6687	3.25288	4.32862	4.1479	2.96079	-0.180721	-1.36783
ATXN7L3	5.09564	5.08176	5.5997	6.28453	4.8552	4.10056	5.0887	5.94212	4.47788	0.853419	-0.610819
ATXN7L3B	4.11078	3.93396	4.10769	5.41412	3.40509	2.23307	4.02237	4.76091	2.81908	0.738534	-1.20329
AUH	14.3308	7.94563	9.33343	12.1406	32.4265	105.907	11.1382	10.737	69.1666	-0.401204	58.0284
AUNIP	4.54258	2.52167	2.22655	2.17207	2.79626	2.32091	3.53212	2.19931	2.55858	-1.33281	-0.973542
AUP1	8.11181	11.9388	8.50402	9.69496	12.4991	20.0902	10.0253	9.09949	16.2947	-0.925808	6.26937
AURKA	3.67263	3.07942	3.34478	4.42691	2.71729	2.80487	3.37603	3.88585	2.76108	0.50982	-0.614949
AURKAIP1	12.3436	9.55024	8.1041	12.8579	20.5642	22.8044	10.9469	10.481	21.6843	-0.465887	10.7374
AURKAPS1	7.95212	12.5772	4.60713	7.54112	11.7766	NA	10.2647	6.07413	5.88832	-4.19055	-4.37636
AURKB	5.17113	6.22267	3.94617	5.89395	4.13869	3.86979	5.6969	4.92006	4.00424	-0.776834	-1.69266
AURKC	8.56199	18.8037	7.43997	9.46877	8.02925	8.34365	13.6828	8.45437	8.18645	-5.22845	-5.49638
AUTS2	2.00725	2.28275	2.54151	3.53817	1.7571	2.8044	2.145	3.03984	2.28075	0.89484	0.135752
AVEN	7.27966	9.64974	6.21375	8.99452	55.5573	11.6452	8.4647	7.60414	33.6012	-0.860558	25.1365
AVIL	8.60532	10.2888	4.82748	11.5111	27.4296	10.664	9.44706	8.16929	19.0468	-1.27777	9.59975
AVL9	7.09991	11.0234	6.68016	9.33216	9.86722	11.8694	9.06165	8.00616	10.8683	-1.05549	1.80666
AVPI1	4.38947	2.60486	3.18335	3.23024	2.72461	2.59734	3.49716	3.20679	2.66097	-0.290368	-0.836189
AXIN1	3.44249	3.63458	3.29871	4.0605	2.81145	2.78797	3.53853	3.67961	2.79971	0.141076	-0.738823
AXIN2	2.04048	1.74831	1.97968	1.8426	2.28438	2.40657	1.8944	1.91114	2.34548	0.0167428	0.451077
AXL	5.62917	11.2525	3.8313	8.45075	3.46108	23.5795	8.44083	6.14103	13.5203	-2.2998	5.07946
AZGP1	6.65131	8.46638	9.17794	10.2362	43.2098	79.8958	7.55884	9.70706	61.5528	2.14821	53.9939
AZGP1P1	8.25094	11.4049	8.97878	9.30174	6.34801	21.2669	9.8279	9.14026	13.8075	-0.68764	3.97957
AZI2	10.782	12.6543	8.11632	14.499	18.9263	38.8961	11.7182	11.3076	28.9112	-0.410549	17.193
AZIN1	8.94416	12.1276	7.33157	11.5496	9.96785	16.4082	10.5359	9.44059	13.188	-1.09531	2.65214
B2M	9.76609	9.34893	8.95978	9.66998	9.2551	32.7545	9.55751	9.31488	21.0048	-0.242628	11.4473
B3GALNT2	7.76272	11.9398	7.03424	11.9482	3.5459	16.8999	9.85126	9.4912	10.2229	-0.360061	0.371646
B3GALT4	3.45147	11.5154	5.28232	9.72426	7.06109	6.66024	7.48343	7.50329	6.86066	0.0198635	-0.622764
B3GALT6	6.66096	8.18674	5.36233	7.66873	5.16186	4.26487	7.42385	6.51553	4.71336	-0.908318	-2.71048
B3GAT1	9.47676	7.43886	4.53636	23.6005	4.89764	20.7651	8.45781	14.0684	12.8313	5.61062	4.37353
B3GAT3	13.0108	14.0907	9.36331	13.6226	34.3966	18.9038	13.5508	11.4929	26.6502	-2.05781	13.0994
B3GNT2	3.24075	3.09792	3.35788	3.77136	3.54694	2.71929	3.16934	3.56462	3.13312	0.395281	-0.0362205
B3GNT4	5.96594	6.02631	5.11456	5.90158	5.24031	7.74406	5.99613	5.50807	6.49219	-0.488059	0.496058
B3GNT5	4.01728	7.51567	3.76312	7.03825	8.93561	10.6343	5.76647	5.40069	9.78494	-0.365788	4.01847
B3GNT7	5.5328	2.9712	6.0063	6.83494	6.80352	4.96331	4.252	6.42062	5.88342	2.16862	1.63142
B3GNT9	7.89507	7.33314	5.31844	7.25927	44.7229	3.11433	7.6141	6.28885	23.9186	-1.32525	16.3045
B3GNTL1	10.0742	12.6121	6.88485	9.69766	4.79177	8.36644	11.3432	8.29126	6.5791	-3.05191	-4.76406
B4GALNT1	9.73817	14.2681	6.52448	9.62882	9.68808	16.3016	12.0032	8.07665	12.9949	-3.92651	0.991696
B4GALNT2	7.95948	10.5932	10.6559	24.9979	6.89676	11.0443	9.27633	17.8269	8.97054	8.55059	-0.305787
B4GALNT3	9.66938	11.0366	21.9339	4.89095	3.85858	12.6269	10.353	13.4124	8.24274	3.05943	-2.11024
B4GALNT4	11.1219	11.1666	7.67423	12.4045	8.13648	18.951	11.1442	10.0394	13.5437	-1.10486	2.3995
B4GALT1	8.76841	13.4872	8.04605	11.6198	11.0716	9.8763	11.1278	9.83291	10.474	-1.29492	-0.653869
B4GALT1-AS1	3.07919	4.39159	46.5637	9.44549	17.896	19.486	3.73539	28.0046	18.691	24.2692	14.9556
B4GALT2	6.4606	14.7383	8.50577	12.5999	23.3159	12.3044	10.5995	10.5528	17.8102	-0.046637	7.21069
B4GALT3	8.76028	13.7383	7.41417	11.2009	11.1503	10.1278	11.2493	9.30755	10.639	-1.94174	-0.610239
B4GALT4	11.396	9.51116	7.74686	11.5165	19.3404	23.9072	10.4536	9.63167	21.6238	-0.82192	11.1702
B4GALT5	6.26552	6.93926	6.41878	9.05909	4.05665	5.87777	6.60239	7.73894	4.96721	1.13655	-1.63518
B4GALT6	8.96677	18.8221	7.66824	10.7639	4.05366	17.4496	13.8944	9.21606	10.7516	-4.67835	-3.14277
B4GALT7	13.0385	15.242	8.02905	11.5134	7.75561	26.9196	14.1403	9.77124	17.3376	-4.36904	3.1973
B9D1	11.9947	12.927	8.35748	14.7501	21.8364	35.5952	12.4609	11.5538	28.7158	-0.90707	16.255
B9D2	5.19641	7.27061	5.14842	6.66792	4.2046	5.88611	6.23351	5.90817	5.04536	-0.32534	-1.18815
BABAM1	10.097	9.79695	8.85875	12.5302	24.3579	117.886	9.94695	10.6945	71.122	0.747509	61.1751
BACE1	9.07032	15.852	6.66969	10.6465	5.85445	12.9734	12.4611	8.6581	9.41392	-3.80304	-3.04723
BACE1-AS	5.7983	NA	NA	2.84895	2.31393	9.26094	2.89915	1.42447	5.78743	-1.47468	2.88828
BACE2	5.28726	11.7622	8.53687	13.0437	4.18844	13.715	8.52471	10.7903	8.9517	2.26558	0.426991
BACH1	2.16186	2.11188	2.14487	2.04088	2.25924	2.70186	2.13687	2.09288	2.48055	-0.0439925	0.343681
BAD	11.6883	12.3301	8.01785	14.0206	49.564	28.7611	12.0092	11.0192	39.1625	-0.989956	27.1533
BAG1	5.07555	14.2322	9.28059	11.7199	26.0817	20.5198	9.65387	10.5002	23.3007	0.846373	13.6469
BAG2	5.4343	8.27462	5.30365	6.80733	8.74541	6.01269	6.85446	6.05549	7.37905	-0.798973	0.524586
BAG3	5.84343	7.87975	5.65118	6.15595	5.57841	5.93349	6.86159	5.90357	5.75595	-0.958024	-1.10564
BAG4	4.26831	3.87227	4.90313	3.60706	2.83328	3.90725	4.07029	4.25509	3.37026	0.184803	-0.700028
BAG5	4.10598	2.81152	2.77058	2.67844	2.30124	2.65368	3.45875	2.72451	2.47746	-0.734237	-0.981292
BAG6	7.73808	12.7055	8.87968	9.47859	13.246	60.242	10.2218	9.17913	36.744	-1.04264	26.5222
BAGE	3.68037	8.53205	6.89068	3.61971	12.8565	7.14281	6.10621	5.25519	9.99964	-0.851016	3.89343
BAHCC1	4.54984	6.15968	4.34268	5.23587	2.84506	3.77241	5.35476	4.78928	3.30873	-0.565484	-2.04603
BAHD1	5.85586	5.13669	4.59724	6.12973	3.44074	4.34806	5.49628	5.36348	3.8944	-0.132793	-1.60187
BAIAP2	8.13537	12.3034	6.88971	9.06559	11.7565	7.06539	10.2194	7.97765	9.41094	-2.24176	-0.808466
BAIAP2-AS1	10.2858	14.3132	6.55569	12.7775	4.87579	12.2734	12.2995	9.6666	8.57462	-2.63291	-3.72489
BAIAP2L1	9.46764	11.2281	7.26634	10.0104	23.0619	13.9325	10.3479	8.63839	18.4972	-1.70949	8.14932
BAIAP2L2	7.7815	7.00335	3.39249	10.049	9.24318	10.31	7.39243	6.72076	9.77658	-0.671667	2.38416
BAIAP3	12.6638	12.4539	9.58688	11.5119	18.418	74.6553	12.5588	10.5494	46.5366	-2.00944	33.9778
BAK1	6.93136	7.56161	6.34496	8.68757	9.1985	6.17353	7.24648	7.51626	7.68601	0.269784	0.439534
BAMBI	1.01854	1.14711	1.42757	1.52494	1.32152	1.54102	1.08282	1.47626	1.43127	0.393431	0.348445
BANF1	11.9021	14.6798	8.95729	12.3204	14.5215	52.0478	13.2909	10.6388	33.2846	-2.65211	19.9937
BANK1	6.38116	11.0546	8.70771	16.9517	11.4327	19.2813	8.71788	12.8297	15.357	4.11183	6.63909
BANP	3.76811	5.63728	3.74504	4.02497	3.56591	4.2651	4.7027	3.885	3.91551	-0.817692	-0.78719
BAP1	8.15707	11.0787	7.24849	9.00512	16.1897	14.0014	9.6179	8.1268	15.0955	-1.49109	5.47764
BARD1	4.91005	3.8061	3.66766	3.27277	3.64093	2.80452	4.35808	3.47021	3.22273	-0.887863	-1.13535
BARX1	7.17268	10.5478	9.76172	5.80639	5.15883	15.5025	8.86024	7.78406	10.3306	-1.07618	1.4704
BARX2	4.96966	7.76169	5.20912	6.0467	2.35187	4.33588	6.36567	5.62791	3.34388	-0.737756	-3.02179
BASP1	6.72668	5.61325	3.25293	6.1765	NA	6.04376	6.16996	4.71472	3.02188	-1.45525	-3.14808
BATF2	2.16482	2.35272	2.74708	6.08873	2.49632	5.24246	2.25877	4.4179	3.86939	2.15913	1.61062
BATF3	9.33048	9.21782	12.5187	8.64179	9.65043	12.3322	9.27415	10.5802	10.9913	1.3061	1.71715
BAX	12.1028	12.8813	8.03957	11.0069	3.12332	11.7356	12.492	9.52326	7.42947	-2.96878	-5.06257
BAZ1A	5.80648	7.3681	5.35927	6.83808	8.87123	7.42125	6.58729	6.09867	8.14624	-0.488616	1.55895
BAZ1B	5.40092	7.1806	4.65311	6.17157	1.96818	5.54393	6.29076	5.41234	3.75605	-0.878414	-2.53471
BAZ2A	7.15582	10.0009	5.52338	5.99799	4.85222	6.49695	8.57837	5.76069	5.67459	-2.81768	-2.90378
BAZ2B	8.78059	12.1883	7.98882	10.3764	4.615	8.82135	10.4845	9.1826	6.71818	-1.30185	-3.76627
BBC3	1.07339	1.70623	1.44918	2.31377	1.9537	1.85856	1.38981	1.88147	1.90613	0.491664	0.516321
BBIP1	11.7489	6.00426	9.0974	10.4535	55.5391	27.1726	8.87655	9.77546	41.3559	0.898908	32.4793
BBS1	12.684	11.0614	9.83017	13.851	10.2903	38.4402	11.8727	11.8406	24.3652	-0.0321679	12.4925
BBS10	4.80936	6.43345	5.03113	5.65663	1.99225	4.11795	5.62141	5.34388	3.0551	-0.277527	-2.56631
BBS12	1.8851	2.33228	2.21015	2.18897	1.99143	2.83952	2.10869	2.19956	2.41548	0.0908728	0.306785
BBS2	11.2838	8.06003	9.39511	15.863	18.1706	51.9204	9.67194	12.6291	35.0455	2.95713	25.3736
BBS4	12.9651	9.53023	9.12917	10.7355	24.4245	27.7989	11.2476	9.93235	26.1117	-1.31529	14.864
BBS5	11.1429	14.4154	9.50257	13.852	12.9073	92.3172	12.7792	11.6773	52.6123	-1.10188	39.8331
BBS7	9.12639	11.3385	6.62123	10.7879	12.3978	72.0228	10.2324	8.70458	42.2103	-1.52787	31.9778
BBS9	10.2666	14.5886	7.55894	13.7498	17.2245	25.5137	12.4276	10.6544	21.3691	-1.77327	8.94149
BBX	8.24084	11.8087	6.84953	10.3536	5.45855	17.2925	10.0248	8.60155	11.3755	-1.42322	1.35074
BCAM	11.9497	9.22151	9.177	12.1432	19.6603	33.9887	10.5856	10.6601	26.8245	0.0745078	16.2389
BCAN	3.20477	3.44487	6.82978	9.98916	8.0609	7.16214	3.32482	8.40947	7.61152	5.08465	4.2867
BCAP29	9.46305	10.891	8.72217	14.0044	31.6442	34.3307	10.177	11.3633	32.9875	1.18629	22.8105
BCAP31	8.6746	12.534	9.9876	13.9072	14.1356	42.0005	10.6043	11.9474	28.068	1.34311	17.4637
BCAR1	3.45411	3.60243	3.99127	3.97623	3.30707	2.37588	3.52827	3.98375	2.84147	0.455476	-0.686799
BCAR3	2.26426	2.59656	4.75204	2.7212	3.59413	4.46408	2.43041	3.73662	4.02911	1.30621	1.59869
BCAS1	11.1318	5.49331	10.2522	7.83001	23.5759	30.4841	8.31257	9.0411	27.03	0.728536	18.7174
BCAS2	8.0972	10.0024	7.80988	9.50156	13.3072	12.0618	9.0498	8.65572	12.6845	-0.394084	3.63472
BCAS3	9.30598	10.3087	7.97031	12.7432	6.95423	17.156	9.80734	10.3567	12.0551	0.549407	2.24779
BCAS4	10.7783	11.3549	8.10983	10.8755	7.46964	107.665	11.0666	9.49264	57.5671	-1.57398	46.5005
BCAT1	4.35737	14.4997	7.55985	30.4914	7.15331	172.338	9.42853	19.0256	89.7455	9.59708	80.3169
BCAT2	10.2654	12.8104	10.2527	10.253	58.6589	79.5458	11.5379	10.2529	69.1023	-1.28503	57.5644
BCCIP	6.62618	7.82179	8.80914	11.7586	14.3281	69.725	7.22399	10.2839	42.0266	3.05986	34.8026
BCDIN3D	2.37216	2.11271	1.79267	2.3779	1.92852	2.62457	2.24243	2.08529	2.27655	-0.15715	0.0341109
BCDIN3D-AS1	3.16464	9.95529	4.6273	7.27678	4.46709	11.3897	6.55997	5.95204	7.9284	-0.607931	1.36843
BCHE	8.93227	9.26208	7.97736	12.7493	9.85142	23.2979	9.09717	10.3633	16.5746	1.26617	7.47746
BCKDHA	19.096	14.0555	8.86661	12.3519	21.9734	36.4434	16.5757	10.6093	29.2084	-5.96646	12.6327
BCKDHB	12.6848	11.5927	10.1682	10.1647	11.4861	64.733	12.1388	10.1664	38.1096	-1.97232	25.9708
BCKDK	14.9305	15.6196	9.67147	11.7874	22.4201	36.1766	15.2751	10.7294	29.2984	-4.54563	14.0233
BCL10	2.65959	2.42639	1.99965	1.95713	2.47694	2.69954	2.54299	1.97839	2.58824	-0.564595	0.0452521
BCL11B	4.70806	2.7913	3.72408	3.04307	3.39807	4.21686	3.74968	3.38358	3.80746	-0.366101	0.0577837
BCL2	7.15146	8.43148	3.30023	13.7581	14.7504	7.3611	7.79147	8.52918	11.0557	0.737704	3.26427
BCL2L1	5.78073	6.59308	4.27057	3.96545	3.55952	3.469	6.1869	4.11801	3.51426	-2.0689	-2.67264
BCL2L11	3.01213	2.6656	2.43562	2.79975	2.26583	2.85967	2.83886	2.61768	2.56275	-0.221178	-0.276112
BCL2L12	12.372	13.4285	7.8992	11.0208	5.41297	13.1265	12.9003	9.45998	9.26975	-3.4403	-3.63053
BCL2L13	9.71573	14.2388	7.46611	12.3378	9.30012	14.9483	11.9773	9.90195	12.1242	-2.07532	0.14696
BCL2L14	4.70722	5.26662	4.23674	7.63174	7.31259	5.25801	4.98692	5.93424	6.2853	0.947319	1.29838
BCL2L2	9.08768	9.89486	9.39796	9.25837	10.2526	41.2139	9.49127	9.32816	25.7332	-0.163104	16.242
BCL3	1.3659	1.82987	1.78893	1.77518	2.06114	2.09768	1.59789	1.78206	2.07941	0.184169	0.481523
BCL6	1.56933	1.60844	1.53574	1.65652	1.63327	1.8557	1.58888	1.59613	1.74448	0.00724646	0.1556
BCL6B	2.06611	11.4869	3.61964	4.19514	13.1937	9.54195	6.7765	3.90739	11.3678	-2.86911	4.59132
BCL7A	3.86113	4.07147	4.35137	6.80606	6.12255	3.5225	3.9663	5.57872	4.82252	1.61242	0.856224
BCL7B	7.40093	5.56343	6.3728	7.67238	4.56442	4.2388	6.48218	7.02259	4.40161	0.540416	-2.08057
BCL7C	7.08096	11.2688	8.36429	10.2127	28.3145	47.4418	9.17486	9.28848	37.8781	0.113626	28.7033
BCL9	3.56356	3.38715	5.06781	6.22404	4.21457	2.71627	3.47535	5.64592	3.46542	2.17057	-0.00993084
BCL9L	3.68263	3.38548	3.25445	4.47794	2.59487	2.80944	3.53405	3.8662	2.70216	0.332142	-0.831897
BCLAF1	4.90443	10.0417	7.34747	12.2144	11.4684	17.1064	7.47308	9.78092	14.2874	2.30784	6.81433
BCO2	8.5915	9.4056	45.6988	14.6811	5.84172	12.3467	8.99855	30.19	9.0942	21.1914	0.0956527
BCOR	1.97018	2.06361	2.55697	2.64247	1.85957	2.10604	2.0169	2.59972	1.9828	0.582823	-0.0340925
BCORL1	2.53092	3.41779	4.0186	5.45085	2.32553	3.24295	2.97436	4.73473	2.78424	1.76037	-0.190121
BCR	8.66165	10.8986	7.24146	10.7387	53.6122	6.73741	9.78011	8.99006	30.1748	-0.790048	20.3947
BCRP2	10.1087	9.9004	8.09094	10.8787	7.54553	9.6112	10.0046	9.48484	8.57836	-0.519721	-1.42619
BCRP3	8.98136	4.46757	2.48052	7.40293	6.31673	6.40862	6.72446	4.94172	6.36268	-1.78274	-0.361787
BCS1L	9.50632	11.5428	8.29767	12.4972	25.5547	28.2769	10.5246	10.3974	26.9158	-0.12716	16.3912
BDH1	9.27939	13.5477	8.15184	12.9928	40.2855	28.8746	11.4136	10.5723	34.5801	-0.841225	23.1665
BDH2	15.413	6.5467	11.8365	12.9945	11.3849	31.8794	10.9799	12.4155	21.6322	1.43564	10.6523
BDKRB1	6.13076	4.15554	3.63676	4.34103	6.938	3.0823	5.14315	3.9889	5.01015	-1.15426	-0.133001
BDKRB2	2.0371	3.90301	4.19195	7.97451	4.33796	4.88558	2.97006	6.08323	4.61177	3.11317	1.64171
BDNF-AS	7.71677	7.79859	5.44405	17.5961	14.3773	9.52756	7.75768	11.5201	11.9524	3.76242	4.19475
BDP1	6.86164	11.419	5.73445	9.05051	4.77035	5.92772	9.1403	7.39248	5.34904	-1.74782	-3.79126
BEAN1	5.56132	8.2677	3.97157	7.28516	27.599	12.958	6.91451	5.62837	20.2785	-1.28614	13.364
BECN1	7.6372	7.81085	9.62906	8.71282	42.768	39.9849	7.72402	9.17094	41.3764	1.44692	33.6524
BEGAIN	5.47025	9.0652	7.04545	8.97454	7.45128	10.3668	7.26773	8.01	8.90905	0.742268	1.64132
BEND3	5.63563	5.74395	3.84866	4.5078	4.0413	3.52322	5.68979	4.17823	3.78226	-1.51156	-1.90753
BEND3P3	7.8689	15.0111	8.27112	10.0729	9.12913	22.2921	11.44	9.17202	15.7106	-2.26799	4.27063
BEND4	6.67065	8.23983	6.14079	9.30402	8.20557	5.76655	7.45524	7.7224	6.98606	0.267162	-0.469177
BEND5	4.87152	10.7396	4.52471	7.36516	10.5112	9.32061	7.80558	5.94494	9.91592	-1.86064	2.11034
BEND6	6.62264	7.35167	16.9867	6.92329	13.5179	17.7193	6.98716	11.955	15.6186	4.96783	8.63141
BEND7	6.02726	11.53	6.69438	9.56688	3.57146	17.2595	8.77861	8.13063	10.4155	-0.647982	1.63689
BEST1	7.41061	14.036	6.55459	14.8441	33.9127	15.9984	10.7233	10.6994	24.9556	-0.0239485	14.2323
BEST2	NA	3.75931	4.09624	5.56359	5.59442	6.48035	1.87965	4.82992	6.03739	2.95026	4.15773
BEST3	8.67567	8.80872	13.1436	13.2043	7.96493	10.0147	8.74219	13.1739	8.98981	4.43174	0.247613
BEST4	6.72393	13.5729	5.19449	12.7854	13.3961	NA	10.1484	8.98993	6.69806	-1.15851	-3.45038
BET1	9.0386	10.9085	6.47451	9.96541	8.52322	13.3146	9.97353	8.21996	10.9189	-1.75357	0.945398
BET1L	8.07948	8.6303	6.78362	9.24944	7.72125	6.72989	8.35489	8.01653	7.22557	-0.338361	-1.12932
BEX1	1.83797	4.31546	6.24384	2.98761	6.34419	21.8588	3.07672	4.61573	14.1015	1.53901	11.0248
BEX2	9.90771	7.26842	7.91902	13.2663	54.3926	15.1171	8.58807	10.5927	34.7549	2.00459	26.1668
BEX4	10.5553	9.82894	5.52498	10.606	12.8165	16.185	10.1921	8.0655	14.5007	-2.12664	4.30861
BEX5	2.9763	7.21833	8.39111	5.70707	5.5554	101.943	5.09732	7.04909	53.7493	1.95177	48.6519
BFAR	5.79696	6.45384	4.93052	5.97493	4.95785	4.75207	6.1254	5.45273	4.85496	-0.672671	-1.27044
BFSP1	2.79872	18.5673	5.00394	15.6816	31.2273	21.6592	10.683	10.3428	26.4432	-0.340246	15.7602
BGN	8.53057	5.22802	51.4834	3.93885	17.9753	31.8849	6.8793	27.7111	24.9301	20.8318	18.0508
BHLHA15	3.23816	4.15795	4.57147	5.77303	5.47028	4.25725	3.69805	5.17225	4.86377	1.47419	1.16571
BHLHB9	7.38734	11.4018	6.61006	8.48798	8.72404	17.2948	9.39456	7.54902	13.0094	-1.84554	3.61485
BHLHE40	0.891537	1.52188	1.79909	1.53519	1.96173	2.12712	1.20671	1.66714	2.04443	0.460431	0.837719
BHLHE40-AS1	4.22723	5.62852	17.1804	30.0804	18.4296	4.63521	4.92788	23.6304	11.5324	18.7025	6.60454
BHLHE41	7.37229	11.1426	5.58274	6.97981	3.83171	3.97581	9.25744	6.28128	3.90376	-2.97616	-5.35368
BICD1	5.04556	6.73099	5.00591	5.47669	3.68127	3.89014	5.88827	5.2413	3.7857	-0.646974	-2.10257
BICD2	9.54688	10.7568	7.66267	10.9777	14.669	16.7621	10.1518	9.32016	15.7155	-0.831672	5.56369
BID	10.9435	12.4758	8.34571	12.2436	15.2672	22.3693	11.7096	10.2947	18.8183	-1.41496	7.10866
BIK	4.42352	5.25324	5.6154	6.38666	7.6972	7.1399	4.83838	6.00103	7.41855	1.16265	2.58017
BIN1	13.3579	10.705	9.4147	10.7272	59.9754	29.9818	12.0314	10.071	44.9786	-1.96045	32.9472
BIN3	3.66383	3.29407	3.76301	4.0521	2.90558	3.4251	3.47895	3.90755	3.16534	0.428605	-0.313607
BIRC2	7.70437	12.1101	6.12054	9.57646	7.80536	8.30074	9.90723	7.8485	8.05305	-2.05873	-1.85417
BIRC3	2.91552	3.84753	5.09761	6.18265	4.34367	3.36913	3.38152	5.64013	3.8564	2.25861	0.474877
BIRC5	4.65511	12.2005	7.84446	13.7493	6.04511	22.1494	8.42779	10.7969	14.0972	2.3691	5.66945
BIRC6	6.70254	9.45234	5.9386	8.73705	4.84246	7.2004	8.07744	7.33782	6.02143	-0.739615	-2.05601
BIRC7	5.66426	5.65582	6.06458	NA	3.10797	5.30856	5.66004	3.03229	4.20827	-2.62775	-1.45177
BIRC8	9.34178	NA	5.937	2.32726	3.54235	NA	4.67089	4.13213	1.77117	-0.538765	-2.89972
BIVM	8.69719	8.21212	8.67536	14.5441	6.41574	39.9746	8.45466	11.6097	23.1952	3.15505	14.7405
BLCAP	7.23643	11.7286	6.83674	10.6899	9.17426	8.46047	9.48252	8.7633	8.81736	-0.719213	-0.665153
BLM	4.43932	4.99227	4.35023	4.91848	3.33756	3.24168	4.71579	4.63436	3.28962	-0.0814363	-1.42617
BLMH	8.29551	10.6676	8.83707	14.2066	4.09504	26.641	9.48154	11.5218	15.368	2.04029	5.88649
BLNK	7.95104	11.4146	5.40706	6.71199	10.0262	8.97873	9.6828	6.05953	9.50246	-3.62328	-0.180347
BLOC1S1	9.8869	11.3562	12.8279	16.8345	7.68473	23.1302	10.6215	14.8312	15.4075	4.20964	4.78593
BLOC1S2	10.9835	12.3719	7.63592	5.45949	11.0109	6.8522	11.6777	6.54771	8.93153	-5.12996	-2.74614
BLOC1S3	3.54823	2.92526	2.81071	3.6172	2.55863	2.79915	3.23674	3.21395	2.67889	-0.0227874	-0.557852
BLOC1S4	3.79695	3.48441	5.11519	2.47839	4.55724	3.69887	3.64068	3.79679	4.12805	0.156109	0.487374
BLOC1S6	8.64625	10.6328	7.13905	10.3463	9.04863	11.1921	9.63955	8.74267	10.1204	-0.896873	0.480822
BLVRA	11.7161	8.5968	7.84595	12.733	15.3544	22.8927	10.1565	10.2895	19.1235	0.133025	8.96708
BLVRB	11.8922	13.9843	8.40421	10.5422	24.0498	22.4061	12.9382	9.47322	23.2279	-3.46499	10.2897
BLZF1	6.33083	9.28601	5.73981	6.95964	23.6371	3.65421	7.80842	6.34973	13.6457	-1.45869	5.83724
BMF	1.71463	1.87661	2.0914	2.19259	2.24506	2.40355	1.79562	2.142	2.3243	0.346382	0.528688
BMI1	10.0109	9.37239	6.25799	6.78424	3.02153	9.39972	9.69165	6.52112	6.21063	-3.17054	-3.48103
BMP1	11.1687	13.283	7.65292	12.3942	8.87976	31.1959	12.2258	10.0236	20.0378	-2.20225	7.81199
BMP2K	9.43507	11.6388	6.43899	10.1137	4.7666	10.1313	10.5369	8.27634	7.44895	-2.26059	-3.08799
BMP4	1.57745	4.66066	4.60211	4.74205	4.06729	4.85883	3.11905	4.67208	4.46306	1.55302	1.34401
BMP6	6.3798	12.8804	9.42912	10.9944	4.50733	8.6274	9.63012	10.2118	6.56736	0.581642	-3.06276
BMP7	7.93268	12.3488	7.63074	9.0666	5.94245	18.9157	10.1407	8.34867	12.4291	-1.79208	2.28831
BMP8A	10.7591	12.6884	7.23231	7.1103	6.17693	13.6014	11.7237	7.17131	9.88919	-4.55241	-1.83453
BMP8B	8.07978	15.0419	6.56795	11.6924	7.89382	10.1755	11.5608	9.13017	9.03465	-2.43067	-2.5262
BMPR1A	5.50955	5.29768	4.40611	7.35621	3.20283	3.77101	5.40362	5.88116	3.48692	0.477543	-1.91669
BMPR1B	4.66621	5.569	5.17655	4.77486	3.04708	3.83389	5.1176	4.9757	3.44048	-0.141897	-1.67712
BMPR2	9.07744	11.4111	6.99023	10.8209	7.48201	29.2882	10.2443	8.90557	18.3851	-1.33869	8.14087
BMS1	8.07733	8.51496	6.58811	8.8392	6.80295	25.0933	8.29615	7.71365	15.9481	-0.582492	7.652
BMS1P20	14.0678	11.2434	8.84712	9.43613	12.5914	176.019	12.6556	9.14162	94.3051	-3.514	81.6495
BMS1P4	10.2831	14.6845	5.54246	8.27802	4.79783	7.67581	12.4838	6.91024	6.23682	-5.57356	-6.24699
BMS1P5	9.12345	4.17242	5.23961	3.66944	2.83335	31.0342	6.64793	4.45453	16.9338	-2.19341	10.2858
BNC2	3.23555	57.8021	4.44272	15.7282	5.9936	25.9629	30.5188	10.0855	15.9782	-20.4334	-14.5406
BNIP1	7.97761	12.9422	7.24263	8.77804	8.5863	6.71902	10.4599	8.01034	7.65266	-2.44957	-2.80725
BNIP2	7.44739	10.2776	6.97417	8.38654	7.36049	9.9701	8.8625	7.68036	8.6653	-1.18214	-0.197199
BNIP3	5.17535	20.1467	7.30368	11.458	20.1929	24.5877	12.661	9.38083	22.3903	-3.2802	9.72924
BNIP3L	12.8135	14.5382	7.14471	12.0279	11.743	40.9588	13.6759	9.5863	26.3509	-4.08957	12.6751
BNIPL	5.74338	7.27783	28.338	5.16321	16.0858	17.3369	6.5106	16.7506	16.7114	10.24	10.2008
BOC	7.41405	17.0378	5.47757	6.45074	4.07817	25.0681	12.2259	5.96415	14.5732	-6.26177	2.34723
BOD1	9.8438	15.1143	6.51183	11.1457	2.28761	7.23429	12.479	8.82877	4.76095	-3.65028	-7.7181
BOD1L1	7.37963	9.20278	6.08186	10.2072	9.12011	11.0478	8.2912	8.14452	10.084	-0.146685	1.79275
BOK	9.37217	14.1907	7.18354	10.7796	10.1945	10.3795	11.7815	8.98159	10.287	-2.79987	-1.49447
BOK-AS1	7.0335	8.89662	5.98724	6.82917	7.01904	6.07052	7.96506	6.40821	6.54478	-1.55685	-1.42028
BOLA1	5.52253	6.31606	4.50965	5.80302	5.35005	3.85381	5.91929	5.15634	4.60193	-0.762957	-1.31736
BOLA3	10.8829	10.3352	9.93723	8.63259	19.122	53.8038	10.6091	9.28491	36.4629	-1.32415	25.8538
BOLA3-AS1	5.62021	5.8627	6.18546	5.38595	12.568	9.61774	5.74146	5.7857	11.0929	0.0442488	5.3514
BOLL	6.69878	6.02252	4.44969	6.1084	2.11143	11.1274	6.36065	5.27904	6.61941	-1.08161	0.258762
BOP1	7.05874	8.21664	8.20767	9.44805	7.40829	29.3091	7.63769	8.82786	18.3587	1.19017	10.721
BORA	5.09768	4.44506	2.43591	2.66473	3.1624	5.38616	4.77137	2.55032	4.27428	-2.22105	-0.497091
BPGM	11.3375	9.7797	8.74364	11.4912	17.8139	27.8251	10.5586	10.1174	22.8195	-0.441186	12.2609
BPHL	13.8359	13.1926	8.89307	12.0582	25.8346	116.99	13.5142	10.4756	71.4125	-3.03861	57.8982
BPIFA2	12.2908	8.22766	NA	11.3448	NA	9.91076	10.2592	5.67242	4.95538	-4.58683	-5.30387
BPIFA4P	5.46708	7.09061	6.95145	8.24549	3.79567	11.1257	6.27885	7.59847	7.46069	1.31963	1.18185
BPIFB1	3.68236	2.74118	7.75627	10.9296	7.9665	6.53927	3.21177	9.34293	7.25288	6.13116	4.04111
BPIFB2	7.41125	5.32625	11.7311	70.5724	5.61514	9.91023	6.36875	41.1517	7.76268	34.783	1.39393
BPNT1	10.9347	12.3501	7.76998	11.6054	7.46105	30.0832	11.6424	9.6877	18.7721	-1.95469	7.12974
BPTF	5.39093	6.08849	4.5283	5.52972	3.19248	4.52862	5.73971	5.02901	3.86055	-0.710697	-1.87916
BRAF	6.93128	9.41569	5.74851	6.83108	6.15131	6.02444	8.17348	6.2898	6.08788	-1.88369	-2.08561
BRAP	5.25257	6.92227	4.84883	6.66992	5.86594	3.98346	6.08742	5.75938	4.9247	-0.328044	-1.16272
BRAT1	9.33479	14.4583	7.24949	12.274	24.5687	8.87708	11.8965	9.76173	16.7229	-2.13481	4.82637
BRCA1	7.84313	10.0901	5.62949	7.80611	4.75258	6.47708	8.96662	6.7178	5.61483	-2.24882	-3.35179
BRCA2	4.61456	6.05831	4.23756	5.05763	3.12229	4.0684	5.33644	4.6476	3.59534	-0.688837	-1.74109
BRCC3	6.53848	8.40756	7.97231	9.13648	11.692	34.4445	7.47302	8.55439	23.0682	1.08137	15.5952
BRD1	2.46013	2.73297	1.99025	2.10341	1.81483	2.30334	2.59655	2.04683	2.05909	-0.549723	-0.537463
BRD2	3.05257	3.54336	4.15151	4.86329	2.76256	2.59542	3.29796	4.5074	2.67899	1.20944	-0.618978
BRD3	5.67312	10.5669	5.67785	7.10878	3.40053	6.47104	8.12002	6.39331	4.93579	-1.7267	-3.18423
BRD4	7.06531	8.83152	5.3748	7.38809	3.57386	5.11901	7.94842	6.38145	4.34643	-1.56697	-3.60198
BRD7	7.43577	8.50922	5.88604	7.75612	8.15012	10.7954	7.9725	6.82108	9.47274	-1.15142	1.50024
BRD8	5.65036	6.90905	4.01511	4.30189	3.09822	3.14022	6.2797	4.1585	3.11922	-2.12121	-3.16048
BRD9	9.09127	12.2979	6.81672	9.71753	32.173	6.78843	10.6946	8.26713	19.4807	-2.42745	8.78612
BRE	9.38369	12.2614	8.79298	13.0121	18.0046	153.672	10.8225	10.9025	85.8383	0.0800068	75.0158
BRE-AS1	8.37909	5.20391	5.21521	NA	15.573	NA	6.7915	2.60761	7.78649	-4.18389	0.99499
BRF1	5.85804	7.64309	5.29686	6.68608	3.94418	5.33096	6.75056	5.99147	4.63757	-0.759091	-2.11299
BRF2	1.90163	1.65115	2.04446	1.56672	NA	2.53865	1.77639	1.80559	1.26932	0.0291985	-0.507065
BRI3	9.60629	19.2225	7.69128	11.2	35.7128	11.4493	14.4144	9.44562	23.5811	-4.96879	9.16668
BRI3BP	10.1425	16.2031	7.1866	11.7945	8.59587	10.3902	13.1728	9.49053	9.49305	-3.68227	-3.67975
BRICD5	9.51173	4.95454	11.0833	6.6052	8.47389	13.5011	7.23313	8.84427	10.9875	1.61113	3.75438
BRINP1	4.99673	9.70799	4.6314	4.934	5.66946	14.2285	7.35236	4.7827	9.949	-2.56966	2.59664
BRIP1	6.11359	11.0545	5.24824	7.35463	5.25515	5.93087	8.58403	6.30143	5.59301	-2.2826	-2.99102
BRIX1	4.23856	5.21386	4.0037	4.86931	4.09567	3.81936	4.72621	4.43651	3.95752	-0.289704	-0.768691
BRK1	7.32148	11.0968	10.4874	12.4664	17.3391	59.4416	9.20917	11.4769	38.3903	2.26771	29.1812
BRMS1	5.61652	11.9721	6.47272	9.8967	40.2675	6.7263	8.79431	8.18471	23.4969	-0.609605	14.7026
BRMS1L	7.59721	9.6992	8.99059	13.205	6.25204	28.4533	8.64821	11.0978	17.3527	2.44958	8.70447
BROX	6.85403	11.0564	7.92227	10.873	8.16844	32.186	8.95522	9.39764	20.1772	0.442422	11.222
BRPF1	1.73339	1.76627	1.82304	1.9571	1.83553	2.23939	1.74983	1.89007	2.03746	0.140236	0.287625
BRPF3	5.83838	8.60171	5.05708	6.89189	6.45749	4.82287	7.22004	5.97448	5.64018	-1.24556	-1.57986
BRSK1	3.23862	15.9961	7.20709	9.66988	9.33453	8.77568	9.61735	8.43849	9.0551	-1.17887	-0.562251
BRSK2	4.49955	10.611	6.0808	7.66104	6.78069	5.12176	7.55529	6.87092	5.95123	-0.684372	-1.60406
BRWD1	6.14775	8.67727	6.44343	5.02285	9.17286	5.11003	7.41251	5.73314	7.14145	-1.67937	-0.271062
BRWD1-IT2	11.2217	10.1299	4.41262	8.01531	12.9123	6.30193	10.6758	6.21397	9.60713	-4.46185	-1.06869
BRWD3	5.38844	18.8621	7.49738	7.95248	5.87291	9.6771	12.1253	7.72493	7.77501	-4.40034	-4.35027
BSCL2	5.63134	17.7604	8.78013	16.81	12.6238	37.1357	11.6959	12.7951	24.8798	1.09922	13.1839
BSDC1	11.0889	13.5908	10.1955	11.1688	72.8576	35.0758	12.3399	10.6822	53.9667	-1.65769	41.6269
BSG	10.598	11.5644	10.5608	13.2204	26.5469	56.7526	11.0812	11.8906	41.6498	0.809371	30.5686
BSN	8.43831	5.71657	5.36549	7.18264	6.44103	6.32924	7.07744	6.27407	6.38513	-0.803374	-0.692308
BSN-AS2	8.22558	16.9125	3.79437	7.0081	8.3434	19.3668	12.569	5.40124	13.8551	-7.16779	1.28609
BSPRY	9.14738	13.0538	6.98541	10.8124	5.28661	10.4345	11.1006	8.89892	7.86054	-2.20166	-3.24003
BST2	3.48999	17.0118	9.88201	8.24639	19.1234	9.3788	10.2509	9.0642	14.2511	-1.18669	4.00021
BTAF1	5.80908	8.02768	5.36307	6.96955	4.78376	5.61443	6.91838	6.16631	5.19909	-0.752071	-1.71929
BTBD1	7.59923	9.69378	8.90089	12.1631	47.0574	61.1011	8.6465	10.532	54.0793	1.88547	45.4328
BTBD10	6.45423	10.4538	6.30442	6.8186	13.569	4.91105	8.45401	6.56151	9.24001	-1.8925	0.785997
BTBD11	4.24169	8.71299	8.27199	7.64444	8.77612	5.34723	6.47734	7.95822	7.06168	1.48088	0.58434
BTBD16	5.62981	7.53361	9.03749	7.30527	13.6176	12.9236	6.58171	8.17138	13.2706	1.58967	6.68889
BTBD19	24.6152	5.17192	3.11846	NA	4.30039	11.8101	14.8936	1.55923	8.05526	-13.3344	-6.83832
BTBD2	9.38995	13.3963	8.0892	10.2452	6.90667	12.2304	11.3931	9.16718	9.56852	-2.22595	-1.82461
BTBD3	6.83455	9.02618	5.5332	6.50852	8.18701	6.93101	7.93036	6.02086	7.55901	-1.9095	-0.37135
BTBD6	5.85662	12.8528	7.61896	10.416	36.275	16.6283	9.35469	9.01748	26.4517	-0.337208	17.097
BTBD7	6.90227	6.42205	5.61056	6.04866	3.55606	4.50187	6.66216	5.82961	4.02897	-0.832553	-2.6332
BTBD8	5.52484	11.3125	4.81051	11.7054	9.29023	16.3243	8.41867	8.25795	12.8073	-0.160722	4.38858
BTBD9	6.07097	8.32597	5.64154	8.02024	5.09779	5.78893	7.19847	6.83089	5.44336	-0.36758	-1.75511
BTD	12.7594	13.5413	8.16137	12.943	22.501	21.8183	13.1504	10.5522	22.1596	-2.59815	9.00929
BTF3	11.5587	9.23903	8.63802	9.57371	11.5279	127.269	10.3988	9.10586	69.3982	-1.29297	58.9994
BTF3L4	8.46331	11.6355	6.91552	9.29913	5.42527	10.7847	10.0494	8.10732	8.105	-1.9421	-1.94443
BTG1	1.36011	1.51026	1.59251	1.81609	1.02537	1.47508	1.43519	1.7043	1.25022	0.269108	-0.184965
BTG2	1.07645	1.2563	1.23043	1.28804	1.15562	1.43292	1.16638	1.25924	1.29427	0.0928581	0.127893
BTG3	12.7493	9.79115	8.61698	10.7065	8.97638	23.5782	11.2702	9.66172	16.2773	-1.60851	5.00707
BTN1A1	4.88829	9.97279	15.6905	4.77941	4.01373	9.70716	7.43054	10.235	6.86044	2.80443	-0.570096
BTN2A1	8.33857	8.44533	5.70152	7.56329	8.47569	4.49916	8.39195	6.63241	6.48743	-1.75954	-1.90452
BTN2A2	3.87836	11.726	6.30146	10.4515	7.49499	5.51611	7.80216	8.37646	6.50555	0.574306	-1.29661
BTN2A3P	5.45457	6.21992	5.24438	6.04816	5.356	5.95847	5.83724	5.64627	5.65724	-0.190971	-0.180007
BTN3A1	6.55824	11.0756	6.64331	9.06221	4.33337	9.28772	8.81693	7.85276	6.81055	-0.964171	-2.00638
BTN3A2	10.8122	10.5951	8.49171	11.5985	2.65233	36.3698	10.7036	10.0451	19.5111	-0.658504	8.80745
BTN3A3	9.89031	13.6576	7.94213	9.06401	3.00193	10.7519	11.7739	8.50307	6.87691	-3.27087	-4.89703
BTNL9	5.92437	8.38076	3.94023	6.31703	3.36915	6.72363	7.15256	5.12863	5.04639	-2.02393	-2.10617
BTRC	5.13269	5.36648	5.83147	7.97424	4.75689	4.70638	5.24958	6.90285	4.73163	1.65327	-0.517947
BUB1	7.97281	9.58179	5.17808	8.51644	6.61661	8.36951	8.7773	6.84726	7.49306	-1.93004	-1.28424
BUB1B	5.72873	7.95387	4.83675	6.47335	4.89569	5.68855	6.8413	5.65505	5.29212	-1.18625	-1.54918
BUB3	8.00879	10.962	6.46975	8.91605	7.49626	8.73364	9.48538	7.6929	8.11495	-1.79247	-1.37043
BUD13	2.82031	2.41985	2.13096	2.85752	2.06081	2.26469	2.62008	2.49424	2.16275	-0.125836	-0.457324
BUD31	11.9787	8.34316	7.40377	10.0846	8.32543	24.0531	10.1609	8.74418	16.1893	-1.41674	6.02834
BVES	16.8094	17.4003	9.67913	16.0859	27.5762	15.539	17.1048	12.8825	21.5576	-4.22231	4.4528
BYSL	4.98837	5.76388	4.73382	5.9533	3.21191	3.60396	5.37613	5.34356	3.40793	-0.0325613	-1.96819
BZRAP1	9.79486	10.9511	7.5944	9.55698	7.63338	9.05645	10.373	8.57569	8.34491	-1.79729	-2.02807
BZRAP1-AS1	22.3213	7.61805	9.60512	16.3703	7.76966	21.4043	14.9697	12.9877	14.587	-1.98197	-0.382679
BZW1	4.92977	12.2535	8.30176	15.0382	35.6288	37.811	8.59163	11.67	36.7199	3.07834	28.1283
BZW2	8.09259	11.0735	7.63727	12.0035	6.66403	20.0203	9.58306	9.82041	13.3421	0.237348	3.75909
C10orf10	1.21141	1.28686	2.1136	1.86011	1.54322	2.38394	1.24913	1.98685	1.96358	0.737722	0.714447
C10orf111	3.02689	3.86949	5.51427	4.29569	6.93448	NA	3.44819	4.90498	3.46724	1.45679	0.0190472
C10orf12	7.61142	9.76708	5.03265	6.89154	6.85948	6.79549	8.68925	5.9621	6.82749	-2.72715	-1.86176
C10orf131	9.42408	9.1059	5.27194	6.1921	6.24879	5.13937	9.26499	5.73202	5.69408	-3.53297	-3.57091
C10orf2	6.24296	7.90212	5.16785	7.09596	2.99195	4.7093	7.07254	6.1319	3.85062	-0.940639	-3.22192
C10orf25	7.6625	14.0626	6.02372	8.8353	9.61477	32.1942	10.8626	7.42951	20.9045	-3.43305	10.0419
C10orf32	13.6955	10.1324	11.3263	14.4747	8.375	21.4683	11.914	12.9005	14.9216	0.98653	3.00765
C10orf35	9.96393	12.6064	7.13227	11.356	4.69198	8.6045	11.2852	9.24414	6.64824	-2.04103	-4.63693
C10orf54	7.66024	8.03595	12.2683	9.29529	7.20852	7.58022	7.84809	10.7818	7.39437	2.93369	-0.453723
C10orf76	6.18183	13.212	9.18457	12.2105	13.6317	66.0888	9.69692	10.6975	39.8603	1.00062	30.1633
C10orf88	7.57926	8.15424	6.49417	7.18698	5.05814	3.58811	7.86675	6.84057	4.32312	-1.02618	-3.54363
C10orf91	5.58698	12.8992	7.78181	5.53986	10.631	23.724	9.24308	6.66084	17.1775	-2.58224	7.93443
C10orf95	12.0198	13.5347	4.81685	35.3362	61.3026	12.1146	12.7772	20.0765	36.7086	7.29927	23.9313
C11orf1	7.92871	8.13679	9.21551	11.6632	19.6717	56.864	8.03275	10.4394	38.2679	2.4066	30.2351
C11orf24	7.93427	12.2202	6.45305	8.15181	6.28368	8.20259	10.0773	7.30243	7.24314	-2.77482	-2.83411
C11orf30	4.79159	6.46026	4.51142	5.25104	3.33358	4.56731	5.62593	4.88123	3.95045	-0.744698	-1.67548
C11orf31	11.7122	12.189	8.80105	10.5405	42.3864	73.5226	11.9506	9.67075	57.9545	-2.27984	46.0039
C11orf45	5.48595	22.6231	2.63824	8.73007	8.81098	7.85939	14.0545	5.68415	8.33519	-8.37036	-5.71933
C11orf49	11.7234	11.6654	8.19132	9.95341	65.6133	37.2298	11.6944	9.07236	51.4216	-2.62204	39.7272
C11orf54	11.8573	13.2161	8.14723	11.7434	19.2597	35.1353	12.5367	9.9453	27.1975	-2.59139	14.6608
C11orf57	7.33358	11.686	7.00744	7.94871	4.41453	6.02636	9.50979	7.47807	5.22044	-2.03171	-4.28934
C11orf58	6.96146	10.5688	8.47019	13.3302	18.8931	30.9193	8.76513	10.9002	24.9062	2.13506	16.1411
C11orf63	4.70762	10.2141	3.70472	19.0626	2.45505	10.5665	7.46088	11.3837	6.51076	3.92279	-0.950121
C11orf65	9.02435	8.49072	11.654	13.3381	7.42722	16.6588	8.75753	12.496	12.043	3.73851	3.2855
C11orf68	6.9611	8.79087	5.87614	7.0244	4.48372	6.69831	7.87599	6.45027	5.59102	-1.42572	-2.28497
C11orf70	13.047	10.6945	10.3309	12.1825	6.92789	12.6021	11.8708	11.2567	9.76497	-0.614061	-2.10579
C11orf71	9.56016	14.308	8.33029	13.0951	21.6442	22.1951	11.9341	10.7127	21.9197	-1.22136	9.98559
C11orf73	6.91083	11.014	7.92016	14.1901	21.4949	35.6297	8.96243	11.0551	28.5623	2.0927	19.5999
C11orf74	8.59552	7.22145	7.32221	9.46569	16.5379	71.458	7.90849	8.39395	43.998	0.485465	36.0895
C11orf80	14.0617	9.52734	8.6347	11.1945	13.6707	51.2418	11.7945	9.91462	32.4563	-1.87991	20.6618
C11orf84	5.83631	4.71124	3.32722	4.70052	3.66703	3.10933	5.27377	4.01387	3.38818	-1.25991	-1.8856
C11orf85	17.0583	9.54889	8.38549	8.23464	8.97842	21.9726	13.3036	8.31006	15.4755	-4.99355	2.17189
C11orf91	5.10268	10.3116	4.48112	3.54612	6.90405	NA	7.70716	4.01362	3.45202	-3.69354	-4.25514
C11orf94	4.86843	NA	NA	5.40326	NA	NA	2.43422	2.70163	NA	0.267415	-2.43422
C11orf95	2.53909	2.40297	1.69996	4.66881	1.7534	3.21952	2.47103	3.18438	2.48646	0.713354	0.0154343
C12orf10	11.0104	11.4144	7.23702	10.8431	9.8439	13.1605	11.2124	9.04005	11.5022	-2.17236	0.289806
C12orf29	7.79778	11.5388	6.50293	10.1111	7.99213	11.4228	9.66831	8.307	9.70747	-1.36131	0.0391602
C12orf4	6.47941	8.95779	5.89977	6.61291	9.31525	6.26553	7.7186	6.25634	7.79039	-1.46226	0.0717916
C12orf42	6.65571	3.55935	4.02804	11.0939	NA	7.83954	5.10753	7.56095	3.91977	2.45342	-1.18776
C12orf43	7.28137	11.1372	6.70129	8.79251	4.69178	5.67073	9.20929	7.7469	5.18125	-1.46239	-4.02804
C12orf45	7.62186	9.6533	7.61502	7.43185	2.70507	9.68725	8.63758	7.52343	6.19616	-1.11415	-2.44142
C12orf49	8.76322	14.1785	5.87162	10.481	6.68011	8.03085	11.4709	8.17629	7.35548	-3.29457	-4.11538
C12orf57	12.2058	14.3261	9.4556	18.1359	15.2516	22.1255	13.2659	13.7958	18.6886	0.529835	5.42263
C12orf60	4.19806	6.10344	6.37579	3.25744	6.58519	2.98917	5.15075	4.81661	4.78718	-0.334138	-0.36357
C12orf65	2.3782	3.80237	3.43172	3.99943	2.12516	2.82531	3.09029	3.71558	2.47524	0.625288	-0.615051
C12orf66	5.02896	4.21423	4.60115	6.1408	4.08828	3.84937	4.62159	5.37098	3.96883	0.749381	-0.652769
C12orf73	12.9056	15.1406	10.163	7.87537	32.9448	46.9942	14.0231	9.01916	39.9695	-5.00395	25.9464
C12orf75	10.8239	8.46021	9.94819	16.3911	16.8207	71.1369	9.64204	13.1697	43.9788	3.52762	34.3368
C12orf76	7.48136	12.4501	6.14951	8.80028	28.0928	10.7678	9.96572	7.47489	19.4303	-2.49083	9.4646
C12orf79	20.291	5.45015	7.32402	3.28661	10.1158	20.0857	12.8706	5.30531	15.1008	-7.56525	2.23019
C14orf1	7.11879	12.5738	9.21633	10.083	97.5335	106.508	9.84632	9.64965	102.021	-0.196672	92.1744
C14orf119	6.16262	8.19328	4.15819	6.96228	7.28769	5.66086	7.17795	5.56023	6.47427	-1.61771	-0.703675
C14orf132	8.068	11.7352	5.98438	9.30167	3.84384	5.29895	9.90159	7.64303	4.57139	-2.25856	-5.3302
C14orf142	4.15479	8.31822	10.8952	13.025	26.8435	24.8331	6.2365	11.9601	25.8383	5.72359	19.6018
C14orf159	13.1404	10.4833	10.3207	11.0677	7.90627	55.1982	11.8119	10.6942	31.5523	-1.11767	19.7404
C14orf166	10.642	8.88498	8.26207	12.591	18.0055	35.0773	9.76347	10.4265	26.5414	0.663076	16.7779
C14orf169	2.41256	1.65429	2.58129	NA	2.91003	1.29124	2.03343	1.29065	2.10064	-0.74278	0.0672098
C14orf2	9.27597	12.0878	9.59517	13.3554	40.7556	29.4102	10.6819	11.4753	35.0829	0.793413	24.401
C14orf28	20.1816	22.214	15.85	10.9575	16.0446	9.70798	21.1978	13.4037	12.8763	-7.7941	-8.32155
C14orf37	8.44222	6.0565	5.42912	6.32142	4.39377	26.9708	7.24936	5.87527	15.6823	-1.37409	8.43292
C14orf39	10.4213	5.12936	6.33147	6.89181	16.5112	14.0264	7.77534	6.61164	15.2688	-1.1637	7.49347
C14orf79	5.68427	7.2728	4.78417	5.5149	4.95961	4.90161	6.47853	5.14954	4.93061	-1.329	-1.54792
C14orf80	6.6934	9.16063	5.61197	6.79002	4.29544	5.35438	7.92702	6.201	4.82491	-1.72602	-3.10211
C14orf93	6.30243	8.05775	4.27005	6.30307	3.2817	5.09642	7.18009	5.28656	4.18906	-1.89353	-2.99103
C15orf27	5.8158	10.3795	10.9331	9.17692	4.63423	14.4861	8.09766	10.055	9.56017	1.95733	1.46251
C15orf39	1.33613	1.26373	1.57073	1.43366	1.48431	1.6064	1.29993	1.50219	1.54536	0.202267	0.245427
C15orf40	13.6819	14.3686	7.66148	12.369	17.9048	26.1576	14.0253	10.0152	22.0312	-4.01002	8.00595
C15orf41	9.06177	9.88463	5.03673	9.92377	2.74563	5.55789	9.4732	7.48025	4.15176	-1.99295	-5.32144
C15orf52	4.275	12.0033	3.0368	4.67206	2.64727	4.69009	8.13914	3.85443	3.66868	-4.28471	-4.47046
C15orf57	6.24691	9.69402	7.18919	8.19273	6.55578	5.93272	7.97047	7.69096	6.24425	-0.279509	-1.72621
C15orf61	9.25987	13.234	6.19252	9.67852	35.775	6.30872	11.2469	7.93552	21.0419	-3.31142	9.79494
C15orf62	7.24689	13.9885	7.19324	11.3258	4.3235	10.9049	10.6177	9.25954	7.61419	-1.35814	-3.00349
C15orf65	6.39137	9.74863	5.18257	7.6252	10.9059	10.2339	8.07	6.40388	10.5699	-1.66612	2.4999
C16orf13	10.2151	11.7718	9.77856	11.1273	28.0722	105.157	10.9934	10.4529	66.6145	-0.540527	55.621
C16orf45	8.37377	7.54458	6.63628	11.6872	11.6643	11.2568	7.95917	9.16172	11.4606	1.20255	3.50138
C16orf46	10.3058	13.5168	7.86551	8.38022	11.1823	60.7427	11.9113	8.12286	35.9625	-3.78841	24.0512
C16orf52	6.95189	6.14309	5.54567	9.12474	5.46788	5.01831	6.54749	7.33521	5.2431	0.787716	-1.30439
C16orf58	11.9911	13.1056	10.0114	10.94	28.0771	60.2863	12.5484	10.4757	44.1817	-2.07268	31.6334
C16orf59	9.26545	12.1638	7.3157	11.2625	12.6991	11.1102	10.7146	9.28908	11.9047	-1.42555	1.19005
C16orf62	7.6193	11.0773	9.19247	10.8288	20.5642	77.2655	9.3483	10.0106	48.9148	0.662346	39.5665
C16orf70	2.55287	2.64326	3.24994	3.38354	3.26958	2.74843	2.59807	3.31674	3.009	0.71867	0.410937
C16orf71	8.77192	10.8092	6.98176	11.0307	18.9093	15.3182	9.79054	9.00624	17.1138	-0.784304	7.32321
C16orf72	2.70964	2.18136	2.19866	2.28093	2.64563	2.76152	2.4455	2.2398	2.70358	-0.205705	0.258075
C16orf74	5.85685	11.0106	9.07125	14.9314	5.52892	15.2421	8.4337	12.0013	10.3855	3.5676	1.95178
C16orf86	6.8362	9.09985	3.69355	4.91765	9.37976	NA	7.96803	4.3056	4.68988	-3.66242	-3.27815
C16orf87	6.07074	10.3469	6.48122	7.39289	5.34021	6.76726	8.20882	6.93705	6.05373	-1.27176	-2.15508
C16orf89	5.15499	5.26573	14.8456	6.05187	21.113	5.27707	5.21036	10.4488	13.1951	5.23839	7.98469
C16orf91	4.80049	3.49961	3.81084	5.92528	3.36912	3.32802	4.15005	4.86806	3.34857	0.718006	-0.801481
C16orf95	13.5905	30.9934	6.36667	9.18922	14.9103	7.49515	22.2919	7.77794	11.2027	-14.514	-11.0892
C16orf96	4.55254	11.469	5.12475	50.3176	9.8337	8.83078	8.01078	27.7212	9.33224	19.7104	1.32146
C17orf100	3.26338	3.00037	2.32158	3.1838	2.10969	2.79632	3.13188	2.75269	2.453	-0.379184	-0.678871
C17orf104	4.35356	6.50806	15.1006	6.92126	19.1576	12.1346	5.43081	11.0109	15.6461	5.58011	10.2152
C17orf107	6.23578	15.8579	7.97243	9.08488	13.1282	13.6192	11.0468	8.52865	13.3737	-2.51819	2.32684
C17orf50	7.242	7.80766	3.1211	13.115	9.65057	16.3506	7.52483	8.11804	13.0006	0.593207	5.47577
C17orf51	4.23124	2.792	3.99843	4.58973	2.40494	3.3379	3.51162	4.29408	2.87142	0.782459	-0.640204
C17orf53	3.50547	2.66632	3.29186	2.98934	2.31547	3.21203	3.0859	3.1406	2.76375	0.0547022	-0.322149
C17orf58	5.61478	13.7912	5.15552	7.8859	6.27107	6.17826	9.70299	6.52071	6.22466	-3.18228	-3.47833
C17orf59	3.02189	2.66118	3.61712	3.35508	3.28743	2.86706	2.84154	3.4861	3.07725	0.644561	0.23571
C17orf62	6.02288	8.63595	4.4799	6.15604	6.57767	4.18261	7.32942	5.31797	5.38014	-2.01144	-1.94927
C17orf67	7.86481	10.1142	5.14855	7.91434	10.6411	10.3836	8.98951	6.53145	10.5123	-2.45806	1.52282
C17orf75	8.9578	11.3304	7.50399	14.7712	12.7011	16.5237	10.1441	11.1376	14.6124	0.993478	4.46829
C17orf80	4.1805	4.17908	3.39884	3.44417	3.19477	3.71746	4.17979	3.4215	3.45612	-0.758289	-0.723675
C17orf82	6.64857	9.32612	NA	6.19379	3.21167	NA	7.98735	3.09689	1.60584	-4.89045	-6.38151
C17orf85	6.20561	8.0407	5.78134	6.07448	5.44538	4.78259	7.12316	5.92791	5.11398	-1.19525	-2.00917
C17orf89	11.2959	9.92157	9.63337	17.4432	11.994	49.6421	10.6088	13.5383	30.8181	2.92954	20.2093
C17orf96	5.36197	5.18403	3.61737	6.00811	2.44499	3.83608	5.273	4.81274	3.14054	-0.460265	-2.13247
C17orf97	4.02925	3.28058	4.08592	5.08167	3.70706	3.0786	3.65492	4.5838	3.39283	0.928882	-0.262086
C17orf99	7.98926	8.30799	NA	1.76609	5.33072	8.927	8.14862	0.883045	7.12886	-7.26558	-1.01977
C18orf21	6.341	9.2391	4.96583	6.91353	4.42163	5.26611	7.79005	5.93968	4.84387	-1.85036	-2.94618
C18orf25	4.47486	3.73305	3.8115	3.33627	3.20907	3.42148	4.10395	3.57389	3.31527	-0.530066	-0.788682
C18orf32	13.1326	16.6168	9.08746	9.23841	16.6994	16.3673	14.8747	9.16293	16.5334	-5.71173	1.65869
C18orf54	6.10251	7.54703	5.24814	7.24718	6.76095	22.6117	6.82477	6.24766	14.6863	-0.577111	7.86155
C18orf61	5.21787	5.16801	NA	3.47241	3.26384	13.7854	5.19294	1.73621	8.52464	-3.45673	3.3317
C18orf8	9.28787	12.3132	6.10915	10.4844	14.3389	10.6185	10.8005	8.29678	12.4787	-2.50374	1.67816
C19orf12	8.08716	12.2706	6.85118	9.95814	5.93112	9.56338	10.1789	8.40466	7.74725	-1.77424	-2.43166
C19orf18	NA	NA	6.47595	NA	4.80419	NA	NA	3.23797	2.4021	3.23797	2.4021
C19orf24	10.3456	16.3026	9.09931	14.9389	25.7536	20.7816	13.3241	12.0191	23.2676	-1.30499	9.9435
C19orf25	9.49383	16.0012	7.32826	13.539	13.0797	8.28648	12.7475	10.4336	10.6831	-2.3139	-2.06443
C19orf26	4.19608	9.35398	5.51228	8.54692	7.05534	4.96718	6.77503	7.0296	6.01126	0.25457	-0.763772
C19orf38	7.48242	13.0399	6.83651	11.2048	9.6305	6.32768	10.2612	9.02065	7.97909	-1.24052	-2.28208
C19orf43	10.9111	9.51871	7.1392	11.1861	7.46742	20.3967	10.2149	9.16266	13.9321	-1.05224	3.71717
C19orf44	3.62664	4.08464	3.47079	6.18657	3.05292	2.99238	3.85564	4.82868	3.02265	0.973038	-0.832989
C19orf45	6.92499	23.7341	6.69745	6.27898	16.7255	36.9085	15.3295	6.48821	26.817	-8.84131	11.4875
C19orf47	6.6269	7.96962	4.68626	6.72814	4.92499	3.92221	7.29826	5.7072	4.4236	-1.59106	-2.87466
C19orf48	3.75734	3.74472	3.43999	3.87011	2.77782	3.46313	3.75103	3.65505	3.12048	-0.0959805	-0.630556
C19orf52	4.72625	5.80132	5.33645	6.34426	4.27019	3.75284	5.26378	5.84035	4.01152	0.576569	-1.25227
C19orf53	10.0912	9.28338	9.50567	8.24633	23.845	67.45	9.68727	8.876	45.6475	-0.811267	35.9602
C19orf54	5.25977	5.55277	4.13593	6.77628	3.88357	3.19153	5.40627	5.4561	3.53755	0.0498323	-1.86872
C19orf57	7.51689	12.9807	7.5761	8.53533	7.1381	6.21593	10.2488	8.05572	6.67701	-2.1931	-3.57181
C19orf60	12.1503	12.3352	7.78311	10.9803	24.6466	42.1371	12.2427	9.38172	33.3919	-2.86101	21.1491
C19orf66	5.02474	13.4251	7.20071	13.0771	4.22665	9.70386	9.22494	10.1389	6.96526	0.91396	-2.25969
C19orf68	7.65855	10.2865	3.64722	7.5251	5.58278	5.91429	8.97252	5.58616	5.74854	-3.38636	-3.22398
C19orf70	11.0349	12.6641	9.41848	13.9506	13.6642	36.4943	11.8495	11.6845	25.0793	-0.164937	13.2298
C19orf71	13.9406	9.87915	6.84968	10.8947	3.18628	14.1596	11.9099	8.87217	8.67294	-3.0377	-3.23693
C19orf73	2.03648	5.56254	NA	5.4954	2.69557	8.06732	3.79951	2.7477	5.38144	-1.05181	1.58193
C19orf81	7.70598	11.0783	5.28283	13.3699	8.07498	12.8522	9.39214	9.32634	10.4636	-0.0657959	1.07143
C19orf84	4.78016	2.62222	13.7916	5.7923	4.2376	3.9079	3.70119	9.79193	4.07275	6.09074	0.371564
C1D	5.86819	10.4657	9.59017	19.6215	46.9467	51.1967	8.16692	14.6058	49.0717	6.43893	40.9048
C1GALT1	6.19969	9.00409	5.79502	11.062	7.16672	6.74815	7.60189	8.42852	6.95744	0.826635	-0.644451
C1GALT1C1	8.77885	10.241	9.13988	12.588	92.4331	38.9897	9.50993	10.8639	65.7114	1.35399	56.2015
C1QBP	10.8989	9.91343	8.96091	10.6633	16.3111	60.9957	10.4061	9.8121	38.6534	-0.594041	28.2472
C1QL1	8.33892	12.016	10.1409	44.4483	4.96699	15.4402	10.1775	27.2946	10.2036	17.1171	0.026119
C1QL3	7.65081	10.0484	6.31816	11.7768	12.413	5.96908	8.84962	9.04747	9.19104	0.197851	0.341425
C1QL4	3.7964	13.064	5.94302	8.94522	3.73573	21.5958	8.43019	7.44412	12.6658	-0.986065	4.23559
C1QTNF1	4.97988	10.3935	8.6477	4.68513	43.0325	5.70968	7.6867	6.66642	24.3711	-1.02029	16.6844
C1QTNF2	6.95081	13.2363	6.77334	20.1677	5.97405	7.82438	10.0935	13.4705	6.89922	3.37695	-3.19433
C1QTNF3	3.84694	18.5976	9.25111	6.36579	7.65166	7.74802	11.2223	7.80845	7.69984	-3.41382	-3.52242
C1QTNF3-AMACR	11.7161	18.3506	5.22868	3.99926	8.28227	NA	15.0334	4.61397	4.14114	-10.4194	-10.8922
C1QTNF4	5.92368	8.77043	4.37193	37.3923	33.7927	30.2735	7.34706	20.8821	32.0331	13.5351	24.686
C1QTNF6	6.22243	16.8674	8.48061	19.0275	14.8292	18.9082	11.5449	13.7541	16.8687	2.20913	5.32381
C1QTNF9B	7.56454	14.5263	NA	5.04663	6.30944	5.23448	11.0454	2.52331	5.77196	-8.5221	-5.27345
C1QTNF9B-AS1	5.75934	15.6044	7.42434	9.12477	23.8236	53.3082	10.6819	8.27456	38.5659	-2.40732	27.884
C1R	14.259	14.9283	9.56587	9.32486	7.36255	25.838	14.5936	9.44537	16.6003	-5.14827	2.00663
C1RL	8.36348	11.9413	7.00473	9.96717	6.0742	7.37989	10.1524	8.48595	6.72704	-1.66644	-3.42535
C1RL-AS1	5.60685	6.35418	10.2801	7.38177	5.71976	38.8704	5.98051	8.83096	22.2951	2.85044	16.3146
C1S	14.6771	14.3414	7.12589	10.0187	43.1926	6.91094	14.5093	8.57229	25.0518	-5.93697	10.5425
C1orf106	4.19247	3.05255	2.98014	6.40308	2.95474	2.83434	3.62251	4.69161	2.89454	1.0691	-0.727966
C1orf109	7.49491	11.4768	5.4647	8.17577	5.09346	4.94607	9.48585	6.82023	5.01977	-2.66562	-4.46608
C1orf112	4.87047	11.2087	6.65701	9.67407	12.0073	6.70217	8.03958	8.16554	9.35473	0.125961	1.31515
C1orf115	8.48098	11.284	6.52426	9.9485	43.3496	5.36445	9.88251	8.23638	24.357	-1.64613	14.4745
C1orf116	3.17275	2.13385	2.44343	2.36464	2.36408	1.89465	2.6533	2.40404	2.12937	-0.249261	-0.523932
C1orf122	4.35668	15.1225	9.30403	16.214	21.1403	33.8269	9.7396	12.759	27.4836	3.01941	17.744
C1orf123	6.19257	13.9141	10.2537	9.59557	25.3409	52.5739	10.0533	9.92462	38.9574	-0.128729	28.904
C1orf127	10.2979	7.82151	7.17272	11.3712	9.51929	7.28743	9.05973	9.27193	8.40336	0.212203	-0.656369
C1orf131	6.76315	9.62683	6.25018	7.71269	8.16141	9.7031	8.19499	6.98144	8.93225	-1.21355	0.737264
C1orf145	8.14993	11.9917	7.29675	6.27443	13.0084	10.4427	10.0708	6.78559	11.7255	-3.28521	1.65472
C1orf159	7.13472	11.2349	5.86189	7.84789	9.33245	5.45554	9.18481	6.85489	7.394	-2.32992	-1.79081
C1orf168	11.7389	14.4639	7.94476	11.9191	10.3185	21.7267	13.1014	9.93194	16.0226	-3.16944	2.92123
C1orf174	6.54708	9.37835	6.21651	7.84048	5.17306	6.05724	7.96271	7.0285	5.61515	-0.934219	-2.34756
C1orf198	8.36183	12.0834	7.85826	9.1387	47.1098	5.61554	10.2226	8.49848	26.3627	-1.72414	16.14
C1orf21	9.82242	11.5217	7.78757	9.94029	10.3038	17.0976	10.672	8.86393	13.7007	-1.80812	3.02867
C1orf210	9.17653	16.0696	6.22901	10.7119	4.50217	12.479	12.6231	8.47048	8.49058	-4.1526	-4.13249
C1orf216	6.43548	8.89089	4.43078	7.1831	4.80614	4.63376	7.66318	5.80694	4.71995	-1.85624	-2.94324
C1orf220	3.73955	9.73763	13.5017	1.82956	5.11754	6.59992	6.73859	7.66562	5.85873	0.927032	-0.879853
C1orf226	4.26629	4.18791	2.63832	4.81162	3.21033	3.46957	4.2271	3.72497	3.33995	-0.502132	-0.887151
C1orf228	7.81615	24.4404	7.89746	5.61838	5.73634	36.6665	16.1283	6.75792	21.2014	-9.37035	5.07315
C1orf229	3.74053	NA	2.2798	4.28244	11.596	NA	1.87027	3.28112	5.79802	1.41086	3.92775
C1orf233	5.65355	14.2764	8.90489	14.941	33.17	30.2511	9.96498	11.923	31.7105	1.95798	21.7456
C1orf27	11.9751	9.48753	8.88014	12.1229	26.4012	23.3326	10.7313	10.5015	24.8669	-0.22978	14.1356
C1orf35	7.35329	7.80672	5.43632	7.38199	6.38509	6.12562	7.58	6.40915	6.25535	-1.17085	-1.32465
C1orf43	8.09407	12.1074	8.69144	11.7493	6.21358	35.7212	10.1007	10.2204	20.9674	0.119651	10.8667
C1orf50	8.67354	18.8673	7.18947	10.1655	18.6921	7.48354	13.7704	8.67748	13.0878	-5.09296	-0.682641
C1orf52	6.52834	9.06421	6.06433	8.28501	5.88931	6.12376	7.79627	7.17467	6.00653	-0.621603	-1.78974
C1orf53	4.20366	24.9382	10.1915	13.8374	18.6644	63.6563	14.5709	12.0145	41.1603	-2.55646	26.5894
C1orf56	5.67467	4.83301	NA	2.72282	4.34974	3.69444	5.25384	1.36141	4.02209	-3.89243	-1.23175
C1orf61	7.62721	8.56026	NA	5.34911	12.6244	6.46184	8.09374	2.67456	9.54311	-5.41918	1.44937
C1orf74	1.93192	1.65408	1.87359	1.79167	1.72291	2.39305	1.793	1.83263	2.05798	0.039628	0.26498
C1orf95	6.7946	17.9146	8.58907	5.56873	6.97242	10.129	12.3546	7.0789	8.55073	-5.27568	-3.80385
C2	12.8346	15.8679	6.26053	17.3427	21.4961	14.3411	14.3513	11.8016	17.9186	-2.54967	3.56735
C20orf144	5.75485	10.2131	4.3287	6.67417	5.59071	14.0799	7.98396	5.50144	9.83532	-2.48252	1.85136
C20orf194	7.37777	19.8579	20.8679	17.8005	5.12417	7.82511	13.6179	19.3342	6.47464	5.71636	-7.14321
C20orf196	9.89378	6.18027	6.9414	5.83088	5.89783	5.7235	8.03702	6.38614	5.81066	-1.65088	-2.22636
C20orf203	6.22228	7.00325	4.02447	6.8167	NA	4.47698	6.61276	5.42059	2.23849	-1.19218	-4.37427
C20orf24	8.0112	12.9002	7.90781	10.6918	11.6612	9.22489	10.4557	9.2998	10.4431	-1.15589	-0.0126281
C20orf27	7.86836	13.2266	8.36422	17.4587	20.3101	25.8568	10.5475	12.9115	23.0835	2.36397	12.536
C20orf96	8.56552	9.12503	9.83334	14.1662	7.80788	28.3748	8.84527	11.9998	18.0913	3.15452	9.24606
C21orf140	7.44318	37.1953	5.53288	5.61146	4.26	3.13549	22.3192	5.57217	3.69774	-16.7471	-18.6215
C21orf2	7.19752	12.0757	7.78091	13.4076	9.66937	15.821	9.63661	10.5942	12.7452	0.957634	3.10856
C21orf33	10.269	10.3974	8.95003	13.1966	23.6607	56.8859	10.3332	11.0733	40.2733	0.740118	29.9401
C21orf58	5.33969	7.83302	4.10052	4.70131	2.72051	3.26956	6.58636	4.40092	2.99503	-2.18544	-3.59132
C21orf59	9.16026	9.25587	7.10113	9.26724	16.4726	17.7252	9.20807	8.18419	17.0989	-1.02388	7.89084
C21orf91	4.80974	4.38449	5.34707	4.53542	3.28637	3.8404	4.59712	4.94125	3.56339	0.34413	-1.03373
C22orf15	23.2273	7.66225	2.64386	NA	NA	5.54799	15.4448	1.32193	2.77399	-14.1228	-12.6708
C22orf23	10.9049	9.53339	6.0759	9.87242	6.60405	5.99577	10.2191	7.97416	6.29991	-2.24497	-3.91922
C22orf24	5.62606	11.0513	NA	3.70631	3.94498	3.48315	8.33869	1.85315	3.71407	-6.48553	-4.62462
C22orf29	2.9341	2.76592	2.24754	2.80307	2.00542	2.41862	2.85001	2.52531	2.21202	-0.324702	-0.637987
C22orf34	15.4506	10.8952	6.83164	4.4402	9.78337	17.675	13.1729	5.63592	13.7292	-7.53701	0.556269
C22orf39	10.1678	13.7295	7.4839	16.5658	7.85403	21.1277	11.9486	12.0248	14.4909	0.0762003	2.54224
C22orf46	9.04996	9.8408	6.58984	8.12802	4.47463	14.2868	9.44538	7.35893	9.3807	-2.08645	-0.064678
C2CD2	6.47081	6.61846	6.41659	9.10734	7.3036	5.5787	6.54463	7.76197	6.44115	1.21733	-0.10348
C2CD2L	9.21645	14.4702	8.05831	10.7989	42.5156	9.05616	11.8433	9.42861	25.7859	-2.4147	13.9425
C2CD3	9.04801	11.119	7.26697	11.8262	33.0838	10.1274	10.0835	9.54659	21.6056	-0.536887	11.5221
C2CD4A	5.9011	8.48415	4.03597	5.13672	8.92822	6.40104	7.19262	4.58635	7.66463	-2.60628	0.472008
C2CD4B	NA	4.10315	NA	NA	7.94437	NA	2.05158	NA	3.97219	-2.05158	1.92061
C2CD4C	NA	2.55064	7.01513	NA	10.0833	5.23867	1.27532	3.50757	7.66099	2.23225	6.38567
C2CD4D	3.26372	2.5184	NA	2.10796	3.2715	1.79225	2.89106	1.05398	2.53187	-1.83708	-0.359186
C2CD5	8.04331	9.68115	6.92472	11.4668	47.8936	6.61093	8.86223	9.19576	27.2523	0.333528	18.39
C2orf15	6.86005	6.57487	7.14042	3.44175	4.28927	5.89702	6.71746	5.29109	5.09314	-1.42637	-1.62432
C2orf16	3.69081	10.1682	5.73462	10.5612	18.5547	15.6578	6.92949	8.14791	17.1063	1.21842	10.1768
C2orf27A	5.60699	9.59302	6.58216	9.30974	5.08451	6.12682	7.6	7.94595	5.60567	0.345949	-1.99434
C2orf42	3.24443	3.64483	3.7282	4.74241	3.35351	4.16427	3.44463	4.23531	3.75889	0.790679	0.314265
C2orf44	2.84025	2.17034	2.05366	2.71711	2.30768	2.23699	2.50529	2.38539	2.27233	-0.119906	-0.232958
C2orf47	9.48838	12.5898	8.02463	12.8548	15.1056	15.6446	11.0391	10.4397	15.3751	-0.599392	4.336
C2orf48	5.58832	8.42507	7.8502	5.73285	2.93376	18.2679	7.0067	6.79153	10.6008	-0.215171	3.59414
C2orf49	3.75819	5.15208	4.55157	4.61462	3.31363	3.75196	4.45514	4.58309	3.53279	0.127955	-0.922343
C2orf50	6.19947	9.62651	4.04624	1.86691	6.52916	4.0991	7.91299	2.95657	5.31413	-4.95641	-2.59886
C2orf54	8.81558	14.6148	5.72529	9.19364	3.97201	6.41251	11.7152	7.45947	5.19226	-4.25572	-6.52293
C2orf68	8.68091	12.9235	7.58195	9.74589	10.5818	10.0846	10.8022	8.66392	10.3332	-2.13826	-0.468966
C2orf69	8.15936	10.2154	7.17387	13.1013	9.84304	5.32605	9.18739	10.1376	7.58455	0.950192	-1.60285
C2orf70	4.4385	12.8913	6.63004	4.28223	4.24123	17.7568	8.66489	5.45614	10.999	-3.20876	2.33413
C2orf72	8.15939	11.7064	6.38554	11.1191	6.84256	6.58832	9.93292	8.75234	6.71544	-1.18058	-3.21748
C2orf74	11.2761	5.24147	7.36406	5.47514	14.3718	10.1318	8.2588	6.4196	12.2518	-1.8392	3.99302
C2orf76	10.3439	11.8404	7.75259	8.28505	73.9576	12.688	11.0922	8.01882	43.3228	-3.07334	32.2306
C2orf81	10.1089	12.1969	5.76587	7.35707	5.60535	8.793	11.1529	6.56147	7.19918	-4.59141	-3.9537
C2orf82	6.42952	20.2978	9.02184	2.34251	11.1146	NA	13.3637	5.68217	5.55729	-7.6815	-7.80638
C3	6.22219	12.9097	7.36275	8.06798	5.59148	10.6821	9.56594	7.71536	8.13677	-1.85058	-1.42917
C3orf17	7.79358	15.007	6.58073	9.86805	7.32208	8.05169	11.4003	8.22439	7.68688	-3.17591	-3.71341
C3orf18	13.2371	16.9314	10.4279	9.84879	14.8601	22.8789	15.0842	10.1383	18.8695	-4.94589	3.78528
C3orf33	8.71309	8.15803	7.72197	9.58952	7.19977	6.55923	8.43556	8.65575	6.8795	0.220188	-1.55606
C3orf35	3.74541	11.8093	13.7013	18.5124	11.2081	5.9898	7.77737	16.1068	8.59895	8.32945	0.821574
C3orf38	2.45813	2.23002	2.42932	2.62603	2.41091	2.30115	2.34407	2.52768	2.35603	0.183602	0.0119557
C3orf58	4.16398	3.53396	4.20703	5.38718	3.48861	3.07387	3.84897	4.7971	3.28124	0.948132	-0.567732
C3orf62	8.57352	16.205	5.5193	5.93027	3.98676	7.2821	12.3893	5.72478	5.63443	-6.66449	-6.75484
C3orf67	12.5692	16.2665	5.76565	14.4411	5.81873	59.8592	14.4178	10.1034	32.839	-4.31448	18.4211
C3orf70	8.06207	7.26233	5.81641	5.92867	5.66322	4.67469	7.6622	5.87254	5.16896	-1.78966	-2.49324
C3orf80	5.41839	7.10502	6.29859	5.77079	3.60849	3.78923	6.2617	6.03469	3.69886	-0.227013	-2.56284
C4orf19	5.80753	13.2862	7.98317	6.66239	3.2326	8.0238	9.54687	7.32278	5.6282	-2.22409	-3.91867
C4orf27	8.34345	8.76037	8.02294	9.82478	5.26017	30.8521	8.55191	8.92386	18.0561	0.371952	9.50421
C4orf29	10.8877	9.32721	7.58327	12.0158	36.8474	17.219	10.1075	9.79952	27.0332	-0.307953	16.9257
C4orf3	15.0734	10.5657	9.07289	15.3084	14.5409	76.5425	12.8196	12.1907	45.5417	-0.628891	32.7222
C4orf32	7.91284	10.8515	8.05354	12.0224	11.6514	26.7959	9.38215	10.038	19.2237	0.655804	9.84154
C4orf33	13.5362	10.4624	9.72489	11.201	27.6002	49.5071	11.9993	10.4629	38.5536	-1.53638	26.5543
C4orf36	6.50761	11.5969	9.16951	NA	11.2883	4.34338	9.05226	4.58476	7.81584	-4.4675	-1.23642
C4orf46	3.99063	3.64954	3.42602	3.84558	1.9732	3.19243	3.82008	3.6358	2.58281	-0.184282	-1.23727
C4orf47	11.0885	10.5978	6.52588	10.6096	10.3068	5.10474	10.8431	8.56772	7.70578	-2.27542	-3.13736
C4orf48	23.3715	16.6169	9.57399	20.1676	23.5193	24.512	19.9942	14.8708	24.0156	-5.12339	4.02146
C5	5.01652	15.4523	7.87958	17.5945	7.59199	17.7093	10.2344	12.737	12.6506	2.50264	2.41626
C5AR1	3.89334	7.12112	3.3669	4.78569	14.1433	5.84033	5.50723	4.0763	9.99183	-1.43093	4.4846
C5orf15	7.04543	12.8428	9.73292	12.3686	22.5339	62.7933	9.9441	11.0508	42.6636	1.10669	32.7195
C5orf22	9.93613	12.0241	8.52124	12.1209	16.0247	10.5861	10.9801	10.3211	13.3054	-0.659044	2.3253
C5orf24	7.39725	10.0621	6.42634	7.9895	7.91384	9.48735	8.7297	7.20792	8.7006	-1.52178	-0.0290991
C5orf28	5.43485	8.1124	6.71476	8.46674	8.97231	6.5697	6.77363	7.59075	7.771	0.817126	0.997378
C5orf30	3.4547	3.33967	3.2673	3.43218	2.95965	3.34541	3.39719	3.34974	3.15253	-0.047446	-0.244653
C5orf34	5.44543	5.45247	4.48237	4.18175	3.79008	3.86176	5.44895	4.33206	3.82592	-1.11689	-1.62303
C5orf38	6.49678	12.4424	6.20783	8.62648	8.60303	16.292	9.46959	7.41715	12.4475	-2.05244	2.97794
C5orf42	7.19362	11.4611	6.37833	10.1609	5.95185	18.2429	9.32733	8.26959	12.0974	-1.05774	2.77005
C5orf45	9.13681	11.503	5.9897	9.89103	6.26956	8.1614	10.3199	7.94036	7.21548	-2.37953	-3.10442
C5orf47	3.04827	8.82041	15.2168	11.4268	7.75045	2.97888	5.93434	13.3218	5.36466	7.38749	-0.569676
C5orf51	5.45778	6.11624	5.72906	7.39664	4.90777	5.6222	5.78701	6.56285	5.26498	0.775842	-0.522027
C5orf56	9.21925	17.3886	5.0809	13.2474	20.9017	9.27703	13.3039	9.16414	15.0894	-4.13978	1.78546
C5orf60	2.62174	9.64697	3.6561	7.81805	7.21216	9.80634	6.13435	5.73708	8.50925	-0.397276	2.3749
C5orf63	13.6605	13.3027	8.54606	15.5786	16.0979	207.113	13.4816	12.0623	111.605	-1.41925	98.1238
C5orf66	12.2757	12.3916	7.06991	10.888	11.1828	9.68593	12.3336	8.97897	10.4344	-3.35465	-1.89924
C5orf66-AS1	9.59506	9.07498	4.50036	5.99396	11.4705	10.3006	9.33502	5.24716	10.8855	-4.08786	1.55053
C6orf1	11.1328	17.8379	8.58677	10.3311	17.6112	11.2117	14.4854	9.45895	14.4114	-5.02643	-0.0739627
C6orf106	9.05981	13.243	8.2501	13.3651	2.12878	15.7832	11.1514	10.8076	8.95597	-0.343802	-2.19544
C6orf118	3.77602	28.0252	6.88012	6.38857	14.7783	4.70104	15.9006	6.63435	9.73965	-9.26625	-6.16095
C6orf120	8.64742	14.0989	7.62856	13.355	17.166	5.88496	11.3732	10.4918	11.5255	-0.881383	0.152323
C6orf132	6.42272	4.01852	5.29506	4.38951	3.89013	3.924	5.22062	4.84229	3.90707	-0.378334	-1.31355
C6orf136	6.18211	6.90163	5.62839	7.76571	9.68948	4.39989	6.54187	6.69705	7.04468	0.155178	0.50281
C6orf165	8.96172	7.49888	4.65899	4.49067	13.0983	4.32562	8.2303	4.57483	8.71193	-3.65547	0.481633
C6orf201	6.18851	5.30277	3.60666	5.3792	12.9518	12.0733	5.74564	4.49293	12.5125	-1.25271	6.76688
C6orf203	6.56261	8.9066	6.43499	8.37286	10.0933	11.9596	7.73461	7.40393	11.0265	-0.33068	3.29186
C6orf222	6.24313	1.81191	4.85719	3.82619	4.38223	28.5166	4.02752	4.34169	16.4494	0.314167	12.4219
C6orf226	11.4078	11.4015	7.41642	18.5474	7.82659	37.392	11.4046	12.9819	22.6093	1.57728	11.2047
C6orf25	5.76611	6.70034	4.42127	3.33306	3.71642	19.0694	6.23323	3.87716	11.3929	-2.35606	5.15966
C6orf47	3.7771	3.62264	3.10367	4.06109	2.23484	2.76276	3.69987	3.58238	2.4988	-0.117493	-1.20107
C6orf48	15.4202	14.3133	9.52391	15.0144	4.68262	35.8488	14.8668	12.2691	20.2657	-2.59764	5.39892
C6orf52	7.07329	12.0626	7.55426	14.1683	59.5969	12.8268	9.56792	10.8613	36.2118	1.29336	26.6439
C6orf62	5.32558	8.40159	5.33287	4.96799	3.65959	4.73253	6.86359	5.15043	4.19606	-1.71315	-2.66753
C6orf89	10.112	10.6987	8.33732	11.2304	19.4733	18.8577	10.4053	9.78384	19.1655	-0.621508	8.76015
C6orf99	9.19822	10.5805	3.49453	4.16898	13.9812	7.12702	9.88935	3.83175	10.5541	-6.0576	0.664744
C7orf13	3.6824	3.46256	2.77184	3.27181	2.04207	2.8959	3.57248	3.02183	2.46899	-0.550652	-1.10349
C7orf25	6.96958	8.95255	4.61104	6.19352	4.80225	5.88491	7.96107	5.40228	5.34358	-2.55878	-2.61749
C7orf26	6.76091	7.79445	5.93534	7.16036	7.6528	5.32293	7.27768	6.54785	6.48786	-0.729833	-0.789815
C7orf31	12.5929	29.4549	11.4119	13.7258	17.7049	12.8268	21.0239	12.5688	15.2658	-8.45504	-5.75804
C7orf43	6.72266	8.7235	7.6061	5.60082	19.6813	6.667	7.72308	6.60346	13.1741	-1.11962	5.45105
C7orf49	5.19549	4.87866	4.74283	4.32948	3.56205	3.8204	5.03708	4.53616	3.69122	-0.500919	-1.34585
C7orf50	8.54701	12.0957	7.82697	11.3403	10.0263	38.3042	10.3214	9.58365	24.1653	-0.737707	13.8439
C7orf55	3.31495	7.58259	14.2837	5.46334	12.1807	13.3484	5.44877	9.87353	12.7645	4.42476	7.31577
C7orf60	3.65296	3.15515	3.36392	4.30167	3.74193	3.22897	3.40405	3.8328	3.48545	0.428745	0.0813986
C7orf61	9.09175	NA	8.7652	2.93266	10.5036	NA	4.54587	5.84893	5.25179	1.30306	0.705921
C7orf73	9.58377	10.7814	10.079	10.0297	28.8784	28.7007	10.1826	10.0543	28.7895	-0.128223	18.607
C8G	6.06843	7.81255	4.29593	6.63298	19.8542	3.6862	6.94049	5.46445	11.7702	-1.47604	4.82969
C8orf31	6.2765	8.41984	7.44377	13.1765	6.07215	4.59233	7.34817	10.3101	5.33224	2.96195	-2.01593
C8orf33	8.44189	13.1651	9.34814	13.7429	12.4438	52.9898	10.8035	11.5455	32.7168	0.742	21.9133
C8orf34	10.5362	13.7626	11.1938	13.4542	14.7366	28.4127	12.1494	12.324	21.5746	0.17454	9.42521
C8orf37	9.10278	9.10695	7.83562	9.74487	4.86387	32.9503	9.10487	8.79024	18.9071	-0.314621	9.80222
C8orf4	NA	NA	2.19085	4.01379	NA	NA	NA	3.10232	NA	3.10232	NA
C8orf44	13.6468	5.50858	5.73055	6.97139	14.0371	38.6397	9.5777	6.35097	26.3384	-3.22672	16.7607
C8orf48	2.43463	1.13383	4.4974	3.17828	2.6753	NA	1.78423	3.83784	1.33765	2.05361	-0.44658
C8orf58	2.63834	3.56132	2.56906	4.58434	3.63981	2.94296	3.09983	3.5767	3.29138	0.476867	0.191554
C8orf59	9.25264	4.47897	7.32931	9.08003	17.3625	25.4805	6.86581	8.20467	21.4215	1.33886	14.5557
C8orf76	7.39539	7.82711	5.31597	7.20546	9.59843	6.50381	7.61125	6.26071	8.05112	-1.35054	0.439867
C8orf82	8.32754	14.7939	8.76655	14.8523	23.907	23.1276	11.5607	11.8094	23.5173	0.248699	11.9566
C8orf86	4.79342	5.58336	4.07425	5.71941	5.92307	6.67617	5.18839	4.89683	6.29962	-0.291558	1.11123
C9orf114	6.76955	9.38721	6.08066	7.22201	4.90411	6.94082	8.07838	6.65133	5.92246	-1.42705	-2.15592
C9orf116	11.6383	11.0812	8.86717	8.19395	24.4598	85.1222	11.3597	8.53056	54.791	-2.82916	43.4313
C9orf117	9.2035	8.44928	7.53833	3.64737	4.36567	6.88776	8.82639	5.59285	5.62671	-3.23354	-3.19968
C9orf139	3.08881	8.55943	8.03411	6.33487	10.3687	12.6552	5.82412	7.18449	11.5119	1.36037	5.68782
C9orf142	9.67042	9.83626	8.78087	9.50819	31.8974	37.2825	9.75334	9.14453	34.59	-0.608811	24.8366
C9orf152	4.86001	4.0967	3.75825	3.79597	10.0298	4.60398	4.47835	3.77711	7.31689	-0.701246	2.83854
C9orf156	11.5741	13.7362	8.33836	11.9257	6.06252	9.16773	12.6552	10.132	7.61512	-2.52314	-5.04006
C9orf16	10.0834	13.1012	12.9788	12.9207	7.49456	40.4021	11.5923	12.9497	23.9483	1.35746	12.3561
C9orf163	12.313	9.46463	3.84131	7.01745	16.4997	5.19863	10.8888	5.42938	10.8492	-5.45944	-0.0396748
C9orf171	6.24345	8.14578	4.28893	4.10578	5.16677	12.1013	7.19461	4.19736	8.63403	-2.99726	1.43941
C9orf172	11.4673	17.551	7.37344	15.1964	36.5721	11.1576	14.5092	11.2849	23.8649	-3.22426	9.35574
C9orf173	3.79651	7.98703	2.52672	2.71074	7.6179	4.24477	5.89177	2.61873	5.93134	-3.27304	0.0395627
C9orf3	7.55683	15.9119	6.30271	11.7455	6.30755	5.67903	11.7344	9.02412	5.99329	-2.71024	-5.74107
C9orf40	8.05096	11.829	5.58704	10.2379	7.57817	7.92164	9.94	7.91245	7.74991	-2.02756	-2.1901
C9orf41	8.59501	10.6577	8.44654	9.60938	79.7269	20.9431	9.62637	9.02796	50.335	-0.598407	40.7086
C9orf43	5.37252	8.03228	6.50164	9.51115	7.53399	25.89	6.7024	8.00639	16.712	1.304	10.0096
C9orf47	10.8714	7.6562	7.83606	6.20404	3.35842	10.0274	9.26381	7.02005	6.69291	-2.24376	-2.5709
C9orf64	5.90155	8.66772	5.43354	6.32908	3.8698	6.65508	7.28464	5.88131	5.26244	-1.40332	-2.02219
C9orf69	6.6357	8.76993	5.65322	8.70325	2.89558	5.80344	7.70282	7.17824	4.34951	-0.524578	-3.3533
C9orf72	13.0167	18.2661	10.4179	14.6596	20.5681	32.8052	15.6414	12.5387	26.6866	-3.10268	11.0452
C9orf78	10.7229	6.46476	8.0682	8.74568	7.76003	94.0649	8.59385	8.40694	50.9125	-0.186911	42.3186
C9orf85	3.98341	11.8142	5.61753	6.43479	3.41527	5.77976	7.89883	6.02616	4.59752	-1.87267	-3.30131
C9orf89	14.3481	13.7099	8.96288	14.5468	56.0305	12.807	14.029	11.7548	34.4187	-2.2742	20.3897
C9orf9	12.8944	15.2925	8.48212	12.1182	23.0882	54.644	14.0934	10.3002	38.8661	-3.79327	24.7726
C9orf91	9.41098	11.137	6.36308	9.70529	7.26247	6.87521	10.274	8.03419	7.06884	-2.2398	-3.20514
CA1	4.94183	16.4857	9.91583	7.41557	13.0856	36.4031	10.7138	8.6657	24.7443	-2.04806	14.0306
CA11	10.6553	6.59942	9.72618	9.25336	8.07873	16.0749	8.62736	9.48977	12.0768	0.862406	3.44945
CA12	12.3707	11.4729	8.76086	10.8181	7.15643	23.9282	11.9218	9.7895	15.5423	-2.1323	3.6205
CA13	7.82947	14.1214	7.8365	9.53192	28.7457	16.0073	10.9754	8.68421	22.3765	-2.29122	11.4011
CA14	13.3873	23.9946	2.80501	5.28998	14.7187	16.1424	18.691	4.04749	15.4305	-14.6435	-3.26046
CA3	3.85544	12.7554	1.54689	5.55921	11.6615	3.49478	8.30542	3.55305	7.57816	-4.75236	-0.727258
CA4	2.20908	11.3675	2.76054	4.9322	10.0259	9.4291	6.78831	3.84637	9.7275	-2.94194	2.93919
CA5B	15.2268	15.672	9.95208	11.7966	10.8776	24.8265	15.4494	10.8743	17.8521	-4.57509	2.40263
CA5BP1	8.34089	10.7025	8.96117	14.3093	18.8929	34.6803	9.5217	11.6353	26.7866	2.11356	17.2649
CA7	9.37198	5.8482	16.9849	10.0937	10.5975	NA	7.61009	13.5393	5.29877	5.9292	-2.31132
CA8	4.13232	12.8333	5.54716	14.2564	10.1872	16.0419	8.48283	9.90176	13.1145	1.41893	4.6317
CA9	3.08271	17.8499	5.58532	6.20294	10.8021	9.95692	10.4663	5.89413	10.3795	-4.57217	-0.0867972
CAAP1	7.9046	11.5074	6.98775	9.76726	16.7991	11.229	9.70602	8.3775	14.014	-1.32851	4.30803
CAB39	7.01823	10.4101	6.0822	7.56634	7.78132	8.78463	8.71415	6.82427	8.28298	-1.88989	-0.43118
CAB39L	5.64393	11.642	6.06816	8.22082	19.7482	8.28087	8.64297	7.14449	14.0145	-1.49848	5.37156
CABIN1	11.8011	13.2176	7.05373	10.9639	9.88547	23.4816	12.5093	9.00884	16.6835	-3.5005	4.17419
CABLES1	6.33804	12.0761	5.22657	8.25904	5.16143	4.692	9.20708	6.74281	4.92672	-2.46427	-4.28036
CABLES2	7.06438	12.4443	7.22198	9.47661	7.76932	10.2265	9.75434	8.3493	8.99793	-1.40505	-0.756407
CABP4	6.37338	8.60888	6.19498	7.80652	6.14929	10.7484	7.49113	7.00075	8.44885	-0.490382	0.957716
CABP7	5.31782	18.631	5.28198	5.68447	5.70863	NA	11.9744	5.48322	2.85431	-6.4912	-9.12011
CABYR	5.79007	11.0337	7.43795	6.01495	9.38476	7.13065	8.41189	6.72645	8.2577	-1.68544	-0.154187
CACFD1	8.63544	14.9031	8.19028	11.8006	17.8259	9.73172	11.7693	9.99543	13.7788	-1.77383	2.00953
CACHD1	9.40513	9.24163	8.64854	17.2845	3.73852	5.83352	9.32338	12.9665	4.78602	3.64313	-4.53736
CACNA1A	4.73297	5.97673	7.2564	11.0364	3.97239	22.3523	5.35485	9.14642	13.1623	3.79157	7.80747
CACNA1B	13.4747	15.2255	6.28456	12.1364	6.34208	11.7204	14.3501	9.21047	9.03123	-5.13962	-5.31887
CACNA1C	3.55651	23.6514	16.1719	7.36057	6.815	18.8714	13.604	11.7663	12.8432	-1.83769	-0.760744
CACNA1D	10.7784	15.7053	10.0911	10.6101	9.14225	30.8964	13.2418	10.3506	20.0193	-2.89122	6.77747
CACNA1G	8.23354	6.65841	7.30066	22.4507	14.6608	26.3686	7.44597	14.8757	20.5147	7.4297	13.0687
CACNA1H	3.47382	12.1532	7.65011	13.2494	4.92463	9.55996	7.8135	10.4497	7.2423	2.63624	-0.571203
CACNA1I	4.01863	11.4931	7.46246	9.64303	10.1917	6.18738	7.75585	8.55275	8.18956	0.796896	0.433714
CACNA1S	10.5406	14.825	5.14196	5.39353	5.31185	12.0249	12.6828	5.26774	8.66839	-7.41506	-4.01441
CACNA2D2	7.53432	16.5666	7.44943	12.3399	4.63821	24.2456	12.0504	9.89467	14.4419	-2.15577	2.39148
CACNB1	4.44042	11.5407	4.87246	6.97668	5.69269	7.61597	7.99057	5.92457	6.65433	-2.066	-1.33624
CACNB2	4.01418	16.711	6.08865	3.27127	4.83962	7.3156	10.3626	4.67996	6.07761	-5.68265	-4.285
CACNB3	11.5656	12.9416	8.24514	11.5892	7.87253	15.3219	12.2536	9.91719	11.5972	-2.33643	-0.65642
CACNB4	10.4227	18.3106	6.96998	14.6613	4.16765	21.0746	14.3666	10.8156	12.6211	-3.55103	-1.74551
CACNG4	4.93572	5.82615	4.30163	6.33261	5.0253	16.8959	5.38094	5.31712	10.9606	-0.0638146	5.57967
CACTIN	8.92321	9.86471	6.20638	8.4541	8.22779	11.6195	9.39396	7.33024	9.92362	-2.06372	0.529663
CACUL1	5.97861	8.40942	4.69546	7.21899	5.53986	4.16919	7.19402	5.95723	4.85452	-1.23679	-2.33949
CACYBP	8.18473	7.26312	7.89583	12.0028	27.8691	44.207	7.72392	9.94933	36.0381	2.22541	28.3141
CAD	7.90031	12.4111	6.54324	11.0494	4.51633	12.5533	10.1557	8.79633	8.53484	-1.35938	-1.62087
CADM1	12.4941	10.024	10.9197	12.8582	3.96797	72.3506	11.259	11.889	38.1593	0.629936	26.9003
CADM2	15.7177	8.79567	10.8886	6.5815	9.81527	7.66572	12.2567	8.73506	8.74049	-3.52162	-3.51619
CADM4	13.3717	10.1788	10.3528	6.51233	3.56779	58.1103	11.7752	8.43254	30.8391	-3.34269	19.0638
CADPS2	5.03798	11.1518	7.8186	13.3478	10.6222	29.9235	8.09492	10.5832	20.2728	2.4883	12.1779
CAGE1	6.88264	3.22444	4.45878	2.14116	9.59984	14.6595	5.05354	3.29997	12.1297	-1.75357	7.07612
CAHM	6.74798	4.61397	6.11215	9.92309	14.4974	7.27806	5.68097	8.01762	10.8877	2.33665	5.20674
CALB2	NA	4.3396	4.57167	4.27817	4.69093	7.12359	2.1698	4.42492	5.90726	2.25512	3.73746
CALCA	6.64763	15.3438	5.23053	7.07757	15.7745	13.709	10.9957	6.15405	14.7417	-4.84168	3.74601
CALCB	4.30672	7.82143	8.14238	5.29831	6.69759	8.29621	6.06408	6.72034	7.4969	0.656267	1.43282
CALCOCO1	9.87505	14.2417	10.3543	9.45032	9.15871	79.89	12.0584	9.9023	44.5244	-2.1561	32.466
CALCOCO2	10.1839	10.5552	8.104	9.78387	18.5261	12.0491	10.3695	8.94393	15.2876	-1.4256	4.91808
CALCRL	10.4786	4.1837	9.22421	7.07225	11.6797	7.84881	7.33112	8.14823	9.76425	0.817106	2.43312
CALD1	8.61251	6.85637	9.23545	10.642	29.1388	27.5938	7.73444	9.93875	28.3663	2.20431	20.6319
CALHM1	6.05441	7.43079	5.23552	1.77301	6.37992	11.7954	6.7426	3.50426	9.08765	-3.23834	2.34505
CALHM2	7.72158	8.4902	6.56697	8.51662	4.40605	8.92645	8.10589	7.5418	6.66625	-0.564092	-1.43964
CALM1	8.13933	11.3956	8.04185	13.5095	57.2929	41.876	9.76748	10.7757	49.5844	1.00821	39.8169
CALM2	8.02751	10.3012	7.64935	11.7096	2.2133	14.1361	9.16438	9.67949	8.17469	0.515117	-0.989684
CALM3	12.2126	12.1714	9.51928	10.9808	15.0444	71.2552	12.192	10.25	43.1498	-1.94194	30.9579
CALML4	14.2535	8.48296	9.95064	12.669	46.268	51.6952	11.3682	11.3098	48.9816	-0.0584153	37.6133
CALR	5.77378	9.97164	8.67712	9.87677	70.17	80.4354	7.87271	9.27695	75.3027	1.40424	67.43
CALR3	4.48189	7.48218	4.94334	5.63883	3.50889	7.28204	5.98203	5.29108	5.39547	-0.690947	-0.586566
CALU	12.5071	12.2355	9.31579	13.081	13.3864	73.4587	12.3713	11.1984	43.4226	-1.17293	31.0512
CAMK1	5.53385	14.3157	9.57507	15.3029	16.255	37.6239	9.9248	12.439	26.9395	2.51418	17.0147
CAMK1D	6.95375	24.8336	6.01096	10.1529	4.83368	9.64732	15.8937	8.0819	7.2405	-7.81179	-8.65319
CAMK2B	9.19421	12.9684	8.62326	9.03095	7.63984	58.4604	11.0813	8.82711	33.0501	-2.25417	21.9689
CAMK2D	9.4079	11.1148	7.62815	13.74	7.00913	32.7007	10.2613	10.6841	19.8549	0.422748	9.59356
CAMK2G	10.7112	11.5076	8.20671	12.716	5.7813	33.3043	11.1094	10.4614	19.5428	-0.648049	8.43339
CAMK2N1	5.91936	11.6039	7.74189	11.8249	20.4656	12.0861	8.76165	9.78341	16.2758	1.02175	7.51419
CAMK2N2	12.7791	15.9311	9.5174	12.6702	7.70111	14.8662	14.3551	11.0938	11.2836	-3.26126	-3.07144
CAMKK1	4.86107	4.89695	4.88823	4.92576	4.38679	4.09451	4.87901	4.90699	4.24065	0.027982	-0.638357
CAMKK2	7.71284	11.6825	6.55819	9.02573	7.16877	8.70629	9.69767	7.79196	7.93753	-1.90571	-1.76014
CAMKMT	10.2171	8.49619	9.56017	10.7373	32.3379	51.4221	9.35666	10.1487	41.88	0.79209	32.5233
CAMKV	3.26616	15.9096	5.62954	9.71923	5.44371	6.45576	9.5879	7.67439	5.94974	-1.91351	-3.63816
CAMLG	7.28182	11.1318	7.86261	8.85594	9.92844	8.04571	9.20681	8.35928	8.98708	-0.847536	-0.219736
CAMSAP1	6.49621	10.0662	5.68925	7.67792	5.00826	7.19623	8.28118	6.68358	6.10225	-1.5976	-2.17894
CAMSAP2	5.98986	6.9784	4.79632	6.04923	2.26945	4.4267	6.48413	5.42277	3.34807	-1.06136	-3.13606
CAMSAP3	4.88214	6.2661	4.16184	5.13854	4.30176	3.51724	5.57412	4.65019	3.9095	-0.923935	-1.66462
CAMTA1	18.9632	13.5789	8.87342	15.9197	8.88861	32.9825	16.2711	12.3966	20.9356	-3.87449	4.6645
CAMTA2	6.40648	9.3403	5.89031	7.61745	7.58395	4.1117	7.87339	6.75388	5.84782	-1.11951	-2.02557
CAND1	8.03335	11.2596	6.7529	10.5009	9.11093	11.5649	9.6465	8.62692	10.3379	-1.01958	0.691401
CAND2	5.08289	15.1008	16.2057	8.14829	8.19755	15.4789	10.0919	12.177	11.8382	2.08514	1.74635
CANT1	3.91006	3.78186	4.4738	5.98408	12.0789	3.22981	3.84596	5.22894	7.65434	1.38298	3.80838
CANX	5.03151	10.4922	8.97468	14.2445	25.8003	67.9233	7.76183	11.6096	46.8618	3.84775	39.1
CAP1	11.2284	12.4372	8.6611	10.6351	12.0539	20.3056	11.8328	9.64809	16.1798	-2.18474	4.34694
CAP2	8.47677	9.84956	9.62363	11.744	7.73693	51.5749	9.16317	10.6838	29.6559	1.52063	20.4928
CAPG	14.4286	21.2807	6.28986	10.3181	9.35765	5.89847	17.8546	8.30397	7.62806	-9.55068	-10.2266
CAPN1	9.98297	14.4722	8.97579	11.1368	18.4329	36.6195	12.2276	10.0563	27.5262	-2.17129	15.2986
CAPN10	11.5517	12.1715	8.03286	10.9309	16.9612	21.5993	11.8616	9.4819	19.2803	-2.37969	7.41867
CAPN10-AS1	6.98685	13.7529	4.76941	12.1371	7.81144	6.7225	10.3699	8.45325	7.26697	-1.91663	-3.10291
CAPN12	3.94188	13.4271	9.98843	4.94108	33.6846	9.08744	8.68448	7.46476	21.386	-1.21973	12.7016
CAPN13	11.0128	10.0709	8.83306	9.77756	69.2611	14.3782	10.5419	9.30531	41.8197	-1.23655	31.2778
CAPN14	12.1184	5.06384	8.79456	8.23215	10.397	7.43492	8.5911	8.51336	8.91597	-0.07774	0.324874
CAPN15	7.22214	9.57701	5.06723	8.18712	6.06232	6.54188	8.39958	6.62718	6.3021	-1.7724	-2.09748
CAPN2	13.8145	7.34616	8.63802	10.2048	20.9367	52.6772	10.5803	9.42143	36.8069	-1.1589	26.2266
CAPN3	7.43224	4.88024	6.18237	5.99207	8.75072	34.2852	6.15624	6.08722	21.518	-0.0690134	15.3617
CAPN5	6.49451	18.5942	8.07697	10.264	7.92208	25.7578	12.5444	9.1705	16.8399	-3.37386	4.29559
CAPN6	20.6201	6.31819	9.0721	4.81823	5.51273	5.40848	13.4692	6.94517	5.4606	-6.524	-8.00857
CAPN7	8.19289	9.79112	6.5265	10.3694	4.23896	12.1618	8.99201	8.44793	8.2004	-0.544078	-0.791608
CAPN9	8.13116	6.6103	8.33483	9.64042	3.8521	27.352	7.37073	8.98763	15.602	1.61689	8.23131
CAPNS1	8.70992	13.4016	10.7865	12.8904	17.6487	57.8525	11.0557	11.8384	37.7506	0.782702	26.6948
CAPRIN1	7.18873	11.4878	7.37514	9.85824	4.81537	13.0979	9.33825	8.61669	8.95665	-0.721561	-0.3816
CAPRIN2	9.78946	9.16398	6.93229	8.25317	13.3499	9.48697	9.47672	7.59273	11.4184	-1.88399	1.9417
CAPS	10.4804	6.08361	9.19703	13.1945	25.4125	7.36371	8.28199	11.1958	16.3881	2.9138	8.10611
CAPS2	7.67605	24.0476	7.11359	11.4651	12.356	26.1516	15.8618	9.28933	19.2538	-6.5725	3.39197
CAPSL	NA	10.5805	8.51519	1.59708	NA	6.15411	5.29027	5.05613	3.07706	-0.234133	-2.21321
CAPZA1	9.65188	11.4014	8.37417	12.4849	24.7489	51.7341	10.5267	10.4296	38.2415	-0.0971052	27.7148
CAPZA2	9.11542	13.0544	8.49892	12.7319	11.4058	13.4904	11.0849	10.6154	12.4481	-0.469533	1.36319
CAPZB	16.3611	9.27843	10.4153	10.7609	13.1767	64.2435	12.8198	10.5881	38.7101	-2.23167	25.8903
CARD10	6.98139	11.0902	7.50245	7.71342	7.58443	7.27535	9.03579	7.60793	7.42989	-1.42785	-1.60589
CARD11	6.68169	7.4964	5.37572	17.5423	3.34335	8.40083	7.08905	11.459	5.87209	4.36995	-1.21696
CARD14	7.28266	12.4193	5.05234	5.86824	5.78918	6.20944	9.85097	5.46029	5.99931	-4.39068	-3.85166
CARD6	4.64864	9.13536	4.03995	6.19471	6.1321	6.11051	6.892	5.11733	6.12131	-1.77467	-0.770696
CARD8	7.74498	14.1748	8.0194	7.50806	5.79969	17.4353	10.9599	7.76373	11.6175	-3.19616	0.657587
CARD9	9.79794	8.86851	5.56528	7.77756	10.2879	5.89429	9.33322	6.67142	8.09107	-2.6618	-1.24215
CARF	10.7684	8.68731	12.3849	45.0372	11.9736	13.5191	9.72785	28.7111	12.7464	18.9832	3.01852
CARHSP1	10.4882	14.0406	6.23876	10.2727	4.7922	8.25361	12.2644	8.25573	6.5229	-4.00867	-5.74149
CARKD	10.5822	16.569	8.49336	14.1812	5.56292	15.9924	13.5756	11.3373	10.7777	-2.2383	-2.79793
CARM1	11.1938	12.0834	8.97993	10.241	16.0007	25.0612	11.6386	9.61048	20.531	-2.02814	8.89235
CARNS1	5.19054	15.6533	8.18842	9.74243	8.72618	10.496	10.4219	8.96542	9.61108	-1.45649	-0.810841
CARS	10.8601	10.8995	7.37508	10.6436	11.941	17.6012	10.8798	9.00932	14.7711	-1.8705	3.89131
CARS2	9.67186	8.39063	9.18895	9.94295	17.82	58.1533	9.03125	9.56595	37.9867	0.534703	28.9554
CASC1	8.96268	6.19301	8.6156	11.0318	10.8033	29.4526	7.57785	9.8237	20.128	2.24585	12.5501
CASC10	11.2513	11.7351	1.97762	8.169	2.96554	5.24086	11.4932	5.07331	4.1032	-6.4199	-7.39001
CASC15	8.53746	7.7112	8.53782	18.7376	17.605	6.18496	8.12433	13.6377	11.895	5.51336	3.77065
CASC2	8.2863	12.5418	9.67571	6.05886	15.6898	17.7714	10.4141	7.86728	16.7306	-2.54679	6.31651
CASC3	7.40012	11.3951	5.87588	8.05834	6.0818	7.30687	9.39762	6.96711	6.69434	-2.43051	-2.70328
CASC4	10.0165	10.3518	8.44294	10.9678	20.219	85.566	10.1842	9.70539	52.8925	-0.478765	42.7084
CASC5	7.11372	9.97857	6.13335	9.15109	5.27975	12.9628	8.54615	7.64222	9.12128	-0.903925	0.575134
CASC8	5.59807	10.7477	9.5885	10.7575	4.87604	7.40135	8.17291	10.173	6.13869	2.00011	-2.03421
CASC9	7.27292	10.8584	10.0215	9.76126	7.34596	4.56943	9.06564	9.89137	5.9577	0.825735	-3.10794
CASD1	7.55095	10.6407	5.32231	9.30627	4.322	7.89831	9.0958	7.31429	6.11015	-1.78152	-2.98565
CASK	7.55179	10.3599	7.29385	10.2612	6.14347	18.4598	8.95587	8.77753	12.3017	-0.178334	3.34579
CASKIN1	5.68179	9.37743	5.43894	8.90433	8.41315	14.5702	7.52961	7.17163	11.4917	-0.357977	3.96205
CASKIN2	5.82489	6.0029	4.35293	5.43695	3.87082	3.85915	5.91389	4.89494	3.86499	-1.01895	-2.0489
CASP10	5.50359	5.95558	5.98435	7.34863	5.75029	6.10157	5.72959	6.66649	5.92593	0.936902	0.196343
CASP14	11.1778	4.47309	2.78461	2.52386	4.02368	13.7118	7.82542	2.65424	8.86772	-5.17119	1.0423
CASP2	6.01033	7.02583	5.68665	7.52076	4.63765	4.90719	6.51808	6.60371	4.77242	0.0856267	-1.74566
CASP3	5.0832	6.92382	6.04046	6.58069	3.95764	5.00669	6.00351	6.31057	4.48217	0.307065	-1.52134
CASP4	9.10339	10.8875	7.19552	9.97173	8.42998	21.2363	9.99543	8.58363	14.8331	-1.41181	4.83772
CASP6	11.0924	9.64843	8.60162	10.2855	8.44532	38.7871	10.3704	9.44355	23.6162	-0.926844	13.2458
CASP7	9.05335	12.0978	7.17821	11.005	77.4127	8.96078	10.5756	9.09162	43.1868	-1.48396	32.6112
CASP8	6.69842	9.02061	5.86496	8.23941	7.20307	11.2515	7.85952	7.05218	9.2273	-0.807335	1.36778
CASP8AP2	4.11538	3.69971	4.23665	3.98223	3.14158	3.55832	3.90755	4.10944	3.34995	0.201893	-0.557596
CASP9	16.3064	11.583	9.31578	10.8638	14.5721	13.3091	13.9447	10.0898	13.9406	-3.85491	-0.00414466
CASQ1	12.8016	11.2202	4.19412	2.15167	9.78384	9.16086	12.0109	3.1729	9.47235	-8.83798	-2.53853
CAST	11.9594	7.74961	8.10243	9.36862	45.0181	73.8762	9.85453	8.73553	59.4471	-1.119	49.5926
CASZ1	2.33019	3.54118	3.05201	3.48439	2.99479	3.2033	2.93568	3.2682	3.09905	0.332515	0.163363
CAT	9.11539	11.5185	9.32301	8.85605	12.3198	51.3766	10.317	9.08953	31.8482	-1.22744	21.5312
CATIP	3.94177	4.23512	7.82632	10.5715	10.4542	13.7562	4.08844	9.19892	12.1052	5.11048	8.01677
CATSPER1	9.60869	5.05361	7.59603	NA	6.30893	19.4361	7.33115	3.79802	12.8725	-3.53313	5.54136
CATSPER2	7.88986	6.53302	6.52408	7.33971	8.64603	6.91598	7.21144	6.93189	7.781	-0.279547	0.569561
CATSPER2P1	13.3131	12.6264	19.3792	8.32638	10.0686	39.5765	12.9697	13.8528	24.8226	0.88308	11.8528
CATSPER3	4.0887	6.99117	9.46785	5.01857	9.94463	11.466	5.53993	7.24321	10.7053	1.70327	5.16541
CATSPERB	3.3806	17.1294	6.66333	10.8429	12.8012	13.1393	10.255	8.75311	12.9702	-1.50187	2.71527
CATSPERG	24.8039	18.3795	33.333	22.9286	16.1494	19.8964	21.5917	28.1308	18.0229	6.53908	-3.5688
CAV2	5.4012	12.4189	15.5518	4.99569	5.79254	14.6328	8.91006	10.2737	10.2127	1.36366	1.3026
CBFA2T2	3.65552	6.66229	4.39394	5.46156	3.16659	3.56398	5.1589	4.92775	3.36529	-0.231157	-1.79362
CBFA2T3	3.61639	4.82609	4.5793	4.56924	4.59092	5.45164	4.22124	4.57427	5.02128	0.353027	0.800035
CBFB	6.43276	10.9116	5.23922	9.30382	7.84753	10.2626	8.67215	7.27152	9.05508	-1.40063	0.382929
CBL	6.23551	12.167	5.77127	8.46991	20.9326	7.14628	9.20125	7.12059	14.0394	-2.08065	4.83818
CBLB	3.12304	3.61444	4.49441	3.17421	2.68794	3.11074	3.36874	3.83431	2.89934	0.465569	-0.469404
CBLC	9.38675	13.4471	6.9769	8.84598	24.5962	17.9881	11.4169	7.91144	21.2922	-3.50549	9.87522
CBLL1	3.13843	3.37786	3.79803	3.34158	2.53834	3.90979	3.25814	3.56981	3.22406	0.311664	-0.0340809
CBLN2	4.55779	9.50454	5.55347	9.90433	3.85799	7.52055	7.03117	7.7289	5.68927	0.697736	-1.3419
CBLN3	6.43428	11.1741	8.45569	4.3359	9.52104	27.7821	8.80421	6.3958	18.6516	-2.40841	9.84737
CBR1	9.02616	10.0074	7.53986	11.3018	16.3018	18.6623	9.51677	9.42083	17.4821	-0.0959391	7.96532
CBR3	6.58849	9.72243	4.75935	7.69499	6.50213	5.53162	8.15546	6.22717	6.01687	-1.92829	-2.13859
CBR3-AS1	7.94798	21.2368	6.99529	8.38767	15.5928	8.734	14.5924	7.69148	12.1634	-6.90093	-2.42899
CBR4	10.7653	11.9249	9.04989	13.2553	13.7558	25.5932	11.3451	11.1526	19.6745	-0.192501	8.3294
CBS	11.7749	6.07947	8.68962	9.88412	59.7232	52.4462	8.92719	9.28687	56.0847	0.359676	47.1575
CBWD1	8.99213	6.22299	8.89623	8.23788	59.1734	22.3541	7.60756	8.56706	40.7637	0.959498	33.1562
CBWD2	9.17179	6.253	8.38587	14.8774	28.5064	23.5817	7.7124	11.6316	26.0441	3.91923	18.3317
CBWD3	14.363	8.3305	9.44813	11.6908	16.7066	31.7081	11.3468	10.5695	24.2074	-0.777291	12.8606
CBWD5	13.1095	6.40438	7.86696	6.97038	23.9032	17.6004	9.75695	7.41867	20.7518	-2.33828	10.9949
CBWD6	10.0688	5.13806	7.93106	18.398	22.9136	24.2546	7.60345	13.1645	23.5841	5.5611	15.9807
CBX1	10.3586	7.25174	7.45041	9.89876	13.8805	30.2603	8.80518	8.67459	22.0704	-0.130594	13.2652
CBX2	3.7909	4.28699	3.87098	4.21932	3.4857	3.21581	4.03895	4.04515	3.35076	0.0062065	-0.688191
CBX3	10.775	9.02247	7.82587	12.4583	13.2618	28.41	9.89873	10.1421	20.8359	0.243334	10.9371
CBX3P2	6.29296	6.81077	NA	5.6518	2.707	7.75075	6.55187	2.8259	5.22887	-3.72597	-1.32299
CBX4	1.18656	1.62653	1.74131	1.61487	1.86614	1.74231	1.40655	1.67809	1.80422	0.271543	0.397674
CBX5	5.23287	11.0494	5.99954	9.07629	11.6122	8.0962	8.14113	7.53792	9.85422	-0.603208	1.71309
CBX6	7.00374	9.91669	3.62003	10.3563	7.86858	6.00028	8.46022	6.98814	6.93443	-1.47208	-1.52579
CBX7	6.73117	15.5436	7.80348	5.22765	9.68857	5.50489	11.1374	6.51557	7.59673	-4.62183	-3.54066
CBX8	2.01213	2.73278	2.52317	2.65878	2.16004	2.81442	2.37246	2.59098	2.48723	0.218521	0.114774
CBY1	9.45138	12.4495	8.06057	9.86312	11.1498	25.0529	10.9504	8.96185	18.1013	-1.9886	7.15088
CBY3	7.23871	5.68025	4.00238	10.5565	4.75032	9.19231	6.45948	7.27944	6.97131	0.819963	0.511835
CC2D1A	7.56911	10.3718	6.85262	8.88054	29.9185	9.17153	8.97048	7.86658	19.545	-1.1039	10.5745
CC2D1B	9.31048	14.1319	7.00632	9.82797	50.3739	11.1406	11.7212	8.41715	30.7572	-3.30403	19.0361
CC2D2A	7.41285	11.6994	7.27824	10.37	7.56645	11.2703	9.55613	8.82414	9.41836	-0.731992	-0.137771
CC2D2B	5.538	25.0385	8.45569	12.1318	3.12001	37.3648	15.2882	10.2937	20.2424	-4.99449	4.95418
CCAR1	6.4361	8.61583	6.38308	7.71743	9.14932	13.7195	7.52597	7.05025	11.4344	-0.475713	3.90845
CCAR2	7.98649	11.0669	6.36875	8.91362	5.64875	10.7191	9.52668	7.64118	8.18391	-1.8855	-1.34277
CCBE1	8.18146	3.9919	4.82012	11.8212	4.00111	4.61341	6.08668	8.32069	4.30726	2.23401	-1.77942
CCBL1	5.24425	10.7384	9.9871	7.12606	13.9651	28.7944	7.99132	8.55658	21.3798	0.565265	13.3884
CCBL2	11.9692	10.4807	9.47544	21.6279	71.6409	32.1814	11.2249	15.5516	51.9111	4.32671	40.6862
CCDC101	6.53629	10.1251	5.47722	6.72611	5.32417	5.41421	8.33069	6.10166	5.36919	-2.22903	-2.9615
CCDC102A	4.60401	4.7135	3.75771	4.50239	3.96732	3.74835	4.65876	4.13005	3.85784	-0.528705	-0.800917
CCDC102B	9.11095	19.297	6.50034	5.01602	13.2445	6.1132	14.204	5.75818	9.67883	-8.44581	-4.52515
CCDC103	7.55207	9.67248	5.21766	8.91906	5.81748	5.15503	8.61227	7.06836	5.48626	-1.54392	-3.12602
CCDC106	13.3467	13.3236	8.32244	12.3966	12.0696	17.6054	13.3352	10.3595	14.8375	-2.97565	1.50231
CCDC107	12.3041	13.6664	7.51452	9.95423	8.50586	13.3383	12.9852	8.73437	10.9221	-4.25085	-2.06317
CCDC108	10.0441	9.95721	9.8634	9.6226	4.77223	14.0079	10.0007	9.743	9.39005	-0.257671	-0.61062
CCDC109B	24.6405	10.2964	9.80075	10.0924	9.66162	13.651	17.4685	9.94659	11.6563	-7.52189	-5.81218
CCDC110	3.74213	7.91255	4.8497	6.7792	3.66427	4.46569	5.82734	5.81445	4.06498	-0.0128904	-1.76236
CCDC112	7.27778	6.56435	6.00904	7.68701	14.3624	18.2979	6.92106	6.84802	16.3301	-0.07304	9.40908
CCDC113	9.91663	10.4775	7.04826	11.4456	12.6946	19.0006	10.1971	9.24692	15.8476	-0.95015	5.65052
CCDC114	7.38978	12.9185	6.4268	9.90805	5.11003	13.6555	10.1541	8.16742	9.38279	-1.9867	-0.771337
CCDC115	12.9066	14.2182	9.9912	15.9519	11.0529	105.677	13.5624	12.9715	58.3648	-0.590833	44.8025
CCDC116	6.45499	17.2497	9.31458	3.31935	7.89632	8.6658	11.8524	6.31696	8.28106	-5.53539	-3.5713
CCDC117	5.61808	8.50603	5.60482	6.96719	6.21386	5.12679	7.06206	6.286	5.67032	-0.776052	-1.39173
CCDC12	3.06481	3.6542	2.54343	3.46771	2.76155	2.55343	3.35951	3.00557	2.65749	-0.353934	-0.702017
CCDC120	3.19021	3.30871	2.30829	3.67403	2.29085	2.9214	3.24946	2.99116	2.60612	-0.258304	-0.643339
CCDC121	4.70444	6.65268	4.4305	4.06411	3.85833	4.98584	5.67856	4.2473	4.42208	-1.43126	-1.25648
CCDC122	8.14466	7.81482	7.60488	10.0943	10.2656	19.6724	7.97974	8.84961	14.969	0.869869	6.98925
CCDC124	8.8357	6.66853	9.25402	8.29407	34.1894	56.448	7.75211	8.77404	45.3187	1.02193	37.5666
CCDC125	8.66401	10.4938	6.65801	10.1058	4.78869	11.2496	9.57888	8.38189	8.01915	-1.19699	-1.55973
CCDC126	5.55743	7.49801	6.29713	6.06344	4.96418	5.63467	6.52772	6.18028	5.29943	-0.347434	-1.22829
CCDC127	3.63189	4.515	4.12704	4.74626	3.44427	2.75112	4.07344	4.43665	3.09769	0.363208	-0.975752
CCDC13	6.0872	6.49778	4.67033	5.91628	6.51121	17.1712	6.29249	5.2933	11.8412	-0.99919	5.54871
CCDC130	5.96982	10.5337	4.51477	6.68433	6.3088	6.36482	8.25175	5.59955	6.33681	-2.6522	-1.91494
CCDC134	13.4095	16.3364	7.17495	11.4136	4.6834	4.76227	14.873	9.2943	4.72283	-5.57869	-10.1501
CCDC136	10.8426	6.9379	9.78036	7.43906	28.3823	22.5811	8.89023	8.60971	25.4817	-0.280523	16.5915
CCDC137	9.43977	13.4054	6.89026	9.48646	8.00495	6.58613	11.4226	8.18836	7.29554	-3.23421	-4.12703
CCDC138	6.24208	9.69308	5.82993	8.10712	10.2924	7.55963	7.96758	6.96853	8.92599	-0.999053	0.958415
CCDC14	8.22537	8.9383	7.63277	9.42495	5.54813	11.3107	8.58183	8.52886	8.42941	-0.0529764	-0.152428
CCDC141	3.02329	11.8703	6.52326	9.1951	26.2766	12.9658	7.44678	7.85918	19.6212	0.412399	12.1744
CCDC142	9.50925	10.7102	4.63045	6.87358	4.78815	8.57645	10.1097	5.75201	6.6823	-4.35772	-3.42743
CCDC144A	4.14251	8.422	2.16371	9.61042	3.22775	8.09485	6.28226	5.88706	5.6613	-0.395196	-0.620958
CCDC144B	5.57053	5.67165	10.8185	73.8341	6.63205	17.6776	5.62109	42.3263	12.1548	36.7052	6.53375
CCDC144CP	5.56119	22.6871	5.19024	6.56648	5.29029	6.73664	14.1242	5.87836	6.01347	-8.2458	-8.11069
CCDC146	6.72799	13.5592	8.96233	8.9538	93.4976	44.5901	10.1436	8.95806	69.0439	-1.18554	58.9003
CCDC148	9.86701	10.3814	5.35355	6.36471	13.1784	9.73658	10.1242	5.85913	11.4575	-4.2651	1.33328
CCDC149	6.48748	11.2031	6.57836	8.07189	40.8432	6.76813	8.84531	7.32513	23.8057	-1.52018	14.9604
CCDC15	7.45879	9.49386	5.84452	6.86494	5.73584	5.72194	8.47633	6.35473	5.72889	-2.1216	-2.74743
CCDC150	13.9816	9.92052	8.90282	9.30732	26.865	44.9789	11.9511	9.10507	35.9219	-2.84599	23.9708
CCDC151	5.21038	9.53991	14.6726	10.1687	8.43877	8.898	7.37515	12.4206	8.66838	5.04549	1.29324
CCDC152	3.36105	1.80569	4.45551	2.77105	NA	6.487	2.58337	3.61328	3.2435	1.02991	0.660129
CCDC153	4.8864	6.75035	6.12423	13.7398	27.6426	31.4883	5.81837	9.93199	29.5655	4.11362	23.7471
CCDC154	16.5282	3.8277	3.62123	8.42649	4.30736	6.30425	10.178	6.02386	5.3058	-4.15409	-4.87215
CCDC155	3.68707	12.5431	6.29563	12.292	6.35787	4.52584	8.11509	9.29384	5.44186	1.17875	-2.67323
CCDC157	9.57132	16.2225	6.69925	5.56124	15.3653	8.22457	12.8969	6.13025	11.7949	-6.76668	-1.10198
CCDC159	13.297	7.61655	9.51261	8.73886	77.2046	34.9993	10.4568	9.12574	56.1019	-1.33103	45.6452
CCDC160	NA	3.99735	7.19617	5.74339	13.587	7.61716	1.99867	6.46978	10.6021	4.47111	8.60339
CCDC163P	5.61953	16.087	8.59214	10.414	4.30948	17.913	10.8533	9.50307	11.1112	-1.35022	0.257941
CCDC167	13.3705	11.0674	8.5307	8.8224	25.3032	86.1543	12.2189	8.67655	55.7288	-3.5424	43.5098
CCDC17	8.92596	20.5754	15.8052	10.3879	7.17122	20.3817	14.7507	13.0965	13.7764	-1.65414	-0.974216
CCDC171	6.56034	9.05993	5.11707	7.35456	12.1757	7.75976	7.81014	6.23581	9.96774	-1.57432	2.1576
CCDC173	6.2889	13.3003	13.2007	5.86596	11.7471	13.5846	9.79461	9.53331	12.6658	-0.261307	2.87121
CCDC174	1.97524	2.182	2.54397	2.38828	2.11321	2.44877	2.07862	2.46612	2.28099	0.387501	0.202368
CCDC176	9.29257	10.4228	7.30842	7.11749	9.61718	47.3906	9.85767	7.21296	28.5039	-2.64471	18.6462
CCDC177	3.69245	3.58809	2.28786	4.99976	2.389	4.21987	3.64027	3.64381	3.30444	0.00354273	-0.335833
CCDC18	8.61802	6.12489	7.76367	10.2836	27.5075	20.4859	7.37145	9.02364	23.9967	1.65219	16.6252
CCDC183	11.2174	21.2068	7.64506	17.3248	20.7755	11.7882	16.2121	12.4849	16.2819	-3.72715	0.0697818
CCDC183-AS1	8.82635	11.6186	6.42231	6.90327	5.85093	7.36071	10.2225	6.66279	6.60582	-3.55969	-3.61666
CCDC184	1.8433	4.61067	NA	3.14976	2.31643	2.20897	3.22699	1.57488	2.2627	-1.65211	-0.964284
CCDC22	9.105	12.9763	6.87969	9.63488	59.7263	19.4723	11.0406	8.25729	39.5993	-2.78336	28.5586
CCDC24	9.10718	15.5368	7.66552	12.8246	8.16599	20.9355	12.322	10.2451	14.5508	-2.07695	2.22874
CCDC25	9.66966	9.68688	8.11174	17.8981	24.3293	37.276	9.67827	13.0049	30.8026	3.32666	21.1244
CCDC27	3.88903	7.30789	15.3598	7.8716	5.71767	12.9423	5.59846	11.6157	9.32999	6.01722	3.73154
CCDC28A	14.5799	9.387	8.7532	10.9673	16.6897	44.7416	11.9835	9.86025	30.7157	-2.12321	18.7322
CCDC28B	11.6137	10.2	9.33667	11.1066	5.52684	68.0092	10.9068	10.2216	36.768	-0.685187	25.8612
CCDC3	16.9657	9.94604	13.8631	12.9064	8.61185	7.1365	13.4559	13.3847	7.87417	-0.0711462	-5.5817
CCDC33	4.41441	6.11919	5.38873	3.37978	5.44724	16.8813	5.2668	4.38425	11.1643	-0.882551	5.89745
CCDC34	10.1152	8.07939	6.68041	9.61778	10.9629	18.7171	9.09729	8.14909	14.84	-0.948192	5.74273
CCDC39	3.40256	21.9888	10.5494	6.37831	13.8797	38.332	12.6957	8.46384	26.1059	-4.23186	13.4102
CCDC40	9.91653	8.04468	8.53088	9.28911	22.0616	15.8992	8.98061	8.90999	18.9804	-0.0706121	9.99976
CCDC43	7.06409	10.8614	5.69687	8.00233	5.66776	6.53839	8.96274	6.8496	6.10307	-2.11314	-2.85967
CCDC47	7.00374	8.6367	8.44146	13.8632	57.5654	50.3252	7.82022	11.1523	53.9453	3.33212	46.1251
CCDC50	9.55191	11.4904	7.76327	9.55084	7.50024	14.5346	10.5211	8.65705	11.0174	-1.86409	0.496292
CCDC51	7.46112	11.9583	6.81562	9.32107	18.6958	9.72398	9.70972	8.06834	14.2099	-1.64138	4.50018
[truncated: 13,436 more rows]
