# Supplementary material for: A dual role of EZH2 in regulating A-to-I RNA editing and mRNA stability through ADAR
Source: Nat Commun. 2026 Mar 26;17:4421. doi: 10.1038/s41467-026-71207-3 (PMC13184275; doi:10.1038/s41467-026-71207-3)
Supplement: Supplementary file 9 — Source Data [file 41467_2026_71207_MOESM9_ESM.zip]

Archive with 2 entries (2 files):
- Source data.xlsx
- Raw image source data.pdf
