# Supplementary material for: A dual role of EZH2 in regulating A-to-I RNA editing and mRNA stability through ADAR
Source: Nat Commun. 2026 Mar 26;17:4421. doi: 10.1038/s41467-026-71207-3 (PMC13184275; doi:10.1038/s41467-026-71207-3)
Supplement: Supplementary file 9 — Source Data [file 41467_2026_71207_MOESM9_ESM.zip › Source data.xlsx]

## Sheet: Fig1h
	Alpha Signals:
Unlabeled EZH2 concentration	Repeat-1	Repeat-2	Repeat-3
0 nM	7823	8307	8101
0.03 nM	7689	7453	7901
0.3 nM	7601	7209	7412
1 nM	7314	7402	7189
3 nM	6728	6416	6383
10 nM	5691	5792	5641
30 nM	5137	5398	5220
100 nM	5248	5021	4833

## Sheet: FigS1d
	Alpha Signals:
	0 nM ADAR1	0.3 nM ADAR1	1 nM ADAR1	3 nM ADAR1	10 nM ADAR1	30 nM ADAR1	100 nM ADAR1	300 nM ADAR1
0 nM EZH2	53	10	58	3	77	5	56	74
0.3 nM EZH2	22	1099	1215	1314	2284	2013	2042	1345
1 nM EZH2	29	1248	1243	1990	4313	2530	2426	2103
3nM EZH2	37	1289	1843	3526	8653	8064	3822	2365
10 nM EZH2	62	1148	1364	1595	2827	2313	2977	2864
30 nM EZH2	38	1331	1332	1412	1347	2258	2558	3917
100 nM EZH2	59	1339	1477	1477	1530	1761	1784	3577
300 nM EZH2	9	1520	1689	1598	2000	2026	2519	2268

## Sheet: FigS1e
	Alpha Signals:
	0 nM ADAR2	0.3 nM ADAR2	1 nM ADAR2	3 nM ADAR2	10 nM ADAR2	30 nM ADAR2	100 nM ADAR2	300 nM ADAR2
0 nM EZH2	20	93	30	61	33	98	60	84
0.3 nM EZH2	50	2553	2906	4234	15514	14137	9715	5266
1 nM EZH2	87	2527	3211	3555	11012	12021	8767	6328
3nM EZH2	84	2290	2826	4436	9603	9816	7941	5509
10 nM EZH2	43	2208	2320	3564	8994	8395	7158	5773
30 nM EZH2	77	2549	3102	3711	8802	9233	7169	5244
100 nM EZH2	13	2428	3101	3722	9078	9191	7339	5372
300 nM EZH2	78	2374	3076	4200	8410	9552	8129	5492

## Sheet: FigS1f
	Alpha Signals:
Unlabeled EZH2 concentration	Repeat-1	Repeat-2	Repeat-3
0 nM	12844	12389	12640
0.03 nM	12090	12529	11945
0.3 nM	11640	12321	12470
1 nM	11573	11904	11543
3 nM	10045	10261	10132
10 nM	8088	7836	7983
30 nM	5278	5430	5390
100 nM	4530	4527	4386

## Sheet: Fig2k
	Edited/WT Ratio
CAPS	chr19_5909721					CYCS	chr7_25159807					ENO4	chr10_118591949
	siCTRL	siADAR1	siADAR2	siEZH2-1	siEZH2-2		siCTRL	siADAR1	siADAR2	siEZH2-1	siEZH2-2		siCTRL	siADAR1	siADAR2	siEZH2-1	siEZH2-2
Repeat-1	3.79796	1.45923	3.36333	2.22659	1.79246	Repeat-1	11.7912	0.896374	10.8837	4.16193	4.78369	Repeat-1	3.64699	1.43067	6.4931	2.08189	1.02191
Repeat-2	3.19141	1.8235	3.09359	2.00934	1.96071	Repeat-2	9.70364	1.09214	10.766	4.52431	5.00427	Repeat-2	3.31279	1.43058	5.02674	1.60882	0.920302
Repeat-3	2.5738	1.36132	2.35437	2.18293	2.1726	Repeat-3	9.21484	0.880034	10.7455	4.39787	5.67386	Repeat-3	3.5538	1.00945	5.5765	1.81713	0.940041
MED26	chr19_16745353					RBX1	chr22_41327460					TLCD2	chr17_1608111
	siCTRL	siADAR1	siADAR2	siEZH2-1	siEZH2-2		siCTRL	siADAR1	siADAR2	siEZH2-1	siEZH2-2		siCTRL	siADAR1	siADAR2	siEZH2-1	siEZH2-2
Repeat-1	10.4233	3.52278	9.02894	5.37171	5.22431	Repeat-1	10.0972	1.31045	22.1355	6.50563	2.01991	Repeat-1	8.11322	2.97202	10.0554	4.73398	3.15016
Repeat-2	10.4888	3.57002	9.99233	4.83685	4.22652	Repeat-2	8.61969	1.44115	13.0103	5.13455	2.43321	Repeat-2	11.9349	3.56202	9.62302	3.02464	4.22253
Repeat-3	10.9886	3.77226	9.51605	5.32142	4.71169	Repeat-3	9.41281	1.45534	17.6067	7.74226	3.92658	Repeat-3	7.33462	2.83215	8.25601	2.98253	3.7227

## Sheet: Fig2l
	Edited/WT Ratio
ARMC5	chr16_31465937					CBS	chr21_44474331					GPR83	chr11_94150299
	siCTRL	siADAR1	siADAR2	siEZH2-1	siEZH2-2		siCTRL	siADAR1	siADAR2	siEZH2-1	siEZH2-2		siCTRL	siADAR1	siADAR2	siEZH2-1	siEZH2-2
Repeat-1	5.6601	0.889208	4.14183	7.11278	11.7726	Repeat-1	2.89287	0.623935	0.972207	3.50066	4.06152	Repeat-1	2.2227	1.05982	2.89866	4.96615	3.76017
Repeat-2	4.59988	0.806709	5.15379	7.30064	10.1227	Repeat-2	2.95681	0.727418	1.21205	3.98782	3.6074	Repeat-2	2.07777	1.45785	2.61995	4.40091	3.44566
Repeat-3	4.76942	0.839925	5.61996	9.71473	12.064	Repeat-3	2.15857	0.705211	1.00252	3.43273	4.56212	Repeat-3	2.089	0.897414	2.53347	4.90668	3.4782
SYTL1	chr1_27678712
	siCTRL	siADAR1	siADAR2	siEZH2-1	siEZH2-2
Repeat-1	2.1571	0.928124	4.8637	3.66654	2.47568
Repeat-2	1.59594	0.759471	3.5058	4.10512	3.17239
Repeat-3	1.42124	1.06612	4.07818	3.54789	2.69995

## Sheet: FigS2a
	Expression Level (RPKM)
EZH2						ADAR1						ADAR2
	siCTRL	siEZH2	siADAR1	siADAR2			siCTRL	siEZH2	siADAR1	siADAR2			siCTRL	siEZH2	siADAR1	siADAR2
Repeat-1	2.69366	1.13492	3.41131	1.09239		Repeat-1	9.79176	5.74369	1.36397	12.3721		Repeat-1	2.0906	2.31683	1.96313	0.909117
Repeat-2	2.724	1.06026	3.03235	0.733009		Repeat-2	9.94556	5.95601	1.34272	12.6779		Repeat-2	2.1102	2.22283	1.88501	0.906815
Repeat-3	4.83675	0.291863	1.88287	2.86156		Repeat-3	8.83028	13.2036	4.01814	15.7031		Repeat-3	0.691102	0.852323	5.22662	0.105212
Repeat-4	4.3899	0.246884	1.77231	4.19311		Repeat-4	7.88655	7.57531	3.93784	13.2042		Repeat-4	1.63046	0.565933	5.17734	0.04807
Repeat-5			3.08547			Repeat-5			0.330568	14.6272		Repeat-5			0.498893	0.045014
Repeat-6			3.96059			Repeat-6			0.365026			Repeat-6			0.749423

## Sheet: FigS2b
	Expression Level (RPKM)
EZH2						ADAR1						ADAR2
	siCTRL	siEZH2	siADAR1	siADAR2			siCTRL	siEZH2	siADAR1	siADAR2			siCTRL	siEZH2	siADAR1	siADAR2
Repeat-1	2.33	0.91	1.85	2.27		Repeat-1	17.61	17.96	7.76	17.34		Repeat-1	2.84	2.66	2.16	1.08
Repeat-2	2.36	0.82	1.99	2.42		Repeat-2	17.6	18.54	7.49	18.26		Repeat-2	2.85	2.61	2.13	1.02

## Sheet: FigS2h
	Edited/WT Ratio
CAPS	chr19_5909721			CYCS	chr7_25159807			ENO4	chr10_118591949
	EV	EZH2			EV	EZH2			EV	EZH2
Repeat-1	6.34708	14.8222		Repeat-1	6.85587	9.88523		Repeat-1	11.098	15.5765
Repeat-2	8.61383	15.7103		Repeat-2	6.15019	10.0719		Repeat-2	7.78901	15.4857
Repeat-3	5.78045	10.0667		Repeat-3	5.26853	8.78874		Repeat-3	9.28482	13.6895
MED26	chr19_16745353			RBX1	chr22_41327460			TLCD2	chr17_1608111
	EV	EZH2			EV	EZH2			EV	EZH2
Repeat-1	3.41874	11.9649		Repeat-1	8.99214	22.8053		Repeat-1	1.88682	5.53091
Repeat-2	2.63971	10.7945		Repeat-2	7.11613	21.5309		Repeat-2	1.76705	5.90439
Repeat-3	2.89236	12.823		Repeat-3	7.05039	14.4676		Repeat-3	1.54951	4.17259

## Sheet: FigS2i
	Edited/WT Ratio
ARMC5	chr16_31465937			CBS	chr21_44474331			GPR83	chr11_94150299			SYTL1	chr1_27678712
	EV	EZH2			EV	EZH2			EV	EZH2			EV	EZH2
Repeat-1	14.9711	5.18948		Repeat-1	2.38742	1.16953		Repeat-1	2.2698	1.163		Repeat-1	2.12242	1.70588
Repeat-2	11.6749	6.13072		Repeat-2	1.93772	0.98519		Repeat-2	2.04676	1.60857		Repeat-2	2.14296	1.69745
Repeat-3	9.79065	3.12788		Repeat-3	2.09569	1.29224		Repeat-3	2.05713	1.64363		Repeat-3	1.91245	1.32719

[truncated: 38 more sheets: Fig3a, Fig3b, Fig3f, Fig3h, Fig3i, FigS3a, FigS3b, FigS3c, FigS3f, FigS3h, Fig4a, Fig4b, Fig4d, FigS4e, FigS4f, FigS4g, Fig5a, Fig5b, Fig5e, Fig5g …]
